# Supplementary material for: Low-dose arecoline regulates distinct core signaling pathways in oral submucous fibrosis and oral squamous cell carcinoma
Source: BMC Oral Health. 2023 Mar 25;23:171. doi: 10.1186/s12903-023-02887-2 (PMC10039525; doi:10.1186/s12903-023-02887-2)
Supplement: Supplementary file 1 — Additional file 1: Suppl. Table 1. Summary of DEGs in NFs samples with or without low-dose arecoline treatment. [file 12903_2023_2887_MOESM1_ESM.xls]

## Sheet: Suppl table1-diff_NF1E_NF1C
geneid	chr	start	end	length	strand	name	NF1E1	NF1E2	NF1E3	NF1C2	NF1C3	NF1C1	NF1E1_FPKM	NF1E2_FPKM	NF1E3_FPKM	NF1C2_FPKM	NF1C3_FPKM	NF1C1_FPKM	baseMean	log2FC	Pvalue	Padj	trend	Description	GO	Pathway	Tumour_Types(Somatic)	Tumour_Types(Germline)	Translocation_Partner	Somatic	DBD_Classification	PubMed_ID	Function	Species	Evidence_Strength
ENSG00000122176	1	203340628	203351758	7083	-	FMOD	2048.69	1082.47	2145.36	827.454	804.44	603.63	71.6311	33.24	62.1552	26.5274	26.5544	20.0464	1252.01	1.23959	7.76624e-05	0.999927	UP	fibromodulin [Source:HGNC Symbol;Acc:HGNC:3774]	[GO:0005615:extracellular space][GO:0005576:extracellular region][GO:0030199:collagen fibril organization][GO:0062023:collagen-containing extracellular matrix][GO:0005576:extracellular region][GO:0062023:collagen-containing extracellular matrix][GO:0043202:lysosomal lumen][GO:0005796:Golgi lumen][GO:0031012:extracellular matrix][GO:0018146:keratan sulfate biosynthetic process][GO:0005576:extracel…	-	-	-	-	-	-	-	-	-	-
ENSG00000147257	X	133535745	133985895	7364	-	GPC3	229.914	44.7786	149.288	49.6473	36.5654	27.0494	10.3615	1.77234	5.57487	2.05154	1.55577	1.15786	89.5403	1.91018	0.000123269	0.999927	UP	glypican 3 [Source:HGNC Symbol;Acc:HGNC:4451]	[GO:0016020:membrane][GO:0005886:plasma membrane][GO:0062023:collagen-containing extracellular matrix][GO:0009966:regulation of signal transduction][GO:0005886:plasma membrane][GO:0031225:anchored component of membrane][GO:0046658:anchored component of plasma membrane][GO:0030414:peptidase inhibitor activity][GO:0010466:negative regulation of peptidase activity][GO:0005515:protein binding][GO:004…	-		Wilms tumour			-	-	-	-	-
ENSG00000197766	19	859643	863630	2010	+	CFD	223.242	235.574	999.078	163.986	148.003	119.587	21.5122	19.9369	79.7742	14.4892	13.4647	10.9455	314.912	1.75506	0.000238441	0.999927	UP	complement factor D [Source:HGNC Symbol;Acc:HGNC:2771]	[GO:0016787:hydrolase activity][GO:0008233:peptidase activity][GO:0006508:proteolysis][GO:0005576:extracellular region][GO:0004252:serine-type endopeptidase activity][GO:0008236:serine-type peptidase activity][GO:0002376:immune system process][GO:0045087:innate immune response][GO:0004252:serine-type endopeptidase activity][GO:0005576:extracellular region][GO:0070062:extracellular exosome][GO:004…	[hsa04610:Complement and coagulation cascades][hsa05150:Staphylococcus aureus infection]	-	-	-	-	-	-	-	-	-
ENSG00000133169	X	103062651	103064240	864	-	BEX1	244.283	327.078	328.85	705.593	470.127	710.404	32.7214	38.4778	36.4998	86.6602	59.4528	90.3827	464.389	-1.07103	0.000246375	0.999927	DOWN	brain expressed X-linked 1 [Source:HGNC Symbol;Acc:HGNC:1036]	[GO:0051091:positive regulation of DNA-binding transcription factor activity][GO:0045944:positive regulation of transcription by RNA polymerase II][GO:0005634:nucleus][GO:0005737:cytoplasm][GO:0005515:protein binding][GO:0007275:multicellular organism development][GO:0030154:cell differentiation][GO:0007399:nervous system development][GO:0005667:transcription factor complex][GO:0001102:RNA polyme…	-	-	-	-	-	-	-	-	-	-
ENSG00000196616	4	99304964	99352760	20885	-	ADH1B	290.984	52.5661	120.056	47.3906	50.4951	38.4387	6.27934	0.996254	2.14676	0.937698	1.02876	0.78787	99.9886	1.7798	0.00035399	0.999927	UP	alcohol dehydrogenase 1B (class I), beta polypeptide [Source:HGNC Symbol;Acc:HGNC:250]	[GO:0005737:cytoplasm][GO:0008270:zinc ion binding][GO:0046872:metal ion binding][GO:0005829:cytosol][GO:0005654:nucleoplasm][GO:0016491:oxidoreductase activity][GO:0055114:oxidation-reduction process][GO:0005886:plasma membrane][GO:0008270:zinc ion binding][GO:0005829:cytosol][GO:0005829:cytosol][GO:0004745:retinol dehydrogenase activity][GO:0008270:zinc ion binding][GO:0004022:alcohol dehydroge…	[hsa00010:Glycolysis / Gluconeogenesis][hsa00071:Fatty acid degradation][hsa00350:Tyrosine metabolism][hsa00830:Retinol metabolism][hsa00980:Metabolism of xenobiotics by cytochrome P450][hsa00982:Drug metabolism - cytochrome P450][hsa05204:Chemical carcinogenesis]	-	-	-	-	-	-	-	-	-
ENSG00000201321	1	228628148	228628266	119	-	RNA5S9	5.6452	7.78757	5.21984	20.3102	26.9888	41.286	5.49015	6.65162	4.20646	18.1112	24.7803	38.1373	17.8729	-2.27883	0.000461875	0.999927	DOWN	RNA, 5S ribosomal 9 [Source:HGNC Symbol;Acc:HGNC:34370]	-	-	-	-	-	-	-	-	-	-	-
ENSG00000146555	7	3301448	4269000	36014	+	SDK1	49.2672	44.7786	56.3743	18.0535	13.9297	22.7785	0.548406	0.437758	0.519971	0.184261	0.146387	0.24083	34.197	1.48263	0.0014879	0.999927	UP	sidekick cell adhesion molecule 1 [Source:HGNC Symbol;Acc:HGNC:19307]	[GO:0016020:membrane][GO:0016021:integral component of membrane][GO:0007155:cell adhesion][GO:0005886:plasma membrane][GO:0030054:cell junction][GO:0045202:synapse][GO:0045202:synapse][GO:0005886:plasma membrane][GO:0045202:synapse][GO:0010842:retina layer formation][GO:0042802:identical protein binding][GO:0007156:homophilic cell adhesion via plasma membrane adhesion molecules][GO:0007156:homoph…	-	-	-	-	-	-	-	-	-	-
ENSG00000104332	8	41261958	41309497	8365	-	SFRP1	177.054	89.5571	145.112	62.4352	70.5191	56.9462	4.56161	2.02643	3.09791	1.47492	1.71529	1.39354	100.271	1.1298	0.0019031	0.999927	UP	secreted frizzled related protein 1 [Source:HGNC Symbol;Acc:HGNC:10776]	[GO:0005615:extracellular space][GO:0008285:negative regulation of cell population proliferation][GO:0090090:negative regulation of canonical Wnt signaling pathway][GO:0048147:negative regulation of fibroblast proliferation][GO:0005829:cytosol][GO:0005886:plasma membrane][GO:0005515:protein binding][GO:0005576:extracellular region][GO:0006508:proteolysis][GO:0007275:multicellular organism develop…	-	-	-	-	-	-	-	-	-	-
ENSG00000263740	3	15738515	15738809	295	+	RN7SL4P	88.7836	235.574	25.0552	33.0982	31.3418	38.4387	34.8308	81.1666	8.14484	11.9059	11.6084	14.3232	75.3819	1.7489	0.00232575	0.999927	UP	RNA, 7SL, cytoplasmic 4, pseudogene [Source:HGNC Symbol;Acc:HGNC:10039]	-	-	-	-	-	-	-	-	-	-	-
ENSG00000129009	15	74173671	74176872	5701	+	ISLR	288.932	221.946	551.215	178.279	176.733	162.297	14.1031	9.51453	22.2944	7.97898	8.14435	7.5244	263.234	1.04019	0.00345529	0.999927	UP	immunoglobulin superfamily containing leucine rich repeat [Source:HGNC Symbol;Acc:HGNC:6133]	[GO:0005576:extracellular region][GO:0005576:extracellular region][GO:0070062:extracellular exosome][GO:0007155:cell adhesion][GO:0002576:platelet degranulation][GO:0031093:platelet alpha granule lumen][GO:0005576:extracellular region][GO:0005576:extracellular region][GO:0070062:extracellular exosome][GO:0007155:cell adhesion][GO:0002576:platelet degranulation][GO:0031093:platelet alpha granule l…	-	-	-	-	-	-	-	-	-	-
ENSG00000143196	1	168695459	168729264	1786	-	DPT	59.018	64.2475	143.024	44.3816	34.8242	27.0494	3.82433	3.65634	7.67949	2.63694	2.13045	1.66483	62.0907	1.31381	0.00372886	0.999927	UP	dermatopontin [Source:HGNC Symbol;Acc:HGNC:3011]	[GO:0005615:extracellular space][GO:0007155:cell adhesion][GO:0005576:extracellular region][GO:0062023:collagen-containing extracellular matrix][GO:0062023:collagen-containing extracellular matrix][GO:0005201:extracellular matrix structural constituent][GO:0005201:extracellular matrix structural constituent][GO:0030199:collagen fibril organization][GO:0008285:negative regulation of cell populatio…	-	-	-	-	-	-	-	-	-	-
ENSG00000162998	2	182833275	182867162	3162	-	FRZB	56.452	17.522	28.1872	15.0446	6.09424	7.11827	2.06619	0.563242	0.854861	0.504892	0.210585	0.247461	21.7364	1.86438	0.00381529	0.999927	UP	frizzled related protein [Source:HGNC Symbol;Acc:HGNC:3959]	[GO:0005615:extracellular space][GO:0005615:extracellular space][GO:0005576:extracellular region][GO:0007275:multicellular organism development][GO:0016055:Wnt signaling pathway][GO:0030154:cell differentiation][GO:0005615:extracellular space][GO:0005737:cytoplasm][GO:0005515:protein binding][GO:0008285:negative regulation of cell population proliferation][GO:0090090:negative regulation of canoni…	-	-	-	-	-	-	-	-	-	-
ENSG00000163520	3	13549131	13638422	14753	+	FBLN2	1410.79	704.775	2339.53	671.742	774.839	687.625	37.8121	16.5898	51.958	16.5082	19.6065	17.505	1098.22	1.06315	0.00400105	0.999927	UP	fibulin 2 [Source:HGNC Symbol;Acc:HGNC:3601]	[GO:0005509:calcium ion binding][GO:0005576:extracellular region][GO:0062023:collagen-containing extracellular matrix][GO:0005576:extracellular region][GO:0030198:extracellular matrix organization][GO:0062023:collagen-containing extracellular matrix][GO:0062023:collagen-containing extracellular matrix][GO:1903561:extracellular vesicle][GO:0005509:calcium ion binding][GO:0005201:extracellular matr…	-	-	-	-	-	-	-	-	-	-
ENSG00000125851	20	17226107	17484578	15100	+	PCSK2	106.232	17.522	74.1218	14.2924	32.2124	17.0839	2.59377	0.375732	1.49959	0.319967	0.742532	0.396188	43.5775	1.66274	0.00412539	0.999927	UP	proprotein convertase subtilisin/kexin type 2 [Source:HGNC Symbol;Acc:HGNC:8744]	[GO:0005615:extracellular space][GO:0043231:intracellular membrane-bounded organelle][GO:0005634:nucleus][GO:0016787:hydrolase activity][GO:0008233:peptidase activity][GO:0006508:proteolysis][GO:0005576:extracellular region][GO:0004252:serine-type endopeptidase activity][GO:0031410:cytoplasmic vesicle][GO:0008236:serine-type peptidase activity][GO:0005615:extracellular space][GO:0043005:neuron pr…	-	-	-	-	-	-	-	-	-	-
ENSG00000064205	20	44714844	44728509	10209	+	WISP2	1178.31	987.075	2945.04	900.421	798.345	771.621	49.4264	36.3639	102.363	34.6316	31.6162	30.743	1263.47	1.04904	0.00523589	0.999927	UP	WNT1 inducible signaling pathway protein 2 [Source:HGNC Symbol;Acc:HGNC:12770]	[GO:0007155:cell adhesion][GO:0005576:extracellular region][GO:0005520:insulin-like growth factor binding][GO:0001558:regulation of cell growth][GO:0005615:extracellular space][GO:0007155:cell adhesion][GO:0031012:extracellular matrix][GO:0005178:integrin binding][GO:0007165:signal transduction][GO:0007267:cell-cell signaling][GO:0008201:heparin binding][GO:0060548:negative regulation of cell dea…	-	-	-	-	-	-	-	-	-	-
ENSG00000198759	X	13569605	13633575	5147	+	EGFL6	605.576	85.6633	188.958	97.7901	121.885	118.163	29.2262	3.63093	7.55654	4.32738	5.55355	5.41661	203.006	1.39313	0.00605471	0.999927	UP	EGF like domain multiple 6 [Source:HGNC Symbol;Acc:HGNC:3235]	[GO:0016020:membrane][GO:0005509:calcium ion binding][GO:0007155:cell adhesion][GO:0005576:extracellular region][GO:0007275:multicellular organism development][GO:0030154:cell differentiation][GO:0030198:extracellular matrix organization][GO:0005604:basement membrane][GO:0005615:extracellular space][GO:0005178:integrin binding][GO:0016020:membrane][GO:0005509:calcium ion binding][GO:0007155:cell …	-	-	-	-	-	-	-	-	-	-
ENSG00000279140	14	104815449	104815753	305	-	AL590326.1	4.1056	31.1503	53.2424	8.27454	4.35303	7.11827	1.55786	10.3809	16.7403	2.87888	1.55942	2.56548	18.0407	2.14372	0.00797491	0.999927	UP	novel transcript	-	-	-	-	-	-	-	-	-	-	-
ENSG00000281383	21	8254592	8255514	923	-	FP671120.4	3.5924	31.1503	6.26381	55.6651	306.453	29.8967	0.450438	3.4303	0.650793	6.39971	36.2771	3.56054	72.1703	-3.30605	0.00831922	0.999927	DOWN	novel transcript, similar to YY1 associated myogenesis RNA 1 YAM1	-	-	-	-	-	-	-	-	-	-	-
ENSG00000275215	21	8395607	8395759	153	+	RNA5-8SN3	36.4372	338.759	54.2864	1712.83	411.796	810.059	27.5617	225.046	34.0256	1187.96	294.077	581.995	560.695	-2.77928	0.00931228	0.999927	DOWN	RNA, 5.8S ribosomal N3 [Source:HGNC Symbol;Acc:HGNC:53525]	-	-	-	-	-	-	-	-	-	-	-
ENSG00000129946	19	416583	460996	8135	-	SHC2	77.4932	126.548	280.828	63.1874	90.543	62.6408	3.596	5.1574	10.7981	2.68852	3.9667	2.76093	116.873	1.15955	0.00948075	0.999927	UP	SHC adaptor protein 2 [Source:HGNC Symbol;Acc:HGNC:29869]	[GO:0035556:intracellular signal transduction][GO:0005515:protein binding][GO:0000187:activation of MAPK activity][GO:0030971:receptor tyrosine kinase binding][GO:0005886:plasma membrane][GO:0005829:cytosol][GO:0005575:cellular_component][GO:0005088:Ras guanyl-nucleotide exchange factor activity][GO:0000165:MAPK cascade][GO:0048010:vascular endothelial growth factor receptor signaling pathway][GO…	-	-	-	-	-	-	-	-	-	-
ENSG00000242616	9	111661335	111670246	1491	+	GNG10	1.5396	11.6814	18.7914	1.50446	0	1.42365	0.119504	0.79632	1.20862	0.107074	0	0.104959	5.82342	3.45786	0.00984312	0.999927	UP	G protein subunit gamma 10 [Source:HGNC Symbol;Acc:HGNC:4402]	[GO:0016020:membrane][GO:0007186:G protein-coupled receptor signaling pathway][GO:0003924:GTPase activity][GO:0005886:plasma membrane][GO:0005515:protein binding][GO:0007165:signal transduction][GO:0005834:heterotrimeric G-protein complex][GO:0005515:protein binding][GO:0005834:heterotrimeric G-protein complex][GO:0005886:plasma membrane][GO:0007165:signal transduction][GO:0003924:GTPase activity]	-	-	-	-	-	-	-	-	-	-
ENSG00000107317	9	136975092	136981742	6562	+	PTGDS	36.9504	122.654	243.245	63.9397	56.5894	32.7441	4.64314	13.5362	25.3274	7.36698	6.71345	3.90811	92.6871	1.3785	0.00991782	0.999927	UP	prostaglandin D2 synthase [Source:HGNC Symbol;Acc:HGNC:9592]	[GO:0036094:small molecule binding][GO:0036094:small molecule binding][GO:0005634:nucleus][GO:0005737:cytoplasm][GO:0016020:membrane][GO:0016853:isomerase activity][GO:0005783:endoplasmic reticulum][GO:0005794:Golgi apparatus][GO:0005794:Golgi apparatus][GO:0006629:lipid metabolic process][GO:0006631:fatty acid metabolic process][GO:0006633:fatty acid biosynthetic process][GO:0005515:protein bind…	[hsa00590:Arachidonic acid metabolism]	-	-	-	-	-	-	-	-	-
ENSG00000108950	17	68535113	68601389	14772	-	FAM20A	32.8448	27.2565	25.0552	9.02677	13.0591	8.54193	1.03631	0.755289	0.655051	0.261145	0.389004	0.255989	19.2974	1.4738	0.0109452	0.999927	UP	FAM20A, golgi associated secretory pathway pseudokinase [Source:HGNC Symbol;Acc:HGNC:23015]	[GO:0005783:endoplasmic reticulum][GO:0005783:endoplasmic reticulum][GO:0005794:Golgi apparatus][GO:0005794:Golgi apparatus][GO:0006468:protein phosphorylation][GO:0005515:protein binding][GO:0005576:extracellular region][GO:0005615:extracellular space][GO:0005794:Golgi apparatus][GO:0070062:extracellular exosome][GO:0043539:protein serine/threonine kinase activator activity][GO:0001934:positive …	-	-	-	-	-	-	-	-	-	-
ENSG00000232546	7	66848496	66858136	298	+	AC027644.1	2.566	5.84068	10.4397	0.752231	0	0	0.996535	1.99214	3.35952	0.267864	0	0	3.26643	4.14633	0.0143875	0.999927	UP	pseudogene similar to part of general transcription factor II, i (GTF2I)	-	-	-	-	-	-	-	-	-	-	-
ENSG00000231440	1	240588522	240590748	675	-	AL358176.4	6.1584	54.513	20.8794	9.77901	5.22363	5.69462	1.05588	8.20859	2.96633	1.53734	0.84555	0.927374	17.0413	1.89606	0.0153167	0.999927	UP	novel transcript	-	-	-	-	-	-	-	-	-	-	-
ENSG00000230487	7	1570073	1589626	14378	+	PSMG3-AS1	34.3844	58.4068	101.265	30.0892	26.9888	29.8967	0.698012	1.04132	1.70339	0.560066	0.517253	0.576457	46.8385	1.15003	0.0163102	0.999927	UP	PSMG3 antisense RNA 1 (head to head) [Source:HGNC Symbol;Acc:HGNC:22230]	-	-	-	-	-	-	-	-	-	-	-
ENSG00000234072	2	27356246	27367622	3995	+	AC074117.1	43.1088	73.982	84.5615	30.8415	41.7891	19.9312	1.63041	2.4574	2.65007	1.06953	1.49215	0.715987	49.0357	1.09047	0.0165641	0.999927	UP		-	-	-	-	-	-	-	-	-	-	-
ENSG00000257704	19	47274453	47275707	1255	+	INAFM1	107.772	356.282	813.251	233.944	191.533	122.434	9.93835	28.855	62.1423	19.7809	16.6752	10.7239	304.203	1.21654	0.0167782	0.999927	UP	InaF motif containing 1 [Source:HGNC Symbol;Acc:HGNC:27406]	[GO:0016020:membrane][GO:0016021:integral component of membrane][GO:0005246:calcium channel regulator activity]	-	-	-	-	-	-	-	-	-	-
ENSG00000162572	1	1280436	1292029	15969	+	SCNN1D	37.4636	62.3006	193.134	45.8861	41.7891	34.1677	1.24769	1.82226	5.32979	1.40122	1.31395	1.08082	69.1235	1.25904	0.0173727	0.999927	UP	sodium channel epithelial 1 delta subunit [Source:HGNC Symbol;Acc:HGNC:10601]	[GO:0016020:membrane][GO:0016021:integral component of membrane][GO:0005886:plasma membrane][GO:0006811:ion transport][GO:0015629:actin cytoskeleton][GO:0006814:sodium ion transport][GO:0035725:sodium ion transmembrane transport][GO:0005272:sodium channel activity][GO:0015280:ligand-gated sodium channel activity][GO:0016020:membrane][GO:0016020:membrane][GO:0016021:integral component of membrane]…	-	-	-	-	-	-	-	-	-	-
ENSG00000258788	14	96223108	96223347	240	+	CKS1BP1	14.8828	19.4689	13.5716	3.76116	5.22363	4.27096	7.17671	8.24523	5.42283	1.66299	2.37811	1.95618	10.1965	1.83649	0.0175429	0.999927	UP	CDC28 protein kinase regulatory subunit 1B pseudogene 1 [Source:HGNC Symbol;Acc:HGNC:20004]	-	-	-	-	-	-	-	-	-	-	-
ENSG00000197813	19	49331617	49340303	1084	-	AC011450.1	3.5924	9.73447	4.17587	0	0	1.42365	0.725575	1.72675	0.698874	0	0	0.273114	3.1544	4.00207	0.0184758	0.999927	UP	novel transcript	-	-	-	-	-	-	-	-	-	-	-
ENSG00000213742	20	25624045	25678074	8358	+	ZNF337-AS1	13.3432	25.3096	11.4837	6.01785	5.22363	0	0.330954	0.551332	0.236016	0.13686	0.12232	0	10.2297	2.01399	0.0190196	0.999927	UP	ZNF337 antisense RNA 1 [Source:HGNC Symbol;Acc:HGNC:40759]	-	-	-	-	-	-	-	-	-	-	-
ENSG00000187479	11	43942505	43944338	3128	+	C11orf96	4.6188	15.5751	81.4295	8.27454	12.1885	5.69462	0.291462	0.863187	4.25783	0.478767	0.726141	0.341318	21.2969	1.93978	0.0191119	0.999927	UP	chromosome 11 open reading frame 96 [Source:HGNC Symbol;Acc:HGNC:38675]	-	-	-	-	-	-	-	-	-	-	-
ENSG00000100490	14	50329404	50416461	10861	-	CDKL1	6.1584	15.5751	12.5276	3.00892	2.61182	0	0.239008	0.53088	0.402872	0.107074	0.0956986	0	6.64699	2.43554	0.0192791	0.999927	UP	cyclin dependent kinase like 1 [Source:HGNC Symbol;Acc:HGNC:1781]	[GO:0005634:nucleus][GO:0005737:cytoplasm][GO:0043231:intracellular membrane-bounded organelle][GO:0000166:nucleotide binding][GO:0004672:protein kinase activity][GO:0004674:protein serine/threonine kinase activity][GO:0005524:ATP binding][GO:0006468:protein phosphorylation][GO:0005654:nucleoplasm][GO:0016740:transferase activity][GO:0016301:kinase activity][GO:0016310:phosphorylation][GO:0051726…	-	-	-	-	-	-	-	-	-	-
ENSG00000280200	12	130976786	130978812	2027	+	AC073862.5	2.0528	5.84068	9.39572	0	0	1.42365	0.117205	0.292875	0.444511	0	0	0.0772049	3.11881	4.01449	0.0198639	0.999927	UP	novel transcript	-	-	-	-	-	-	-	-	-	-	-
ENSG00000186648	14	24052000	24069728	12144	+	CARMIL3	1.0264	3.89379	13.5716	0	0.870606	0	0.0258401	0.0860934	0.283115	0	0.0206927	0	3.22706	4.12815	0.019876	0.999927	UP	capping protein regulator and myosin 1 linker 3 [Source:HGNC Symbol;Acc:HGNC:20272]	[GO:0005737:cytoplasm][GO:0016020:membrane][GO:0005886:plasma membrane][GO:0005886:plasma membrane]	-	-	-	-	-	-	-	-	-	-
ENSG00000018236	12	40692442	41072418	23936	+	CNTN1	49.2672	17.522	10.4397	9.77901	10.4473	2.84731	1.02605	0.320491	0.180158	0.186738	0.205415	0.0563233	16.7171	1.73428	0.0199502	0.999927	UP	contactin 1 [Source:HGNC Symbol;Acc:HGNC:2171]	[GO:0016020:membrane][GO:0007155:cell adhesion][GO:0005886:plasma membrane][GO:0005515:protein binding][GO:0007399:nervous system development][GO:0031175:neuron projection development][GO:0007219:Notch signaling pathway][GO:0031225:anchored component of membrane][GO:0070062:extracellular exosome][GO:0007155:cell adhesion][GO:0016020:membrane][GO:0007399:nervous system development][GO:0031175:neur…	-	-	-	-	-	-	-	-	-	-
ENSG00000203808	6	105136308	105169945	5431	+	BVES-AS1	1.0264	0	0	3.76116	6.09424	9.96558	0.0679559	0	0	0.228328	0.380933	0.626694	3.47456	-3.59774	0.0204708	0.999927	DOWN	BVES antisense RNA 1 [Source:HGNC Symbol;Acc:HGNC:21223]	-	-	-	-	-	-	-	-	-	-	-
ENSG00000199568	15	65296051	65296166	116	+	RNU5A-1	17.4488	58.4068	7.30778	59.4263	53.1069	86.8429	17.4084	51.1773	6.04134	54.3625	50.0223	82.2945	47.0899	-1.33859	0.0206874	0.999927	DOWN	RNA, U5A small nuclear 1 [Source:HGNC Symbol;Acc:HGNC:10211]	-	-	-	-	-	-	-	-	-	-	-
ENSG00000267414	18	44676927	44679717	2065	-	AC120049.1	7.1848	13.6283	29.2311	6.01785	2.61182	4.27096	0.402668	0.670799	1.35747	0.309243	0.138195	0.227353	10.4908	1.93268	0.022199	0.999927	UP	uncharacterized LOC101927943 [Source:NCBI gene;Acc:101927943]	-	-	-	-	-	-	-	-	-	-	-
ENSG00000152082	2	130181737	130190729	4290	+	MZT2B	32.3316	200.53	346.598	117.348	52.2363	61.2171	4.01049	21.8459	35.6246	13.3467	6.11733	7.2125	135.043	1.31851	0.0225888	0.999927	UP	mitotic spindle organizing protein 2B [Source:HGNC Symbol;Acc:HGNC:25886]	[GO:0005813:centrosome][GO:0005829:cytosol][GO:0005654:nucleoplasm][GO:0005813:centrosome][GO:0005829:cytosol][GO:0005654:nucleoplasm][GO:0005737:cytoplasm][GO:0005813:centrosome][GO:0005829:cytosol][GO:0005654:nucleoplasm][GO:0005856:cytoskeleton][GO:0005515:protein binding][GO:0005815:microtubule organizing center][GO:0005819:spindle][GO:0005819:spindle][GO:0005829:cytosol][GO:0008274:gamma-tub…	-	-	-	-	-	-	-	-	-	-
ENSG00000204421	6	31718648	31721845	1929	-	LY6G6C	0	0	0	1.50446	3.48242	7.11827	0	0	0	0.160934	0.383566	0.788782	2.01753	-4.40335	0.0245278	0.999927	DOWN	lymphocyte antigen 6 family member G6C [Source:HGNC Symbol;Acc:HGNC:13936]	[GO:0016020:membrane][GO:0016021:integral component of membrane][GO:0016020:membrane][GO:0005886:plasma membrane][GO:0005576:extracellular region][GO:0005886:plasma membrane][GO:0009897:external side of plasma membrane][GO:0031225:anchored component of membrane][GO:0042802:identical protein binding][GO:0009617:response to bacterium][GO:0051260:protein homooligomerization][GO:0009897:external side…	-	-	-	-	-	-	-	-	-	-
ENSG00000126882	9	131258076	131276547	12977	-	FAM78A	8.2112	11.6814	10.4397	24.8236	29.6006	19.9312	0.208398	0.260376	0.219548	0.57767	0.709261	0.480465	17.4479	-1.34119	0.0257813	0.999927	DOWN	family with sequence similarity 78 member A [Source:HGNC Symbol;Acc:HGNC:25465]	-	-	-	-	-	-	-	-	-	-	-
ENSG00000162551	1	21509372	21578412	12185	+	ALPL	12.83	5.84068	11.4837	1.50446	0.870606	4.27096	0.573518	0.2293	0.425358	0.0616635	0.0367418	0.181338	6.13339	2.34204	0.0259156	0.999927	UP	alkaline phosphatase, biomineralization associated [Source:HGNC Symbol;Acc:HGNC:438]	[GO:0016020:membrane][GO:0016020:membrane][GO:0046872:metal ion binding][GO:0016787:hydrolase activity][GO:0003824:catalytic activity][GO:0005886:plasma membrane][GO:0005515:protein binding][GO:0016791:phosphatase activity][GO:0004035:alkaline phosphatase activity][GO:0016462:pyrophosphatase activity][GO:0001958:endochondral ossification][GO:0003006:developmental process involved in reproduction]…	[hsa00730:Thiamine metabolism][hsa00790:Folate biosynthesis]	-	-	-	-	-	-	-	-	-
ENSG00000265666	17	40340867	40343136	1790	-	RARA-AS1	2.0528	7.78757	2.08794	0	0	0	0.132723	0.442203	0.111859	0	0	0	1.98805	4.39686	0.0261676	0.999927	UP	RARA antisense RNA 1 [Source:HGNC Symbol;Acc:HGNC:49577]	-	-	-	-	-	-	-	-	-	-	-
ENSG00000275964	13	19863858	19865048	1191	+	AL355001.2	11.2904	23.3627	52.1984	9.77901	13.0591	7.11827	1.09711	1.99381	4.20293	0.871289	1.19804	0.656987	19.468	1.50621	0.0264232	0.999927	UP	novel transcript	-	-	-	-	-	-	-	-	-	-	-
ENSG00000142694	1	36322031	36324154	1753	-	EVA1B	218.11	389.379	1206.83	327.973	329.089	217.819	23.949	37.5495	109.802	33.0199	34.1148	22.7169	448.2	1.05059	0.0264857	0.999927	UP	eva-1 homolog B [Source:HGNC Symbol;Acc:HGNC:25558]	[GO:0016020:membrane][GO:0016021:integral component of membrane][GO:0005515:protein binding]	-	-	-	-	-	-	-	-	-	-
ENSG00000271075	14	52871458	52872217	760	+	AL139317.4	1.0264	13.6283	0	0	0	0	0.156299	1.82263	0	0	0	0	2.44244	4.67321	0.0265801	0.999927	UP	golgi membrane protein 1 (GOLM1) pseudogene	-	-	-	-	-	-	-	-	-	-	-
ENSG00000108961	17	8288497	8290092	5363	+	RANGRF	1.0264	1.94689	3.13191	10.5312	5.22363	14.2365	0.104199	0.173584	0.263457	0.980288	0.500655	1.37276	6.0161	-2.35836	0.0270844	0.999927	DOWN	RAN guanine nucleotide release factor [Source:HGNC Symbol;Acc:HGNC:17679]	[GO:1903078:positive regulation of protein localization to plasma membrane][GO:0005737:cytoplasm][GO:0005634:nucleus][GO:0002027:regulation of heart rate][GO:0005634:nucleus][GO:0005634:nucleus][GO:0005737:cytoplasm][GO:0016020:membrane][GO:0015031:protein transport][GO:0005829:cytosol][GO:0005654:nucleoplasm][GO:0005886:plasma membrane][GO:0048471:perinuclear region of cytoplasm][GO:0005085:guan…	-	-	-	-	-	-	-	-	-	-
ENSG00000170962	11	103907186	104164379	8473	-	PDGFD	154.473	36.991	84.5615	30.8415	58.3306	44.1333	4.412	0.927894	2.00129	0.80769	1.57289	1.19727	68.2218	1.07934	0.0274286	0.999927	UP	platelet derived growth factor D [Source:HGNC Symbol;Acc:HGNC:30620]	[GO:0016020:membrane][GO:0008083:growth factor activity][GO:0010469:regulation of signaling receptor activity][GO:0005576:extracellular region][GO:0007275:multicellular organism development][GO:0005615:extracellular space][GO:0005576:extracellular region][GO:0008284:positive regulation of cell population proliferation][GO:0070374:positive regulation of ERK1 and ERK2 cascade][GO:0051781:positive r…	-	-	-	-	-	-	-	-	-	-
ENSG00000235601	9	93955597	93959140	1752	+	BARX1-DT	1.5396	7.78757	11.4837	0.752231	0	1.42365	0.123308	0.54778	0.762111	0.0552411	0	0.108301	3.83112	3.37049	0.0279537	0.999927	UP	BARX1 divergent transcript [Source:HGNC Symbol;Acc:HGNC:50673]	-	-	-	-	-	-	-	-	-	-	-
ENSG00000262814	17	81703357	81707526	1028	+	MRPL12	6.1584	48.6723	73.0778	15.0446	15.6709	12.8129	0.693309	4.81239	6.81708	1.55299	1.6656	1.37009	28.5728	1.52808	0.0280742	0.999927	UP	mitochondrial ribosomal protein L12 [Source:HGNC Symbol;Acc:HGNC:10378]	[GO:0005739:mitochondrion][GO:0003735:structural constituent of ribosome][GO:0006412:translation][GO:0005840:ribosome][GO:0005739:mitochondrion][GO:0005515:protein binding][GO:0005762:mitochondrial large ribosomal subunit][GO:0006390:mitochondrial transcription][GO:0006390:mitochondrial transcription][GO:0003723:RNA binding][GO:0005743:mitochondrial inner membrane][GO:0045893:positive regulation …	-	-	-	-	-	-	-	-	-	-
ENSG00000272321	8	98436669	98439290	2622	+	AP003355.2	12.83	15.5751	15.6595	3.00892	3.48242	7.11827	0.566299	0.60377	0.572733	0.121775	0.145117	0.298426	9.61238	1.75303	0.0286051	0.999927	UP	novel transcript, antisense to STK3	-	-	-	-	-	-	-	-	-	-	-
ENSG00000213977	17	3662896	3668682	2679	-	TAX1BP3	8.7244	54.513	108.573	29.337	13.0591	18.5075	0.733253	4.02382	7.56124	2.26079	1.03621	1.47743	38.7856	1.47774	0.0291543	0.999927	UP	Tax1 binding protein 3 [Source:HGNC Symbol;Acc:HGNC:30684]	[GO:0005634:nucleus][GO:0005737:cytoplasm][GO:0005737:cytoplasm][GO:0016020:membrane][GO:0043231:intracellular membrane-bounded organelle][GO:0001650:fibrillar center][GO:0005886:plasma membrane][GO:0015629:actin cytoskeleton][GO:0005515:protein binding][GO:0016055:Wnt signaling pathway][GO:0005829:cytosol][GO:0070062:extracellular exosome][GO:0030178:negative regulation of Wnt signaling pathway]…	-	-	-	-	-	-	-	-	-	-
ENSG00000236184	9	32979560	32980403	844	-	TCEA1P4	0	1.94689	0	3.76116	5.22363	5.69462	0	0.234462	0	0.472888	0.67624	0.74168	2.77105	-3.68121	0.0304439	0.999927	DOWN	transcription elongation factor A1 pseudogene 4 [Source:HGNC Symbol;Acc:HGNC:31091]	-	-	-	-	-	-	-	-	-	-	-
ENSG00000258366	20	63657810	63696253	31195	+	RTEL1	2.0528	13.6283	15.6595	3.00892	0.870606	1.42365	0.0479463	0.279556	0.303069	0.0644387	0.0191977	0.0315831	6.10729	2.47236	0.030767	0.999927	UP	regulator of telomere elongation helicase 1 [Source:HGNC Symbol;Acc:HGNC:15888]	[GO:0005634:nucleus][GO:0003676:nucleic acid binding][GO:0005634:nucleus][GO:0005634:nucleus][GO:0046872:metal ion binding][GO:0000166:nucleotide binding][GO:0005524:ATP binding][GO:0005524:ATP binding][GO:0016787:hydrolase activity][GO:0003677:DNA binding][GO:0006281:DNA repair][GO:0004003:ATP-dependent DNA helicase activity][GO:0000723:telomere maintenance][GO:0006974:cellular response to DNA d…	-	-	-	-	-	-	-	-	-	-
ENSG00000228300	19	1275438	1279249	4635	+	C19orf24	210.412	683.36	1715.24	456.604	406.573	378.692	14.5381	41.4674	98.2011	28.9271	26.5213	24.8522	641.814	1.06994	0.0308745	0.999927	UP	chromosome 19 open reading frame 24 [Source:HGNC Symbol;Acc:HGNC:26073]	[GO:0016020:membrane][GO:0016021:integral component of membrane][GO:0005737:cytoplasm][GO:0005576:extracellular region]	-	-	-	-	-	-	-	-	-	-
ENSG00000154478	10	123666355	123694607	7514	+	GPR26	3.5924	9.73447	11.4837	2.25669	0	1.42365	0.0553306	0.131678	0.14656	0.0318699	0	0.020827	4.74848	2.70671	0.0324276	0.999927	UP	G protein-coupled receptor 26 [Source:HGNC Symbol;Acc:HGNC:4481]	[GO:0016020:membrane][GO:0016021:integral component of membrane][GO:0004930:G protein-coupled receptor activity][GO:0007186:G protein-coupled receptor signaling pathway][GO:0005886:plasma membrane][GO:0007165:signal transduction][GO:0004930:G protein-coupled receptor activity][GO:0004930:G protein-coupled receptor activity][GO:0007189:adenylate cyclase-activating G protein-coupled receptor signal…	-	-	-	-	-	-	-	-	-	-
ENSG00000158792	16	89696343	89701705	4028	-	SPATA2L	60.5576	144.07	338.246	90.2677	93.1548	81.1483	3.00147	6.27132	13.8916	4.10228	4.35902	3.82021	134.574	1.03257	0.0328759	0.999927	UP	spermatogenesis associated 2 like [Source:HGNC Symbol;Acc:HGNC:28393]	-	-	-	-	-	-	-	-	-	-	-
ENSG00000237039	2	231256097	231256306	210	+	AC018738.1	3.5924	27.2565	80.3856	15.0446	6.09424	12.8129	1.97978	13.1924	36.7084	7.60223	3.17081	6.7069	24.1977	1.70626	0.0336268	0.999927	UP	ribosomal protein S28 (RPS28) pseudogene	-	-	-	-	-	-	-	-	-	-	-
ENSG00000267280	17	61393456	61411555	3256	-	TBX2-AS1	35.924	64.2475	108.573	47.3906	26.9888	25.6258	4.82874	7.58447	12.0927	5.84074	3.42492	3.27166	51.4582	1.03917	0.0344573	0.999927	UP	TBX2 antisense RNA 1 [Source:HGNC Symbol;Acc:HGNC:50355]	-	-	-	-	-	-	-	-	-	-	-
ENSG00000266541	18	9587386	9590182	534	+	AP001381.1	4.1056	17.522	4.17587	2.25669	0	1.42365	0.88979	3.33515	0.749915	0.448446	0	0.293061	4.91398	2.71796	0.0348596	0.999927	UP	novel transcript, antisense to PPP4R1	-	-	-	-	-	-	-	-	-	-	-
ENSG00000235034	19	50649445	50659310	1735	+	C19orf81	5.132	29.2034	39.6708	6.77008	8.70606	8.54193	0.776385	3.88011	4.97297	0.939099	1.24346	1.22741	16.3374	1.59807	0.0350201	0.999927	UP	chromosome 19 open reading frame 81 [Source:HGNC Symbol;Acc:HGNC:40041]	-	-	-	-	-	-	-	-	-	-	-
ENSG00000168702	2	140231423	142131701	24319	-	LRP1B	8.7244	11.6814	2.08794	15.7969	14.8003	34.1677	0.0610638	0.0718061	0.0121093	0.101378	0.0977995	0.227146	14.5431	-1.54724	0.0350467	0.999927	DOWN	LDL receptor related protein 1B [Source:HGNC Symbol;Acc:HGNC:6693]	[GO:0016020:membrane][GO:0016021:integral component of membrane][GO:0005509:calcium ion binding][GO:0006897:endocytosis][GO:0043235:receptor complex][GO:0006898:receptor-mediated endocytosis][GO:0015031:protein transport][GO:0016020:membrane][GO:0016021:integral component of membrane][GO:0005509:calcium ion binding][GO:0016020:membrane][GO:0016021:integral component of membrane]	-	CLL, ovarian cancer, oesophageal squamous cell carcinoma, urothelial cancer			yes	-	-	-	-	-
ENSG00000133055	1	203167811	203175813	3577	-	MYBPH	1.5396	3.89379	9.39572	0	0.870606	0	0.0987149	0.219264	0.499182	0	0.0527005	0	2.61662	3.80447	0.035208	0.999927	UP	myosin binding protein H [Source:HGNC Symbol;Acc:HGNC:7552]	[GO:0007155:cell adhesion][GO:0005515:protein binding][GO:0032982:myosin filament][GO:0008307:structural constituent of muscle][GO:0006942:regulation of striated muscle contraction]	-	-	-	-	-	-	-	-	-	-
ENSG00000102109	X	48831094	48835633	1442	-	PCSK1N	21.0412	126.548	289.179	85.0021	42.6597	51.2516	2.31917	12.2501	26.4109	8.59052	4.43914	5.36552	102.614	1.27946	0.0358477	0.999927	UP	proprotein convertase subtilisin/kexin type 1 inhibitor [Source:HGNC Symbol;Acc:HGNC:17301]	[GO:0005794:Golgi apparatus][GO:0005576:extracellular region][GO:0007218:neuropeptide signaling pathway][GO:0005615:extracellular space][GO:0004866:endopeptidase inhibitor activity][GO:0010951:negative regulation of endopeptidase activity][GO:0005615:extracellular space][GO:0005102:signaling receptor binding][GO:0004866:endopeptidase inhibitor activity][GO:0004866:endopeptidase inhibitor activity…	-	-	-	-	-	-	-	-	-	-
ENSG00000225349	12	31534715	31535247	533	-	AC022080.2	0.5132	7.78757	3.13191	0	0	0	0.111432	1.48507	0.563492	0	0	0	1.90545	4.32208	0.0363087	0.999927	UP	ankyrin repeat domain 49 (ANKRD49) pseudogene	-	-	-	-	-	-	-	-	-	-	-
ENSG00000242299	3	101576489	101576947	459	-	AC073861.1	17.4488	50.6192	92.9132	33.0982	18.2827	15.6602	4.39952	11.2092	19.412	7.65192	4.3521	3.75041	38.0037	1.23369	0.0368307	0.999927	UP	ribosomal protein S18 (RPS18) pseudogene	-	-	-	-	-	-	-	-	-	-	-
ENSG00000011083	5	150189957	150222788	6757	+	SLC6A7	0	0	0	3.00892	6.09424	1.42365	0	0	0	0.0853955	0.178088	0.0418546	1.75447	-4.25224	0.0370444	0.999927	DOWN	solute carrier family 6 member 7 [Source:HGNC Symbol;Acc:HGNC:11054]	[GO:0016020:membrane][GO:0016021:integral component of membrane][GO:0015293:symporter activity][GO:0005328:neurotransmitter:sodium symporter activity][GO:0006836:neurotransmitter transport][GO:0005886:plasma membrane][GO:0005886:plasma membrane][GO:0006865:amino acid transport][GO:0005887:integral component of plasma membrane][GO:0016020:membrane][GO:0015193:L-proline transmembrane transporter ac…	-	-	-	-	-	-	-	-	-	-
ENSG00000103253	16	726936	735525	21779	+	HAGHL	124.708	196.636	746.438	188.81	168.027	166.568	5.81726	8.0558	28.8518	8.07565	7.39984	7.38002	265.198	1.02847	0.0380008	0.999927	UP	hydroxyacylglutathione hydrolase like [Source:HGNC Symbol;Acc:HGNC:14177]	[GO:0046872:metal ion binding][GO:0016787:hydrolase activity][GO:0046872:metal ion binding][GO:0016787:hydrolase activity][GO:0046872:metal ion binding][GO:0016787:hydrolase activity][GO:0016787:hydrolase activity][GO:0004416:hydroxyacylglutathione hydrolase activity][GO:0019243:methylglyoxal catabolic process to D-lactate via S-lactoyl-glutathione][GO:0046872:metal ion binding][GO:0016787:hydrol…	-	-	-	-	-	-	-	-	-	-
ENSG00000204362	1	17189783	17197617	5266	+	AL590644.1	8.2112	11.6814	6.26381	18.8058	20.8945	24.2021	0.203228	0.253917	0.128461	0.426772	0.488235	0.568949	15.0098	-1.32816	0.0382068	0.999927	DOWN	novel transcript	-	-	-	-	-	-	-	-	-	-	-
ENSG00000159713	16	67389809	67393535	6061	-	TPPP3	13.8564	33.0972	22.9673	10.5312	8.70606	7.11827	0.923747	1.93782	1.26872	0.643737	0.547952	0.450733	16.0461	1.34185	0.0383178	0.999927	UP	tubulin polymerization promoting protein family member 3 [Source:HGNC Symbol;Acc:HGNC:24162]	[GO:0005737:cytoplasm][GO:0005856:cytoskeleton][GO:0048471:perinuclear region of cytoplasm][GO:0015631:tubulin binding][GO:0001578:microtubule bundle formation][GO:0005874:microtubule][GO:0046785:microtubule polymerization][GO:0005874:microtubule][GO:0001578:microtubule bundle formation][GO:0015631:tubulin binding][GO:0015631:tubulin binding][GO:0001578:microtubule bundle formation][GO:0097427:mi…	-	-	-	-	-	-	-	-	-	-
ENSG00000131370	3	15254853	15341368	12289	-	SH3BP5	10.7772	23.3627	2.08794	2.25669	1.74121	4.27096	0.441978	0.84147	0.0709523	0.0848584	0.0674163	0.166365	7.41612	2.13621	0.0388035	0.999927	UP	SH3 domain binding protein 5 [Source:HGNC Symbol;Acc:HGNC:10827]	[GO:0005654:nucleoplasm][GO:0035556:intracellular signal transduction][GO:0005739:mitochondrion][GO:0005515:protein binding][GO:0016604:nuclear body][GO:0006469:negative regulation of protein kinase activity][GO:0030659:cytoplasmic vesicle membrane][GO:0005737:cytoplasm][GO:0035556:intracellular signal transduction][GO:0017112:Rab guanyl-nucleotide exchange factor activity][GO:0017124:SH3 domain …	-	-	-	-	-	-	-	-	-	-
ENSG00000250001	5	9519853	9523178	543	-	AC027335.1	2.0528	21.4158	1.04397	0.752231	1.74121	0	0.437521	4.00873	0.184371	0.147004	0.350366	0	4.50101	3.08169	0.0392089	0.999927	UP	novel transcript	-	-	-	-	-	-	-	-	-	-	-
ENSG00000251535	4	336258	336786	529	-	AC079140.4	0	3.89379	8.35175	0	0	0	0	0.74815	1.51401	0	0	0	2.04092	4.48043	0.0394798	0.999927	UP	pseudogene similar to part of zinc finger protein 74 (ZNF74)	-	-	-	-	-	-	-	-	-	-	-
ENSG00000265787	18	14337423	14342524	3266	+	CYP4F35P	0.5132	3.89379	6.26381	0	0	0	0.0206514	0.137612	0.20886	0	0	0	1.77847	4.27235	0.0414372	0.999927	UP	cytochrome P450 family 4 subfamily F member 35, pseudogene [Source:HGNC Symbol;Acc:HGNC:39954]	-	-	-	-	-	-	-	-	-	-	-
ENSG00000225981	7	1459937	1464008	498	+	AC102953.1	0	0	0	1.50446	0.870606	8.54193	0	0	0	0.320576	0.191013	1.88547	1.8195	-4.23746	0.0420509	0.999927	DOWN	novel transcript	-	-	-	-	-	-	-	-	-	-	-
ENSG00000230592	X	100155885	100156773	889	-	RPSAP8	5.6452	7.78757	22.9673	2.25669	4.35303	2.84731	0.734903	0.890374	2.4775	0.26937	0.535008	0.352068	7.64285	1.94101	0.0424608	0.999927	UP	ribosomal protein SA pseudogene 8 [Source:HGNC Symbol;Acc:HGNC:31462]	-	-	-	-	-	-	-	-	-	-	-
ENSG00000104213	8	17576433	17644071	4450	+	PDGFRL	111.878	23.3627	79.3416	45.8861	33.083	27.0494	6.79673	1.24652	3.99404	2.55603	1.8975	1.56084	53.4334	1.0379	0.0426237	0.999927	UP	platelet derived growth factor receptor like [Source:HGNC Symbol;Acc:HGNC:8805]	[GO:0005576:extracellular region][GO:0007186:G protein-coupled receptor signaling pathway][GO:0008150:biological_process][GO:0005575:cellular_component][GO:0004992:platelet activating factor receptor activity][GO:0005019:platelet-derived growth factor beta-receptor activity][GO:0035791:platelet-derived growth factor receptor-beta signaling pathway][GO:0005576:extracellular region][GO:0007186:G pr…	-	-	-	-	-	-	-	-	-	-
ENSG00000274833	17	81387415	81387766	352	+	AC110285.5	0.5132	3.89379	10.4397	0.752231	0	0	0.168731	1.12435	2.84414	0.226771	0	0	2.59982	3.80103	0.042767	0.999927	UP	novel transcript	-	-	-	-	-	-	-	-	-	-	-
ENSG00000280020	17	32178946	32180074	1636	-	AC116407.3	1.0264	13.6283	1.04397	0	0.870606	0	0.105214	1.22693	0.0886747	0	0.0842555	0	2.76154	3.79083	0.0437174	0.999927	UP	TEC	-	-	-	-	-	-	-	-	-	-	-
ENSG00000116701	1	183555563	183590876	10591	-	NCF2	3.5924	1.94689	3.13191	12.0357	9.57666	11.3892	0.182669	0.0869445	0.13196	0.561149	0.45974	0.550068	6.94547	-1.84939	0.0442595	0.999927	DOWN	neutrophil cytosolic factor 2 [Source:HGNC Symbol;Acc:HGNC:7661]	[GO:0005737:cytoplasm][GO:0005730:nucleolus][GO:0005829:cytosol][GO:0055114:oxidation-reduction process][GO:0043085:positive regulation of catalytic activity][GO:0005515:protein binding][GO:0022900:electron transport chain][GO:0016176:superoxide-generating NADPH oxidase activator activity][GO:0006909:phagocytosis][GO:0045730:respiratory burst][GO:0043020:NADPH oxidase complex][GO:0005829:cytosol]…	-	-	-	-	-	-	-	-	-	-
ENSG00000221821	6	42890265	42890816	552	-	C6orf226	27.1996	35.0441	195.222	41.3727	35.6948	34.1677	5.70264	6.45279	33.9153	7.95342	7.0654	6.8041	61.4502	1.21118	0.0451162	0.999927	UP	chromosome 6 open reading frame 226 [Source:HGNC Symbol;Acc:HGNC:34431]	[GO:0005515:protein binding]	-	-	-	-	-	-	-	-	-	-
ENSG00000181585	3	46694528	46710886	5303	+	TMIE	1.0264	1.94689	0	4.51339	3.48242	11.3892	0.0643832	0.107255	0	0.259588	0.206232	0.678566	3.72639	-2.8309	0.0451689	0.999927	DOWN	transmembrane inner ear [Source:HGNC Symbol;Acc:HGNC:30800]	[GO:0016020:membrane][GO:0016021:integral component of membrane][GO:0016020:membrane][GO:0016021:integral component of membrane][GO:0007605:sensory perception of sound][GO:0007605:sensory perception of sound][GO:0042472:inner ear morphogenesis][GO:0042472:inner ear morphogenesis][GO:0016020:membrane][GO:0016021:integral component of membrane][GO:0007605:sensory perception of sound][GO:0042472:inn…	-	-	-	-	-	-	-	-	-	-
ENSG00000182676	17	81833492	81835050	2645	-	PPP1R27	1.0264	5.84068	3.13191	0	0	0	0.0823195	0.411405	0.208137	0	0	0	1.6665	4.14502	0.0472595	0.999927	UP	protein phosphatase 1 regulatory subunit 27 [Source:HGNC Symbol;Acc:HGNC:16813]	[GO:0005515:protein binding][GO:0032515:negative regulation of phosphoprotein phosphatase activity][GO:0004864:protein phosphatase inhibitor activity][GO:0019902:phosphatase binding][GO:0010923:negative regulation of phosphatase activity]	-	-	-	-	-	-	-	-	-	-
ENSG00000260500	19	7918652	7919157	506	-	AC010336.2	1.0264	5.84068	3.13191	0	0	0	0.234757	1.17323	0.593559	0	0	0	1.6665	4.14502	0.0472595	0.999927	UP	novel transcript, antisense to CTD-3193O13.2	-	-	-	-	-	-	-	-	-	-	-
ENSG00000002745	7	121325367	121341104	4377	+	WNT16	27.1996	9.73447	9.39572	33.0982	26.1182	51.2516	1.00027	0.314404	0.286312	1.11606	0.906811	1.79021	26.1329	-1.15959	0.0473165	0.999927	DOWN	Wnt family member 16 [Source:HGNC Symbol;Acc:HGNC:16267]	[GO:0005102:signaling receptor binding][GO:0005576:extracellular region][GO:0007275:multicellular organism development][GO:0016055:Wnt signaling pathway][GO:0005615:extracellular space][GO:0010628:positive regulation of gene expression][GO:0005737:cytoplasm][GO:0014068:positive regulation of phosphatidylinositol 3-kinase signaling][GO:0005102:signaling receptor binding][GO:0005576:extracellular r…	-	-	-	-	-	-	-	-	-	-
ENSG00000223685	13	38050817	38143232	1544	-	LINC00571	0.5132	0	1.04397	2.25669	5.22363	8.54193	0.11313	0	0.190693	0.456134	1.08714	1.78851	2.9299	-3.10079	0.0480565	0.999927	DOWN	long intergenic non-protein coding RNA 571 [Source:HGNC Symbol;Acc:HGNC:43721]	-	-	-	-	-	-	-	-	-	-	-
ENSG00000132321	2	236324147	236507542	19389	-	IQCA1	14.8828	11.6814	6.26381	23.3192	26.1182	27.0494	0.51631	0.355909	0.180061	0.741765	0.855435	0.891305	18.2191	-1.1896	0.0481171	0.999927	DOWN	IQ motif containing with AAA domain 1 [Source:HGNC Symbol;Acc:HGNC:26195]	[GO:0005737:cytoplasm][GO:0000166:nucleotide binding][GO:0005524:ATP binding][GO:0031514:motile cilium][GO:0005856:cytoskeleton][GO:0042995:cell projection][GO:0005929:cilium][GO:0005737:cytoplasm][GO:0000166:nucleotide binding][GO:0005524:ATP binding][GO:0031514:motile cilium][GO:0005856:cytoskeleton][GO:0042995:cell projection][GO:0005929:cilium][GO:0005524:ATP binding][GO:0005737:cytoplasm][GO…	-	-	-	-	-	-	-	-	-	-
ENSG00000132326	2	238244038	238290102	8739	-	PER2	25.66	31.1503	37.5829	17.3013	13.9297	14.2365	0.465102	0.495876	0.564463	0.287539	0.23837	0.245097	23.3101	1.0381	0.049095	0.999927	UP	period circadian regulator 2 [Source:HGNC Symbol;Acc:HGNC:8846]	[GO:0005634:nucleus][GO:0005634:nucleus][GO:0005634:nucleus][GO:0005737:cytoplasm][GO:1903508:positive regulation of nucleic acid-templated transcription][GO:0006631:fatty acid metabolic process][GO:0005515:protein binding][GO:0048511:rhythmic process][GO:0048471:perinuclear region of cytoplasm][GO:0032922:circadian regulation of gene expression][GO:0003713:transcription coactivator activity][GO:…	-	-	-	-	-	-	-	-	-	-
ENSG00000278732	13	31975167	31975448	282	+	RF00017	0	9.73447	2.08794	0	0	0	0	3.50861	0.710026	0	0	0	1.9704	4.3652	0.0492285	0.999927	UP		-	-	-	-	-	-	-	-	-	-	-
ENSG00000142544	19	51097606	51108370	2087	-	CTU1	49.2672	136.283	319.454	104.56	86.19	58.3698	2.73204	6.63728	14.6789	5.31646	4.51237	3.0744	125.687	1.01044	0.0499261	0.999927	UP	cytosolic thiouridylase subunit 1 [Source:HGNC Symbol;Acc:HGNC:29590]	[GO:0003723:RNA binding][GO:0005737:cytoplasm][GO:0016740:transferase activity][GO:0008033:tRNA processing][GO:0005829:cytosol][GO:0005515:protein binding][GO:0016779:nucleotidyltransferase activity][GO:0000049:tRNA binding][GO:0002098:tRNA wobble uridine modification][GO:0002098:tRNA wobble uridine modification][GO:0032447:protein urmylation][GO:0034227:tRNA thio-modification][GO:0034227:tRNA th…	[hsa04122:Sulfur relay system]	-	-	-	-	-	-	-	-	-
