# Supplementary material for: Low-dose arecoline regulates distinct core signaling pathways in oral submucous fibrosis and oral squamous cell carcinoma
Source: BMC Oral Health. 2023 Mar 25;23:171. doi: 10.1186/s12903-023-02887-2 (PMC10039525; doi:10.1186/s12903-023-02887-2)
Supplement: Supplementary file 2 — Additional file 2: Suppl. Table 2. Summary of DEGs in CAL27 samples with or without low-dose arecoline treatment. [file 12903_2023_2887_MOESM2_ESM.xls]

## Sheet: Suppl table2-diff_C1E_C1C
geneid	chr	start	end	length	strand	name	C1E1	C1E2	C1E3	C1C2	C1C3	C1C1	C1E1_FPKM	C1E2_FPKM	C1E3_FPKM	C1C2_FPKM	C1C3_FPKM	C2C1_FPKM	baseMean	log2FC	Pvalue	Padj	trend	Description	GO	Pathway	Tumour_Types(Somatic)	Tumour_Types(Germline)	Translocation_Partner	Somatic	DBD_Classification	PubMed_ID	Function	Species	Evidence_Strength
ENSG00000237973	1	631074	632616	1543	+	MTCO1P12	2395.32	3714.83	3614.97	839.574	868.712	824.99	104.907	175.448	157.683	41.1037	43.2439	40.9905	2043.07	1.94092	3.07765e-25	9.94636e-21	UP	MT-CO1 pseudogene 12 [Source:HGNC Symbol;Acc:HGNC:52014]	-	-	-	-	-	-	-	-	-	-	-
ENSG00000219507	X	148052233	148052746	514	+	FTH1P8	397.827	337.35	386.538	121.402	96.1964	119.701	52.3042	47.8292	50.6145	17.8423	14.3751	17.854	243.169	1.72843	4.37842e-19	7.07509e-15	UP	ferritin heavy chain 1 pseudogene 8 [Source:HGNC Symbol;Acc:HGNC:3995]	-	-	-	-	-	-	-	-	-	-	-
ENSG00000202538	12	120291763	120291903	141	-	RNU4-2	317.784	74.6349	297.93	18.2834	12.7607	18.9455	152.306	38.5743	142.213	9.79548	6.9514	10.3012	123.39	3.77826	9.96906e-17	1.07393e-12	UP	RNA, U4 small nuclear 2 [Source:HGNC Symbol;Acc:HGNC:10193]	-	-	-	-	-	-	-	-	-	-	-
ENSG00000234009	22	42776406	42777296	891	-	RPL5P34	786.096	713.51	1137.78	208.431	273.865	279.877	59.6216	58.3576	85.9464	17.6714	23.6088	24.0818	566.594	1.79163	2.26389e-16	1.82911e-12	UP	ribosomal protein L5 pseudogene 34 [Source:HGNC Symbol;Acc:HGNC:36463]	-	-	-	-	-	-	-	-	-	-	-
ENSG00000143556	1	153457744	153460701	921	-	S100A7	1009.5	745.354	918.189	397.115	311.166	345.325	142.422	113.397	129.016	62.6281	49.8967	55.2704	621.108	1.34057	1.22208e-13	7.89907e-10	UP	S100 calcium binding protein A7 [Source:HGNC Symbol;Acc:HGNC:10497]	[GO:0005634:nucleus][GO:0005737:cytoplasm][GO:0005737:cytoplasm][GO:0005737:cytoplasm][GO:0046872:metal ion binding][GO:0005783:endoplasmic reticulum][GO:0005509:calcium ion binding][GO:0005829:cytosol][GO:0008270:zinc ion binding][GO:0008270:zinc ion binding][GO:0005515:protein binding][GO:0005576:extracellular region][GO:0005576:extracellular region][GO:0005576:extracellular region][GO:0005615:…	-	-	-	-	-	-	-	-	-	-
ENSG00000238741	3	160514907	160515236	330	-	SCARNA7	259.244	131.357	184.922	48.2682	37.3006	39.6133	53.0886	29.0079	37.7155	11.0493	8.68195	9.20297	116.784	2.1929	2.65313e-13	1.42906e-09	UP	small Cajal body-specific RNA 7 [Source:HGNC Symbol;Acc:HGNC:32563]	-	-	-	-	-	-	-	-	-	-	-
ENSG00000233927	19	8321158	8323340	4095	+	RPS28	2685.63	1449.91	2881.7	675.754	810.798	640.702	119.166	69.3771	127.349	33.5179	40.891	32.252	1524.08	1.72181	7.33731e-13	3.38753e-09	UP	ribosomal protein S28 [Source:HGNC Symbol;Acc:HGNC:10418]	[GO:0003723:RNA binding][GO:0005737:cytoplasm][GO:0006412:translation][GO:0002181:cytoplasmic translation][GO:0005783:endoplasmic reticulum][GO:0003735:structural constituent of ribosome][GO:0006412:translation][GO:0005840:ribosome][GO:0005829:cytosol][GO:0005515:protein binding][GO:0022627:cytosolic small ribosomal subunit][GO:0022627:cytosolic small ribosomal subunit][GO:0042254:ribosome biogen…	-	-	-	-	-	-	-	-	-	-
ENSG00000200795	12	120293097	120293237	141	-	RNU4-1	235.351	52.742	233.721	16.8207	10.7976	21.529	112.798	27.2592	111.564	9.01184	5.88195	11.7059	95.1602	3.39853	1.94105e-12	7.84136e-09	UP	RNA, U4 small nuclear 1 [Source:HGNC Symbol;Acc:HGNC:10192]	-	-	-	-	-	-	-	-	-	-	-
ENSG00000267541	18	47853233	47853457	225	-	MTCO2P2	626.01	246.793	563.755	68.7456	131.534	88.6993	188.02	79.9329	168.637	23.0808	44.9024	30.2231	287.589	2.31701	2.86718e-12	9.90617e-09	UP	MT-CO2 pseudogene 2 [Source:HGNC Symbol;Acc:HGNC:25354]	-	-	-	-	-	-	-	-	-	-	-
ENSG00000134419	16	18781295	18790383	14172	-	RPS15A	3805.04	2323.63	3395.37	1320.06	1263.31	1230.6	67.1727	44.2355	59.6982	26.0501	25.3486	24.6459	2223	1.31985	5.02305e-12	1.47577e-08	UP	ribosomal protein S15a [Source:HGNC Symbol;Acc:HGNC:10389]	[GO:0003723:RNA binding][GO:0003723:RNA binding][GO:0005737:cytoplasm][GO:0016020:membrane][GO:0006412:translation][GO:0006412:translation][GO:0003735:structural constituent of ribosome][GO:0006412:translation][GO:0005840:ribosome][GO:0003735:structural constituent of ribosome][GO:0003735:structural constituent of ribosome][GO:0022627:cytosolic small ribosomal subunit][GO:0022627:cytosolic small …	-	-	-	-	-	-	-	-	-	-
ENSG00000201822	3	180161886	180161977	92	-	RNA5SP149	260.439	45.7761	229.868	21.2087	12.7607	16.362	191.304	36.2599	168.165	17.4147	10.6538	13.6348	97.7358	3.40111	1.15684e-11	3.11555e-08	UP	RNA, 5S ribosomal pseudogene 149 [Source:HGNC Symbol;Acc:HGNC:43049]	-	-	-	-	-	-	-	-	-	-	-
ENSG00000169020	4	672436	674338	1801	-	ATP5ME	250.882	128.372	224.732	54.1189	58.8958	45.6414	34.1816	18.861	30.495	8.24242	9.12047	7.0547	127.107	1.92644	4.36317e-11	1.08468e-07	UP	ATP synthase membrane subunit e [Source:HGNC Symbol;Acc:HGNC:846]	[GO:0016020:membrane][GO:0005739:mitochondrion][GO:0005743:mitochondrial inner membrane][GO:0005739:mitochondrion][GO:0006811:ion transport][GO:0015078:proton transmembrane transporter activity][GO:0015986:ATP synthesis coupled proton transport][GO:0016887:ATPase activity][GO:0000276:mitochondrial proton-transporting ATP synthase complex, coupling factor F(o)][GO:0006754:ATP biosynthetic process]…	-	-	-	-	-	-	-	-	-	-
ENSG00000125995	20	35699272	35700984	2054	+	ROMO1	1111.05	728.437	1136.5	404.429	461.35	357.381	150.768	106.595	153.598	61.348	71.1568	55.0178	699.857	1.28233	5.36805e-10	1.15656e-06	UP	reactive oxygen species modulator 1 [Source:HGNC Symbol;Acc:HGNC:16185]	[GO:0016020:membrane][GO:0016021:integral component of membrane][GO:0005743:mitochondrial inner membrane][GO:0005739:mitochondrion][GO:0005739:mitochondrion][GO:0042742:defense response to bacterium][GO:0042742:defense response to bacterium][GO:0005739:mitochondrion][GO:0003674:molecular_function][GO:0050829:defense response to Gram-negative bacterium][GO:0050829:defense response to Gram-negative…	-	-	-	-	-	-	-	-	-	-
ENSG00000200488	2	76445079	76445410	332	-	RN7SKP203	158.892	45.7761	100.166	11.7014	7.85277	19.8066	32.3421	10.0479	20.3062	2.66248	1.81677	4.57377	57.3658	2.94357	8.61731e-10	1.623e-06	UP	RNA, 7SK small nuclear pseudogene 203 [Source:HGNC Symbol;Acc:HGNC:45927]	-	-	-	-	-	-	-	-	-	-	-
ENSG00000135480	12	52232520	52252186	8426	+	KRT7	1187.51	856.809	1332.98	496.577	533.988	482.249	45.7522	35.5983	51.1493	21.3868	23.3839	21.0786	815.018	1.15789	9.80723e-10	1.623e-06	UP	keratin 7 [Source:HGNC Symbol;Acc:HGNC:6445]	[GO:0005634:nucleus][GO:0005737:cytoplasm][GO:0005737:cytoplasm][GO:0005198:structural molecule activity][GO:0005515:protein binding][GO:0005882:intermediate filament][GO:0005882:intermediate filament][GO:0045095:keratin filament][GO:0005829:cytosol][GO:0070062:extracellular exosome][GO:0031424:keratinization][GO:0016032:viral process][GO:0070268:cornification][GO:0005198:structural molecule acti…	-	-	-	-	-	-	-	-	-	-
ENSG00000263740	3	15738515	15738809	295	+	RN7SL4P	111.105	12.9367	111.724	5.11935	0.981596	4.30579	25.4517	3.19579	25.4899	1.31093	0.255579	1.11901	41.0287	4.45792	9.96997e-10	1.623e-06	UP	RNA, 7SL, cytoplasmic 4, pseudogene [Source:HGNC Symbol;Acc:HGNC:10039]	-	-	-	-	-	-	-	-	-	-	-
ENSG00000241468	7	99448475	99466331	5977	-	ATP5MF	1359.54	891.639	1300.87	568.248	523.191	470.193	118.702	83.9505	113.12	55.4606	51.9199	46.5732	852.281	1.18433	1.00439e-09	1.623e-06	UP	ATP synthase membrane subunit f [Source:HGNC Symbol;Acc:HGNC:848]	[GO:0005634:nucleus][GO:0016020:membrane][GO:0016021:integral component of membrane][GO:0005739:mitochondrion][GO:0005743:mitochondrial inner membrane][GO:0005739:mitochondrion][GO:0006811:ion transport][GO:0016887:ATPase activity][GO:0006754:ATP biosynthetic process][GO:0005743:mitochondrial inner membrane][GO:1902600:proton transmembrane transport][GO:0022857:transmembrane transporter activity]…	-	-	-	-	-	-	-	-	-	-
ENSG00000234975	1	228687415	228687826	412	+	FTH1P2	261.634	281.623	337.739	108.238	143.313	109.367	42.9143	49.8133	55.1734	19.8458	26.718	20.3512	206.986	1.29055	1.10254e-09	1.69676e-06	UP	ferritin heavy chain 1 pseudogene 2 [Source:HGNC Symbol;Acc:HGNC:3989]	-	-	-	-	-	-	-	-	-	-	-
ENSG00000164405	5	132866560	132868031	3495	+	UQCRQ	1447.95	941.395	1297.02	566.054	573.252	552.864	111.956	78.4939	99.8807	48.9254	50.379	48.4962	896.422	1.12254	1.22257e-09	1.79596e-06	UP	ubiquinol-cytochrome c reductase complex III subunit VII [Source:HGNC Symbol;Acc:HGNC:29594]	[GO:0016020:membrane][GO:0055114:oxidation-reduction process][GO:0005739:mitochondrion][GO:0005743:mitochondrial inner membrane][GO:0005739:mitochondrion][GO:0070469:respirasome][GO:0008121:ubiquinol-cytochrome-c reductase activity][GO:0008121:ubiquinol-cytochrome-c reductase activity][GO:0006122:mitochondrial electron transport, ubiquinol to cytochrome c][GO:0005750:mitochondrial respiratory cha…	-	-	-	-	-	-	-	-	-	-
ENSG00000152082	2	130181737	130190729	4290	+	MZT2B	438.446	225.895	346.729	124.327	119.755	105.061	31.757	17.6441	25.0123	10.0664	9.85884	8.63301	226.702	1.53132	1.92641e-09	2.70685e-06	UP	mitotic spindle organizing protein 2B [Source:HGNC Symbol;Acc:HGNC:25886]	[GO:0005813:centrosome][GO:0005829:cytosol][GO:0005654:nucleoplasm][GO:0005813:centrosome][GO:0005829:cytosol][GO:0005654:nucleoplasm][GO:0005737:cytoplasm][GO:0005813:centrosome][GO:0005829:cytosol][GO:0005654:nucleoplasm][GO:0005856:cytoskeleton][GO:0005515:protein binding][GO:0005815:microtubule organizing center][GO:0005819:spindle][GO:0005819:spindle][GO:0005829:cytosol][GO:0008274:gamma-tub…	-	-	-	-	-	-	-	-	-	-
ENSG00000278771	14	49853616	49853914	299	-	RN7SL3	200.705	35.8248	164.375	21.9401	10.7976	12.9174	45.3621	8.73147	37.0007	5.54313	2.77376	3.31211	74.4267	3.11764	2.10603e-09	2.83595e-06	UP	RNA, 7SL, cytoplasmic 3 [Source:HGNC Symbol;Acc:HGNC:23135]	-	-	-	-	-	-	-	-	-	-	-
ENSG00000241837	21	33903453	33915980	7558	-	ATP5PO	605.7	339.34	525.23	168.939	215.951	167.065	14.4178	8.71054	12.4517	4.49522	5.84259	4.51149	337.037	1.41373	2.87948e-09	3.57919e-06	UP	ATP synthase peripheral stalk subunit OSCP [Source:HGNC Symbol;Acc:HGNC:850]	[GO:0099132:ATP hydrolysis coupled cation transmembrane transport][GO:0046933:proton-transporting ATP synthase activity, rotational mechanism][GO:0015986:ATP synthesis coupled proton transport][GO:0005634:nucleus][GO:0016020:membrane][GO:0005743:mitochondrial inner membrane][GO:0005739:mitochondrion][GO:0005739:mitochondrion][GO:0005739:mitochondrion][GO:0006811:ion transport][GO:0005886:plasma m…	-	-	-	-	-	-	-	-	-	-
ENSG00000230383	7	137721985	137722846	862	+	AC009245.1	179.201	144.294	192.627	59.9696	72.6381	61.1423	14.0488	12.1988	15.0403	5.25547	6.4725	5.43795	118.312	1.41436	3.20496e-09	3.71179e-06	UP	ribosomal protein L6 (RPL6) pseudogene	-	-	-	-	-	-	-	-	-	-	-
ENSG00000111678	12	6942978	6946003	4928	+	C12orf57	335.704	170.168	342.876	106.044	72.6381	71.4762	23.1492	12.654	23.5481	8.17423	5.69316	5.5916	183.151	1.75527	3.21586e-09	3.71179e-06	UP	chromosome 12 open reading frame 57 [Source:HGNC Symbol;Acc:HGNC:29521]	[GO:0005737:cytoplasm][GO:0005737:cytoplasm][GO:0016607:nuclear speck][GO:0003674:molecular_function][GO:0050890:cognition][GO:0009791:post-embryonic development][GO:0014819:regulation of skeletal muscle contraction][GO:0021540:corpus callosum morphogenesis][GO:0021678:third ventricle development][GO:0036343:psychomotor behavior][GO:0048593:camera-type eye morphogenesis][GO:0016607:nuclear speck]…	-	-	-	-	-	-	-	-	-	-
ENSG00000177410	20	49278178	49295738	7392	+	ZFAS1	1499.32	800.087	1172.46	427.832	512.393	450.386	94.252	54.238	73.4064	30.0644	36.6108	32.1201	810.412	1.3199	3.50536e-09	3.90642e-06	UP	ZNFX1 antisense RNA 1 [Source:HGNC Symbol;Acc:HGNC:33101]	-	-	-	-	-	-	-	-	-	-	-
ENSG00000210082	MT	1671	3229	1559	+	MT-RNR2	436226	151322	281178	97321.1	66763.2	94158.2	18909.1	7073.44	12138.9	4715.73	3289.32	4630.34	187828	1.75017	3.71325e-09	3.9444e-06	UP	mitochondrially encoded 16S RNA [Source:HGNC Symbol;Acc:HGNC:7471]	-	-	-	-	-	-	-	-	-	-	-
ENSG00000201098	7	148987136	148987248	113	-	RNY1	145.75	50.7518	113.008	21.9401	10.7976	21.529	87.1639	32.7302	67.3094	14.6672	7.33942	14.6065	60.6294	2.49438	7.13272e-09	7.03522e-06	UP	RNA, Ro-associated Y1 [Source:HGNC Symbol;Acc:HGNC:10242]	-	-	-	-	-	-	-	-	-	-	-
ENSG00000234589	12	3071532	3072145	614	-	AC125807.1	224.599	117.426	252.984	51.1935	62.8221	62.0034	24.7198	13.937	27.7313	6.29846	7.85886	7.74191	128.505	1.75593	7.40358e-09	7.03522e-06	UP	ribosomal protein L13a (RPL13A) pseudogene	-	-	-	-	-	-	-	-	-	-	-
ENSG00000244398	11	16974693	16975013	321	-	AC116533.1	933.041	650.817	702.447	365.668	387.73	331.546	196.427	147.751	147.283	86.0537	92.7769	79.1844	561.875	1.07519	7.61906e-09	7.03522e-06	UP	ribosomal protein L36a (RPL36A) pseudogene	-	-	-	-	-	-	-	-	-	-	-
ENSG00000201185	6	4427963	4428081	119	+	RNA5SP202	69.2912	15.9221	79.6192	4.38802	4.90798	0.861159	39.3492	9.75055	45.0315	2.78554	3.1679	0.554801	29.1649	4.01614	8.60871e-09	7.72823e-06	UP	RNA, 5S ribosomal pseudogene 202 [Source:HGNC Symbol;Acc:HGNC:43102]	-	-	-	-	-	-	-	-	-	-	-
ENSG00000239672	17	51153536	51162428	9186	+	NME1	2001.08	1205.11	1695.12	843.962	649.817	618.312	82.2061	53.3869	69.3553	38.7565	30.3417	28.8166	1168.9	1.21326	1.1715e-08	1.02326e-05	UP	NME/NM23 nucleoside diphosphate kinase 1 [Source:HGNC Symbol;Acc:HGNC:7849]	[GO:0003723:RNA binding][GO:0005634:nucleus][GO:0005634:nucleus][GO:0005634:nucleus][GO:0005634:nucleus][GO:0005737:cytoplasm][GO:0005737:cytoplasm][GO:0016020:membrane][GO:0046872:metal ion binding][GO:0000166:nucleotide binding][GO:0005524:ATP binding][GO:0005524:ATP binding][GO:0005829:cytosol][GO:0016740:transferase activity][GO:0016301:kinase activity][GO:0016310:phosphorylation][GO:0005525:…	[hsa00230:Purine metabolism][hsa00240:Pyrimidine metabolism]	-	-	-	-	-	-	-	-	-
ENSG00000146066	5	176388747	176389771	668	+	HIGD2A	443.224	289.584	481.568	170.401	173.742	160.175	44.8387	31.5917	48.5206	19.2701	19.9777	18.3832	286.449	1.26542	1.26646e-08	1.04954e-05	UP	HIG1 hypoxia inducible domain family member 2A [Source:HGNC Symbol;Acc:HGNC:28311]	[GO:0016020:membrane][GO:0016021:integral component of membrane][GO:0055114:oxidation-reduction process][GO:0005743:mitochondrial inner membrane][GO:0005739:mitochondrion][GO:0070469:respirasome][GO:0031966:mitochondrial membrane][GO:0043066:negative regulation of apoptotic process]	-	-	-	-	-	-	-	-	-	-
ENSG00000136942	9	124857880	124861981	3414	-	RPL35	79982.3	53311.2	80704.3	37924.2	33669.7	31803.4	6885.41	4949.08	6919.47	3649.51	3294.46	3106.03	52899.2	1.04937	1.26654e-08	1.04954e-05	UP	ribosomal protein L35 [Source:HGNC Symbol;Acc:HGNC:10344]	[GO:0003735:structural constituent of ribosome][GO:0006412:translation][GO:0005840:ribosome][GO:0003735:structural constituent of ribosome][GO:0006412:translation][GO:0005840:ribosome][GO:0003723:RNA binding][GO:0016020:membrane][GO:0006412:translation][GO:0003735:structural constituent of ribosome][GO:0006412:translation][GO:0005840:ribosome][GO:0003735:structural constituent of ribosome][GO:002…	-	-	-	-	-	-	-	-	-	-
ENSG00000214389	7	98385801	98386584	784	-	RPS3AP26	272.386	189.075	209.321	76.0589	103.068	87.8382	23.4787	17.5749	17.9698	7.32862	10.0977	8.58951	156.291	1.33259	1.68644e-08	1.32745e-05	UP	ribosomal protein S3a pseudogene 26 [Source:HGNC Symbol;Acc:HGNC:36513]	-	-	-	-	-	-	-	-	-	-	-
ENSG00000149806	11	65120628	65122473	6547	-	FAU	16553.4	9424.9	17157.9	6471.59	6305.77	5849.85	753.805	462.827	778.174	329.431	326.377	302.212	10293.9	1.21139	1.71553e-08	1.32745e-05	UP	FAU, ubiquitin like and ribosomal protein S30 fusion [Source:HGNC Symbol;Acc:HGNC:3597]	[GO:0003723:RNA binding][GO:0006412:translation][GO:0003735:structural constituent of ribosome][GO:0006412:translation][GO:0005840:ribosome][GO:0003735:structural constituent of ribosome][GO:0022627:cytosolic small ribosomal subunit][GO:0022627:cytosolic small ribosomal subunit][GO:0005615:extracellular space][GO:0005654:nucleoplasm][GO:0005829:cytosol][GO:0008150:biological_process][GO:0005575:c…	-	-	-	-	-	-	-	-	-	-
ENSG00000148346	9	128149071	128153455	4715	+	LCN2	20823.2	13532.8	20725.4	7821.64	9817.92	8315.35	1604.55	1124.51	1590.55	673.73	859.874	726.912	13506	1.08555	1.72513e-08	1.32745e-05	UP	lipocalin 2 [Source:HGNC Symbol;Acc:HGNC:6526]	[GO:0006811:ion transport][GO:0005576:extracellular region][GO:0005576:extracellular region][GO:0006915:apoptotic process][GO:0031410:cytoplasmic vesicle][GO:0005615:extracellular space][GO:0005615:extracellular space][GO:0036094:small molecule binding][GO:0002376:immune system process][GO:0045087:innate immune response][GO:0045087:innate immune response][GO:0005506:iron ion binding][GO:0005506:i…	-	-	-	-	-	-	-	-	-	-
ENSG00000170345	14	75278774	75282230	10007	+	FOS	464.729	839.892	538.072	1627.95	1341.84	1386.47	14.553	28.3627	16.7816	56.9874	47.7601	49.2559	1033.16	-1.23967	2.02363e-08	1.50543e-05	DOWN	Fos proto-oncogene, AP-1 transcription factor subunit [Source:HGNC Symbol;Acc:HGNC:3796]	[GO:0007179:transforming growth factor beta receptor signaling pathway][GO:0005634:nucleus][GO:0034614:cellular response to reactive oxygen species][GO:0044212:transcription regulatory region DNA binding][GO:0045893:positive regulation of transcription, DNA-templated][GO:0005634:nucleus][GO:0005737:cytoplasm][GO:0005654:nucleoplasm][GO:0005783:endoplasmic reticulum][GO:0006355:regulation of trans…	-	-	-	-	-	Zipper-Type Group/Leucine Zipper Family	11925568	Transactivation	Human; Mouse	Medium
ENSG00000169469	1	153031202	153032900	620	+	SPRR1B	1042.95	563.245	1167.32	311.549	402.454	320.351	113.678	66.2035	126.72	37.9597	49.8586	39.6128	634.645	1.4228	2.04959e-08	1.50543e-05	UP	small proline rich protein 1B [Source:HGNC Symbol;Acc:HGNC:11260]	[GO:0005737:cytoplasm][GO:0005198:structural molecule activity][GO:0018149:peptide cross-linking][GO:0030674:protein binding, bridging][GO:0005737:cytoplasm][GO:0031424:keratinization][GO:0005829:cytosol][GO:0005198:structural molecule activity][GO:0005737:cytoplasm][GO:0005198:structural molecule activity][GO:0018149:peptide cross-linking][GO:0030216:keratinocyte differentiation][GO:0001533:corn…	-	-	-	-	-	-	-	-	-	-
ENSG00000143546	1	153390032	153391188	1735	-	S100A8	1593.7	1185.2	1395.9	812.514	547.731	560.614	150.208	120.462	131.033	85.6051	58.6763	59.944	1015.94	1.11824	2.28767e-08	1.64295e-05	UP	S100 calcium binding protein A8 [Source:HGNC Symbol;Acc:HGNC:10498]	[GO:0005634:nucleus][GO:0005737:cytoplasm][GO:0016020:membrane][GO:0008270:zinc ion binding][GO:0046872:metal ion binding][GO:0005829:cytosol][GO:0005509:calcium ion binding][GO:0005829:cytosol][GO:0008270:zinc ion binding][GO:0045111:intermediate filament cytoskeleton][GO:0005886:plasma membrane][GO:0005886:plasma membrane][GO:0005856:cytoskeleton][GO:0005856:cytoskeleton][GO:0005515:protein bin…	-	-	-	-	-	-	-	-	-	-
ENSG00000124102	20	45174876	45176544	577	+	PI3	369.155	198.031	299.214	101.656	121.718	102.478	43.2352	25.0111	34.9021	13.3089	16.2029	13.6162	198.709	1.4104	2.76525e-08	1.94277e-05	UP	peptidase inhibitor 3 [Source:HGNC Symbol;Acc:HGNC:8947]	[GO:0005576:extracellular region][GO:0010951:negative regulation of endopeptidase activity][GO:0005576:extracellular region][GO:0030414:peptidase inhibitor activity][GO:0010466:negative regulation of peptidase activity][GO:0005829:cytosol][GO:0004867:serine-type endopeptidase inhibitor activity][GO:0031012:extracellular matrix][GO:0019730:antimicrobial humoral response][GO:0004867:serine-type end…	-	-	-	-	-	-	-	-	-	-
ENSG00000199568	15	65296051	65296166	116	+	RNU5A-1	80.0432	24.8783	101.45	10.2387	0.981596	7.75043	46.6307	15.6293	58.8628	6.66768	0.649965	5.12234	37.5571	3.39758	2.91075e-08	2.00148e-05	UP	RNA, U5A small nuclear 1 [Source:HGNC Symbol;Acc:HGNC:10211]	-	-	-	-	-	-	-	-	-	-	-
ENSG00000176340	11	63974607	63976543	507	+	COX8A	880.476	695.598	1073.57	389.071	458.405	420.245	117.359	99.9829	142.518	57.9707	69.4475	63.5471	652.895	1.06314	2.98812e-08	2.01188e-05	UP	cytochrome c oxidase subunit 8A [Source:HGNC Symbol;Acc:HGNC:2294]	[GO:0016020:membrane][GO:0016021:integral component of membrane][GO:0005743:mitochondrial inner membrane][GO:0005739:mitochondrion][GO:0005515:protein binding][GO:1902600:proton transmembrane transport][GO:0004129:cytochrome-c oxidase activity][GO:0022900:electron transport chain][GO:0005739:mitochondrion][GO:0005743:mitochondrial inner membrane][GO:0006091:generation of precursor metabolites and…	-	-	-	-	-	-	-	-	-	-
ENSG00000185834	20	55074644	55075140	497	+	RPL12P4	131.414	137.328	151.533	62.8949	50.0614	51.6695	17.8686	20.1363	20.5209	9.55976	7.7368	7.97038	97.4836	1.34562	3.91966e-08	2.58522e-05	UP	ribosomal protein L12 pseudogene 4 [Source:HGNC Symbol;Acc:HGNC:16587]	-	-	-	-	-	-	-	-	-	-	-
ENSG00000240914	14	94800849	94801463	615	-	RPL15P2	133.804	84.5863	152.817	35.1041	35.3375	45.6414	14.7027	10.0231	16.7241	4.31192	4.41342	5.68964	81.2151	1.67219	6.19487e-08	3.9256e-05	UP	ribosomal protein L15 pseudogene 2 [Source:HGNC Symbol;Acc:HGNC:19803]	-	-	-	-	-	-	-	-	-	-	-
ENSG00000135441	12	55716037	55720087	4114	+	BLOC1S1	224.599	110.46	155.386	62.1636	42.2086	49.9472	12.3498	6.54979	8.50952	3.82095	2.63794	3.11573	107.461	1.65917	7.64564e-08	4.67831e-05	UP	biogenesis of lysosomal organelles complex 1 subunit 1 [Source:HGNC Symbol;Acc:HGNC:4200]	[GO:0005737:cytoplasm][GO:0016020:membrane][GO:0005765:lysosomal membrane][GO:1904115:axon cytoplasm][GO:0005829:cytosol][GO:0005829:cytosol][GO:0005739:mitochondrion][GO:0005515:protein binding][GO:0005615:extracellular space][GO:0005759:mitochondrial matrix][GO:0005759:mitochondrial matrix][GO:0005764:lysosome][GO:0031083:BLOC-1 complex][GO:0016197:endosomal transport][GO:0005758:mitochondrial …	-	-	-	-	-	-	-	-	-	-
ENSG00000179967	4	139114930	139115374	445	-	PPP1R14BP3	243.714	152.255	252.984	85.5663	84.4173	85.2547	37.0105	24.9338	38.2629	14.5255	14.5709	14.6879	150.698	1.34215	7.67221e-08	4.67831e-05	UP	protein phosphatase 1 regulatory inhibitor subunit 14B pseudogene 3 [Source:HGNC Symbol;Acc:HGNC:16330]	-	-	-	-	-	-	-	-	-	-	-
ENSG00000161970	17	8377516	8383250	8161	-	RPL26	2929.34	1288.7	2511.86	953.662	880.492	729.401	197.564	93.7256	168.722	71.8976	67.4951	55.8084	1548.91	1.39188	8.5151e-08	5.09613e-05	UP	ribosomal protein L26 [Source:HGNC Symbol;Acc:HGNC:10327]	[GO:0003723:RNA binding][GO:0016020:membrane][GO:0006412:translation][GO:0003735:structural constituent of ribosome][GO:0006412:translation][GO:0005840:ribosome][GO:0015934:large ribosomal subunit][GO:0003735:structural constituent of ribosome][GO:0006364:rRNA processing][GO:0003735:structural constituent of ribosome][GO:0002181:cytoplasmic translation][GO:0022625:cytosolic large ribosomal subuni…	-	-	-	-	-	-	-	-	-	-
ENSG00000281181	21	8437629	8438551	923	-	FP236383.3	79629.9	3940.72	32970	649.426	487.853	1225.43	5830.15	311.136	2404.16	53.1516	40.5978	101.786	19817.2	5.62423	1.42296e-07	7.66455e-05	UP	novel transcript, similar to YY1 associated myogenesis RNA 1 YAM1	-	-	-	-	-	-	-	-	-	-	-
ENSG00000223803	3	186900198	186900557	360	+	RPS20P14	106.326	65.6787	123.281	29.2534	32.3927	15.5009	19.9592	13.2953	23.0484	6.1385	6.91129	3.30107	62.0722	1.93331	1.52358e-07	7.94514e-05	UP	ribosomal protein S20 pseudogene 14 [Source:HGNC Symbol;Acc:HGNC:36692]	-	-	-	-	-	-	-	-	-	-	-
ENSG00000233493	19	55379245	55384598	1000	-	TMEM238	387.075	238.832	425.064	102.387	141.35	162.759	26.1577	17.4047	28.6088	7.73451	10.857	12.478	242.911	1.37064	1.86856e-07	9.43564e-05	UP	transmembrane protein 238 [Source:HGNC Symbol;Acc:HGNC:40042]	[GO:0016020:membrane][GO:0016021:integral component of membrane]	-	-	-	-	-	-	-	-	-	-
ENSG00000137818	15	69452784	69456194	4800	+	RPLP1	61104	29580.3	63209.9	16213.7	24421.1	19251.2	2104.63	1098.7	2168.36	624.269	956.052	752.246	35630.1	1.36165	1.93432e-07	9.61744e-05	UP	ribosomal protein lateral stalk subunit P1 [Source:HGNC Symbol;Acc:HGNC:10372]	[GO:0006412:translation][GO:0003735:structural constituent of ribosome][GO:0005840:ribosome][GO:0005515:protein binding][GO:0003735:structural constituent of ribosome][GO:0006414:translational elongation][GO:0005925:focal adhesion][GO:0032147:activation of protein kinase activity][GO:0003735:structural constituent of ribosome][GO:0003735:structural constituent of ribosome][GO:0002181:cytoplasmic …	-	-	-	-	-	-	-	-	-	-
ENSG00000125458	17	75130225	75131795	10569	-	NT5C	955.74	586.133	1018.36	345.922	426.994	382.354	49.1156	32.4822	52.1218	19.8719	24.9409	22.2916	619.25	1.14767	2.05266e-07	0.000100512	UP	5', 3'-nucleotidase, cytosolic [Source:HGNC Symbol;Acc:HGNC:17144]	[GO:0016311:dephosphorylation][GO:0008253:5'-nucleotidase activity][GO:0009264:deoxyribonucleotide catabolic process][GO:0005634:nucleus][GO:0005737:cytoplasm][GO:0005737:cytoplasm][GO:0046872:metal ion binding][GO:0000166:nucleotide binding][GO:0005829:cytosol][GO:0016787:hydrolase activity][GO:0008253:5'-nucleotidase activity][GO:0009117:nucleotide metabolic process][GO:0005829:cytosol][GO:0070…	[hsa00230:Purine metabolism][hsa00240:Pyrimidine metabolism][hsa00760:Nicotinate and nicotinamide metabolism]	-	-	-	-	-	-	-	-	-
ENSG00000213465	11	65014113	65022184	4714	+	ARL2	2596.03	1466.83	2586.34	1039.96	1083.68	849.963	142.862	87.0473	141.753	63.9744	67.7826	53.0644	1603.8	1.16053	2.23392e-07	0.000107755	UP	ADP ribosylation factor like GTPase 2 [Source:HGNC Symbol;Acc:HGNC:693]	[GO:0005634:nucleus][GO:0005634:nucleus][GO:0005737:cytoplasm][GO:0005794:Golgi apparatus][GO:0000166:nucleotide binding][GO:0005730:nucleolus][GO:0005829:cytosol][GO:0005525:GTP binding][GO:0005525:GTP binding][GO:0005925:focal adhesion][GO:0005739:mitochondrion][GO:0005856:cytoskeleton][GO:0005515:protein binding][GO:0007049:cell cycle][GO:0003924:GTPase activity][GO:0005813:centrosome][GO:0005…	-	-	-	-	-	-	-	-	-	-
ENSG00000283907	19	35557956	35581954	494	+	AD000090.1	56.1497	9.95133	52.6514	3.65668	2.94479	0.861159	7.68115	1.46801	7.17346	0.559175	0.45787	0.133646	21.0358	3.96953	3.29866e-07	0.000152295	UP	novel transcript, antisense to ATP4A	-	-	-	-	-	-	-	-	-	-	-
ENSG00000177700	11	837356	842545	1477	-	POLR2L	3261.46	1852.94	3283.65	1143.81	1488.1	1142.76	247.089	151.381	247.764	96.8672	128.139	98.2178	2028.79	1.15367	3.65168e-07	0.000166218	UP	RNA polymerase II subunit L [Source:HGNC Symbol;Acc:HGNC:9199]	[GO:0005634:nucleus][GO:0005634:nucleus][GO:0008270:zinc ion binding][GO:0046872:metal ion binding][GO:0003677:DNA binding][GO:0006351:transcription, DNA-templated][GO:0005515:protein binding][GO:0003899:DNA-directed 5'-3' RNA polymerase activity][GO:0005666:RNA polymerase III complex][GO:0005654:nucleoplasm][GO:0005829:cytosol][GO:0006366:transcription by RNA polymerase II][GO:0045815:positive r…	-	-	-	-	-	-	-	-	-	-
ENSG00000160783	1	156212993	156240042	6016	+	PMF1	680.965	402.034	609.986	290.34	259.141	209.262	36.0927	22.9788	32.1999	17.2022	15.6114	12.5829	408.621	1.15558	4.59212e-07	0.000204596	UP	polyamine modulated factor 1 [Source:HGNC Symbol;Acc:HGNC:9112]	[GO:0005634:nucleus][GO:0005794:Golgi apparatus][GO:0043231:intracellular membrane-bounded organelle][GO:0005654:nucleoplasm][GO:1903508:positive regulation of nucleic acid-templated transcription][GO:0051301:cell division][GO:0005694:chromosome][GO:0005515:protein binding][GO:0007049:cell cycle][GO:0003713:transcription coactivator activity][GO:0000818:nuclear MIS12/MIND complex][GO:0007059:chro…	-	-	-	-	-	-	-	-	-	-
ENSG00000277075	6	26216975	26217483	509	+	HIST1H2AE	194.732	55.7274	134.839	30.7161	23.5583	37.0298	25.8538	7.9786	17.8297	4.55865	3.55501	5.57744	79.4338	2.07001	5.27096e-07	0.000227007	UP	histone cluster 1 H2A family member e [Source:HGNC Symbol;Acc:HGNC:4724]	[GO:0005634:nucleus][GO:0005634:nucleus][GO:0005634:nucleus][GO:0003677:DNA binding][GO:0003677:DNA binding][GO:0046982:protein heterodimerization activity][GO:0000786:nucleosome][GO:0005694:chromosome][GO:0005515:protein binding][GO:0000790:nuclear chromatin][GO:0003677:DNA binding][GO:0006325:chromatin organization][GO:0070062:extracellular exosome][GO:0008285:negative regulation of cell popula…	-	-	-	-	-	-	-	-	-	-
ENSG00000130332	19	2321517	2328620	4029	-	LSM7	2461.03	1585.25	2861.15	1028.26	1230.92	1005.83	234.242	162.71	271.224	109.404	133.164	108.61	1695.41	1.08084	5.33838e-07	0.000227007	UP	LSM7 homolog, U6 small nuclear RNA and mRNA degradation associated [Source:HGNC Symbol;Acc:HGNC:20470]	[GO:0003723:RNA binding][GO:0006397:mRNA processing][GO:0008380:RNA splicing][GO:0005634:nucleus][GO:0005634:nucleus][GO:0000398:mRNA splicing, via spliceosome][GO:0005515:protein binding][GO:0005681:spliceosomal complex][GO:0000398:mRNA splicing, via spliceosome][GO:0003723:RNA binding][GO:0000956:nuclear-transcribed mRNA catabolic process][GO:0005654:nucleoplasm][GO:0005829:cytosol][GO:0046540:…	-	-	-	-	-	-	-	-	-	-
ENSG00000244716	1	108992282	108992836	555	+	BX679664.3	149.334	118.421	139.976	60.7009	60.8589	50.8084	18.1833	15.5493	16.9748	8.26209	8.42261	7.01848	96.6832	1.23947	5.42877e-07	0.000227853	UP	ribosomal protein L17 (RPL17) pseudogene	-	-	-	-	-	-	-	-	-	-	-
ENSG00000188290	1	998962	999981	3644	-	HES4	1122.99	635.89	1031.2	398.578	466.258	441.774	72.9709	44.5578	66.735	28.9513	34.4356	32.5663	682.782	1.09399	5.56554e-07	0.000230599	UP	hes family bHLH transcription factor 4 [Source:HGNC Symbol;Acc:HGNC:24149]	[GO:0005634:nucleus][GO:0046983:protein dimerization activity][GO:0006355:regulation of transcription, DNA-templated][GO:0003677:DNA binding][GO:0005634:nucleus][GO:0046983:protein dimerization activity][GO:0006355:regulation of transcription, DNA-templated][GO:0003677:DNA binding][GO:0007275:multicellular organism development][GO:1903507:negative regulation of nucleic acid-templated transcriptio…	-	-	-	-	-	-	-	-	-	-
ENSG00000099795	19	14566078	14572062	1060	-	NDUFB7	4652.06	2818.22	4694.96	2092.35	2084.91	1827.38	592.048	386.772	595.091	297.665	301.584	263.837	3028.31	1.01831	5.86522e-07	0.00023994	UP	NADH:ubiquinone oxidoreductase subunit B7 [Source:HGNC Symbol;Acc:HGNC:7702]	[GO:0016020:membrane][GO:0055114:oxidation-reduction process][GO:0005743:mitochondrial inner membrane][GO:0005739:mitochondrion][GO:0005739:mitochondrion][GO:0070469:respirasome][GO:0008137:NADH dehydrogenase (ubiquinone) activity][GO:0003954:NADH dehydrogenase activity][GO:0005758:mitochondrial intermembrane space][GO:0005758:mitochondrial intermembrane space][GO:0032981:mitochondrial respirator…	-	-	-	-	-	-	-	-	-	-
ENSG00000125611	2	112584240	112589275	5794	+	CHCHD5	450.392	284.608	454.6	188.685	197.301	157.592	9.30215	6.33883	9.35108	4.35623	4.63159	3.69251	288.863	1.12792	6.18094e-07	0.00024887	UP	coiled-coil-helix-coiled-coil-helix domain containing 5 [Source:HGNC Symbol;Acc:HGNC:17840]	[GO:0005739:mitochondrion][GO:0005758:mitochondrial intermembrane space][GO:0005739:mitochondrion][GO:0005758:mitochondrial intermembrane space]	-	-	-	-	-	-	-	-	-	-
ENSG00000199994	3	151188099	151188223	125	+	RNA5SP145	65.7071	12.9367	88.6085	3.65668	1.96319	9.47274	35.5229	7.54205	47.7101	2.20986	1.20633	5.80987	30.3908	3.45642	6.27917e-07	0.00024887	UP	RNA, 5S ribosomal pseudogene 145 [Source:HGNC Symbol;Acc:HGNC:43045]	-	-	-	-	-	-	-	-	-	-	-
ENSG00000185130	6	27807444	27807931	488	-	HIST1H2BL	118.273	39.8053	95.0294	14.6267	17.6687	24.1124	16.3784	5.94424	13.1064	2.2642	2.781	3.78811	51.5859	2.16407	6.31455e-07	0.00024887	UP	histone cluster 1 H2B family member l [Source:HGNC Symbol;Acc:HGNC:4748]	[GO:0005634:nucleus][GO:0005634:nucleus][GO:0005634:nucleus][GO:0005829:cytosol][GO:0005654:nucleoplasm][GO:0003677:DNA binding][GO:0003677:DNA binding][GO:0046982:protein heterodimerization activity][GO:0006334:nucleosome assembly][GO:0000786:nucleosome][GO:0000786:nucleosome][GO:0005694:chromosome][GO:0003677:DNA binding][GO:0016567:protein ubiquitination][GO:0005654:nucleoplasm][GO:0070062:ext…	-	-	-	-	-	-	-	-	-	-
ENSG00000160813	7	100435282	100436565	4170	-	PPP1R35	385.88	234.851	374.981	142.611	163.927	151.564	25.2929	16.6001	24.4791	10.4491	12.2125	11.2704	242.302	1.1187	1.14186e-06	0.000429101	UP	protein phosphatase 1 regulatory subunit 35 [Source:HGNC Symbol;Acc:HGNC:28320]	[GO:0032515:negative regulation of phosphoprotein phosphatase activity][GO:0004864:protein phosphatase inhibitor activity][GO:0019902:phosphatase binding][GO:0010923:negative regulation of phosphatase activity][GO:0010923:negative regulation of phosphatase activity]	-	-	-	-	-	-	-	-	-	-
ENSG00000189171	1	153618787	153631360	5220	-	S100A13	352.429	195.046	291.509	108.238	143.313	86.977	10.905	6.50818	8.98348	3.74381	5.0402	3.05318	196.252	1.31011	1.34117e-06	0.000492543	UP	S100 calcium binding protein A13 [Source:HGNC Symbol;Acc:HGNC:10490]	[GO:0005634:nucleus][GO:0005737:cytoplasm][GO:0005737:cytoplasm][GO:0015031:protein transport][GO:0046872:metal ion binding][GO:0005730:nucleolus][GO:0005829:cytosol][GO:0005509:calcium ion binding][GO:0005886:plasma membrane][GO:0008270:zinc ion binding][GO:0042803:protein homodimerization activity][GO:0005515:protein binding][GO:0005576:extracellular region][GO:0048471:perinuclear region of cyt…	-	-	-	-	-	-	-	-	-	-
ENSG00000269902	X	45764772	45765299	528	-	AC234772.2	228.183	126.382	210.606	69.4769	60.8589	88.6993	29.2048	17.4432	26.8461	9.94018	8.85331	12.8792	130.701	1.36249	1.36227e-06	0.000494674	UP	novel transcript	-	-	-	-	-	-	-	-	-	-	-
ENSG00000263934	17	19188016	19188714	1134	+	SNORD3A	389.464	149.27	265.825	97.2677	86.3804	102.478	37.6527	15.5622	25.5956	10.5119	9.4919	11.2397	181.781	1.48819	1.50654e-06	0.000535037	UP	small nucleolar RNA, C/D box 3A [Source:HGNC Symbol;Acc:HGNC:33189]	-	-	-	-	-	-	-	-	-	-	-
ENSG00000281383	21	8254592	8255514	923	-	FP671120.4	38.2296	8.95619	37.2412	1.46267	1.96319	1.72232	2.799	0.707126	2.71561	0.119711	0.163371	0.143058	14.9292	4.03947	1.79718e-06	0.000631319	UP	novel transcript, similar to YY1 associated myogenesis RNA 1 YAM1	-	-	-	-	-	-	-	-	-	-	-
ENSG00000184357	6	27866849	27867529	681	-	HIST1H1B	197.121	29.854	104.019	19.7461	11.7792	24.9736	19.561	3.1947	10.2804	2.19039	1.32856	2.81148	64.5821	2.54153	2.00711e-06	0.000682796	UP	histone cluster 1 H1 family member b [Source:HGNC Symbol;Acc:HGNC:4719]	[GO:0005634:nucleus][GO:0003723:RNA binding][GO:0005634:nucleus][GO:0006325:chromatin organization][GO:0003677:DNA binding][GO:0031490:chromatin DNA binding][GO:0006334:nucleosome assembly][GO:0000786:nucleosome][GO:0000790:nuclear chromatin][GO:0005694:chromosome][GO:0005515:protein binding][GO:0005634:nucleus][GO:0000122:negative regulation of transcription by RNA polymerase II][GO:0006355:regu…	-	-	-	-	-	-	-	-	-	-
ENSG00000227008	X	133670971	133671386	416	+	AL009174.1	74.0699	43.7858	56.5039	8.77603	16.6871	18.9455	12.0324	7.67036	9.14178	1.59365	3.08108	3.49151	36.4614	1.98527	2.46597e-06	0.000796953	UP	ribosomal protein S24 (RPS24) pseudogene	-	-	-	-	-	-	-	-	-	-	-
ENSG00000274213	17	56914186	56914533	348	+	AC015912.3	199.511	92.5473	154.102	51.1935	63.8037	44.7802	38.7429	19.3803	29.8039	11.1128	14.0826	9.86525	100.99	1.48106	2.79981e-06	0.000848411	UP	novel transcript	-	-	-	-	-	-	-	-	-	-	-
ENSG00000111775	12	120438090	120440742	1911	+	COX6A1	600.922	401.038	513.672	212.819	305.276	235.957	52.9454	38.1036	45.0751	20.9605	30.5712	23.5852	378.281	1.00851	2.83521e-06	0.000848411	UP	cytochrome c oxidase subunit 6A1 [Source:HGNC Symbol;Acc:HGNC:2277]	[GO:0016020:membrane][GO:0016021:integral component of membrane][GO:0005739:mitochondrion][GO:0005743:mitochondrial inner membrane][GO:0005739:mitochondrion][GO:0050790:regulation of catalytic activity][GO:1902600:proton transmembrane transport][GO:0004129:cytochrome-c oxidase activity][GO:0022900:electron transport chain][GO:0009060:aerobic respiration][GO:0005751:mitochondrial respiratory chain…	-	-	-	-	-	-	-	-	-	-
ENSG00000242299	3	101576489	101576947	459	-	AC073861.1	168.449	84.5863	150.249	39.4921	47.1166	57.6976	24.8006	13.4296	22.0315	6.49959	7.88454	9.6371	91.2652	1.48096	2.97549e-06	0.000882218	UP	ribosomal protein S18 (RPS18) pseudogene	-	-	-	-	-	-	-	-	-	-	-
ENSG00000118939	13	75549480	75606020	4642	+	UCHL3	170.839	118.421	192.627	65.0889	80.4909	53.3918	10.9952	8.21891	12.3473	4.6828	5.88806	3.8984	113.476	1.27548	3.38015e-06	0.00098223	UP	ubiquitin C-terminal hydrolase L3 [Source:HGNC Symbol;Acc:HGNC:12515]	[GO:0005737:cytoplasm][GO:0005634:nucleus][GO:0005829:cytosol][GO:0004843:thiol-dependent ubiquitin-specific protease activity][GO:0016787:hydrolase activity][GO:0005515:protein binding][GO:0008233:peptidase activity][GO:0008233:peptidase activity][GO:0008234:cysteine-type peptidase activity][GO:0006508:proteolysis][GO:0006511:ubiquitin-dependent protein catabolic process][GO:0036459:thiol-depend…	-	-	-	-	-	-	-	-	-	-
ENSG00000175193	3	183829271	183884933	13267	-	PARL	290.306	134.343	251.699	92.1483	97.178	74.9208	12.6979	6.33668	10.9648	4.50554	4.83119	3.7177	156.766	1.35308	3.5882e-06	0.00102622	UP	presenilin associated rhomboid like [Source:HGNC Symbol;Acc:HGNC:18253]	[GO:0016020:membrane][GO:0016021:integral component of membrane][GO:0004252:serine-type endopeptidase activity][GO:0006508:proteolysis][GO:0005634:nucleus][GO:0016020:membrane][GO:0016021:integral component of membrane][GO:0016787:hydrolase activity][GO:0005743:mitochondrial inner membrane][GO:0005739:mitochondrion][GO:0008233:peptidase activity][GO:0006508:proteolysis][GO:0004252:serine-type end…	-	-	-	-	-	-	-	-	-	-
ENSG00000278588	6	26272976	26273356	381	+	HIST1H2BI	68.0965	18.9075	39.8096	8.0447	5.88958	6.02811	12.0783	3.61647	7.03248	1.59504	1.18734	1.21299	24.4627	2.65042	3.843e-06	0.00107325	UP	histone cluster 1 H2B family member i [Source:HGNC Symbol;Acc:HGNC:4756]	[GO:0005634:nucleus][GO:0005634:nucleus][GO:0005829:cytosol][GO:0005654:nucleoplasm][GO:0003677:DNA binding][GO:0003677:DNA binding][GO:0046982:protein heterodimerization activity][GO:0006334:nucleosome assembly][GO:0000786:nucleosome][GO:0000786:nucleosome][GO:0005694:chromosome][GO:0005515:protein binding][GO:0005615:extracellular space][GO:0042802:identical protein binding][GO:0042742:defense …	-	-	-	-	-	-	-	-	-	-
ENSG00000177600	11	809647	812880	4167	+	RPLP2	36297.8	16462.5	33043.2	8189.5	15548.5	10764.5	3140.76	1536.1	2847.59	792.126	1529.16	1056.68	20051	1.31437	4.04729e-06	0.00111795	UP	ribosomal protein lateral stalk subunit P2 [Source:HGNC Symbol;Acc:HGNC:10377]	[GO:0016020:membrane][GO:0006412:translation][GO:0003735:structural constituent of ribosome][GO:0005840:ribosome][GO:0005515:protein binding][GO:0003735:structural constituent of ribosome][GO:0006414:translational elongation][GO:0005925:focal adhesion][GO:0003735:structural constituent of ribosome][GO:0022625:cytosolic large ribosomal subunit][GO:0005829:cytosol][GO:0070062:extracellular exosome]…	-	-	-	-	-	-	-	-	-	-
ENSG00000277157	6	26188765	26189076	312	-	HIST1H4D	96.7687	21.8929	41.0938	5.85069	3.92638	12.9174	20.9597	5.11357	8.86476	1.41658	0.966614	3.1741	30.4083	2.80663	4.2441e-06	0.00116238	UP	histone cluster 1 H4 family member d [Source:HGNC Symbol;Acc:HGNC:4782]	[GO:0005634:nucleus][GO:0003723:RNA binding][GO:0005634:nucleus][GO:0005634:nucleus][GO:0016020:membrane][GO:0003677:DNA binding][GO:0003677:DNA binding][GO:0046982:protein heterodimerization activity][GO:0006334:nucleosome assembly][GO:0006334:nucleosome assembly][GO:0000786:nucleosome][GO:0000786:nucleosome][GO:0000786:nucleosome][GO:0005694:chromosome][GO:0005515:protein binding][GO:0006352:DN…	-	-	-	-	-	-	-	-	-	-
ENSG00000273748	GL000219.1	54224	83311	372	-	AL592183.1	56.1497	27.8637	47.5147	10.2387	9.81596	9.47274	10.2002	5.45848	8.59667	2.07917	2.02677	1.95224	26.8426	2.14664	4.3777e-06	0.00117994	UP		-	-	-	-	-	-	-	-	-	-	-
ENSG00000123154	19	12666800	12675832	10639	+	WDR83	271.191	128.372	258.12	69.4769	98.1596	86.1159	12.3828	6.32098	11.7383	3.54623	5.09432	4.4609	151.906	1.37409	4.39206e-06	0.00117994	UP	WD repeat domain 83 [Source:HGNC Symbol;Acc:HGNC:32672]	[GO:0006397:mRNA processing][GO:0008380:RNA splicing][GO:0005634:nucleus][GO:0005737:cytoplasm][GO:0005515:protein binding][GO:0005681:spliceosomal complex][GO:0005681:spliceosomal complex][GO:0000398:mRNA splicing, via spliceosome][GO:0000398:mRNA splicing, via spliceosome][GO:0071013:catalytic step 2 spliceosome][GO:0010008:endosome membrane][GO:0000165:MAPK cascade][GO:0000375:RNA splicing, vi…	-	-	-	-	-	-	-	-	-	-
ENSG00000105518	19	11342776	11346518	12419	-	TMEM205	346.456	187.085	372.412	137.491	131.534	121.423	17.8724	10.4074	19.1337	7.9285	7.71225	7.10611	216.067	1.21068	4.45426e-06	0.00117994	UP	transmembrane protein 205 [Source:HGNC Symbol;Acc:HGNC:29631]	[GO:0016020:membrane][GO:0016021:integral component of membrane][GO:0016020:membrane][GO:0016021:integral component of membrane][GO:0016020:membrane][GO:0016021:integral component of membrane][GO:0016020:membrane][GO:0016021:integral component of membrane][GO:0016020:membrane][GO:0016021:integral component of membrane][GO:0016020:membrane][GO:0016021:integral component of membrane][GO:0016020:mem…	-	-	-	-	-	-	-	-	-	-
ENSG00000100764	14	90256495	90275429	10237	+	PSMC1	136.193	310.481	141.26	647.232	385.767	539.946	2.06917	5.08682	2.13747	10.9922	6.66155	9.30651	360.147	-1.4157	4.57651e-06	0.00120247	DOWN	proteasome 26S subunit, ATPase 1 [Source:HGNC Symbol;Acc:HGNC:9547]	[GO:0003723:RNA binding][GO:0005634:nucleus][GO:0005634:nucleus][GO:0005737:cytoplasm][GO:0016020:membrane][GO:0016020:membrane][GO:0000166:nucleotide binding][GO:0005524:ATP binding][GO:0005829:cytosol][GO:0005654:nucleoplasm][GO:0016787:hydrolase activity][GO:0005515:protein binding][GO:0000502:proteasome complex][GO:0000502:proteasome complex][GO:0030163:protein catabolic process][GO:0022624:p…	-	-	-	-	-	-	-	-	-	-
ENSG00000204435	6	31665236	31670343	7599	+	CSNK2B	286.722	109.465	208.037	78.253	66.7485	72.3373	10.8126	4.45155	7.81355	3.29876	2.86101	3.09475	136.927	1.47025	4.74384e-06	0.00123638	UP	casein kinase 2 beta [Source:HGNC Symbol;Acc:HGNC:2460]	[GO:0016301:kinase activity][GO:0016310:phosphorylation][GO:0045859:regulation of protein kinase activity][GO:0019887:protein kinase regulator activity][GO:0005956:protein kinase CK2 complex][GO:0043537:negative regulation of blood vessel endothelial cell migration][GO:0008285:negative regulation of cell population proliferation][GO:0005737:cytoplasm][GO:0061154:endothelial tube morphogenesis][GO…	-	-	-	-	-	-	-	-	-	-
ENSG00000130255	19	5674947	5691876	4726	+	RPL36	20569.9	11313.7	20632.9	8160.98	9651.05	8260.23	1532.61	909.015	1531.08	679.709	817.302	698.21	13098.1	1.01022	4.98871e-06	0.0012898	UP	ribosomal protein L36 [Source:HGNC Symbol;Acc:HGNC:13631]	[GO:0003723:RNA binding][GO:0005737:cytoplasm][GO:0005737:cytoplasm][GO:0016020:membrane][GO:0006412:translation][GO:0002181:cytoplasmic translation][GO:0003735:structural constituent of ribosome][GO:0006412:translation][GO:0005840:ribosome][GO:0005829:cytosol][GO:0003735:structural constituent of ribosome][GO:0005730:nucleolus][GO:0003735:structural constituent of ribosome][GO:0002181:cytoplasmi…	-	-	-	-	-	-	-	-	-	-
ENSG00000211782	14	21797287	21797886	473	+	TRAV8-1	4.7787	29.854	15.4102	86.2976	54.9694	86.977	0.682738	4.59956	2.19276	13.7824	8.92636	14.0976	46.3811	-2.16673	5.16647e-06	0.00132337	DOWN	T cell receptor alpha variable 8-1 [Source:HGNC Symbol;Acc:HGNC:12146]	[GO:0016020:membrane][GO:0005886:plasma membrane][GO:0002376:immune system process][GO:0002250:adaptive immune response]	-	-	-	-	-	-	-	-	-	-
ENSG00000260260	16	2154797	2155358	342	-	SNHG19	211.457	127.377	187.49	81.1783	81.4725	72.3373	41.7833	27.1419	36.8976	17.9309	18.2978	16.2158	126.885	1.15955	5.43457e-06	0.00137214	UP	small nucleolar RNA host gene 19 [Source:HGNC Symbol;Acc:HGNC:49574]	-	-	-	-	-	-	-	-	-	-	-
ENSG00000180596	6	26114873	26123926	1230	-	HIST1H2BC	262.829	89.5619	175.933	62.8949	58.8958	56.8365	26.9521	9.90406	17.9683	7.20971	6.86457	6.61215	117.825	1.5604	6.47538e-06	0.00156635	UP	histone cluster 1 H2B family member c [Source:HGNC Symbol;Acc:HGNC:4757]	[GO:0005634:nucleus][GO:0005634:nucleus][GO:0005829:cytosol][GO:0005654:nucleoplasm][GO:0003677:DNA binding][GO:0003677:DNA binding][GO:0046982:protein heterodimerization activity][GO:0006334:nucleosome assembly][GO:0000786:nucleosome][GO:0000786:nucleosome][GO:0005694:chromosome][GO:0005515:protein binding][GO:0005615:extracellular space][GO:0042802:identical protein binding][GO:0042742:defense …	-	-	-	-	-	-	-	-	-	-
ENSG00000136149	13	54440704	54441315	612	-	RPL13AP25	229.378	113.445	237.573	67.2829	90.3068	66.3092	25.3282	13.5086	26.1271	8.30503	11.334	8.3066	134.049	1.37367	6.49457e-06	0.00156635	UP	ribosomal protein L13a pseudogene 25 [Source:HGNC Symbol;Acc:HGNC:36981]	-	-	-	-	-	-	-	-	-	-	-
ENSG00000108107	19	55385345	55403250	17728	+	RPL28	29549.1	14299.1	28230.1	9846.71	13201.5	10173.7	355.315	185.416	338.082	132.356	180.427	138.786	17550	1.11742	6.94913e-06	0.00166357	UP	ribosomal protein L28 [Source:HGNC Symbol;Acc:HGNC:10330]	[GO:0003723:RNA binding][GO:0016020:membrane][GO:0006412:translation][GO:0003735:structural constituent of ribosome][GO:0006412:translation][GO:0005840:ribosome][GO:0005515:protein binding][GO:0003735:structural constituent of ribosome][GO:0022625:cytosolic large ribosomal subunit][GO:0005829:cytosol][GO:0070062:extracellular exosome][GO:0006413:translational initiation][GO:0003723:RNA binding][G…	-	-	-	-	-	-	-	-	-	-
ENSG00000275215	21	8395607	8395759	153	+	RNA5-8SN3	1418.08	11.9416	143.828	5.85069	0.981596	1.72232	626.346	5.68782	63.2701	2.88871	0.492784	0.863024	263.734	7.50672	7.27324e-06	0.00171574	UP	RNA, 5.8S ribosomal N3 [Source:HGNC Symbol;Acc:HGNC:53525]	-	-	-	-	-	-	-	-	-	-	-
ENSG00000274012	14	49862550	49862849	300	-	RN7SL2	6807.26	1335.47	4192.85	475.368	510.43	694.955	1533.4	324.405	940.662	119.701	130.686	177.597	2336.05	2.87562	8.39555e-06	0.00192431	UP	RNA, 7SL, cytoplasmic 2 [Source:HGNC Symbol;Acc:HGNC:23134]	-	-	-	-	-	-	-	-	-	-	-
ENSG00000225131	13	48771128	48771827	700	+	PSME2P2	60.9284	68.6641	57.7881	22.6714	24.5399	18.0843	5.88203	7.14838	5.5563	2.44663	2.69271	1.98064	42.1127	1.5257	8.6251e-06	0.00194155	UP	proteasome activator subunit 2 pseudogene 2 [Source:HGNC Symbol;Acc:HGNC:30160]	-	-	-	-	-	-	-	-	-	-	-
ENSG00000201321	1	228628148	228628266	119	-	RNA5S9	50.1764	5.9708	47.5147	2.92534	2.94479	3.44463	28.4943	3.65646	26.8736	1.85703	1.90074	2.2192	18.8294	3.46802	8.76351e-06	0.00194155	UP	RNA, 5S ribosomal 9 [Source:HGNC Symbol;Acc:HGNC:34370]	-	-	-	-	-	-	-	-	-	-	-
ENSG00000270722	1	145465617	145465780	164	-	RF00003	37.0349	8.95619	42.378	2.19401	1.96319	4.30579	15.2607	3.97974	17.3917	1.01061	0.919462	2.01284	16.1387	3.37311	8.80473e-06	0.00194155	UP		-	-	-	-	-	-	-	-	-	-	-
ENSG00000132967	3	22381819	22382929	1627	+	HMGB1P5	523.268	1031.95	521.377	1753.01	1315.34	1512.19	35.8999	76.3482	35.6255	134.442	102.569	117.699	1109.52	-1.1398	8.82262e-06	0.00194155	DOWN	high mobility group box 1 pseudogene 5 [Source:HGNC Symbol;Acc:HGNC:4997]	-	-	-	-	-	-	-	-	-	-	-
ENSG00000105379	19	51345169	51366418	8472	-	ETFB	409.774	201.017	425.064	119.939	172.761	137.785	7.79828	4.12531	8.05655	2.55151	3.73689	2.97477	244.39	1.26681	8.83123e-06	0.00194155	UP	electron transfer flavoprotein subunit beta [Source:HGNC Symbol;Acc:HGNC:3482]	[GO:0055114:oxidation-reduction process][GO:0005739:mitochondrion][GO:0005739:mitochondrion][GO:0005515:protein binding][GO:0005759:mitochondrial matrix][GO:0005759:mitochondrial matrix][GO:0009055:electron transfer activity][GO:0022900:electron transport chain][GO:0005829:cytosol][GO:0005759:mitochondrial matrix][GO:0009055:electron transfer activity][GO:0009055:electron transfer activity][GO:00…	-	-	-	-	-	-	-	-	-	-
ENSG00000198832	22	31104772	31120069	8029	-	SELENOM	360.792	195.046	348.013	122.864	143.313	146.397	11.7786	6.8666	11.3154	4.48377	5.31778	5.42204	219.404	1.12985	9.38369e-06	0.00203251	UP	selenoprotein M [Source:HGNC Symbol;Acc:HGNC:30397]	[GO:0005737:cytoplasm][GO:0005783:endoplasmic reticulum][GO:0005794:Golgi apparatus][GO:0005515:protein binding][GO:0048471:perinuclear region of cytoplasm][GO:0010269:response to selenium ion][GO:0035264:multicellular organism growth][GO:0035934:corticosterone secretion][GO:0042445:hormone metabolic process][GO:0060612:adipose tissue development][GO:0005737:cytoplasm][GO:0005783:endoplasmic reti…	-	-	-	-	-	-	-	-	-	-
ENSG00000187193	16	56682424	56684196	3264	+	MT1X	194.732	86.5765	150.249	40.9548	49.0798	65.448	7.61992	3.65328	5.85552	1.79143	2.18286	2.9054	97.8401	1.47146	9.43364e-06	0.00203251	UP	metallothionein 1X [Source:HGNC Symbol;Acc:HGNC:7405]	[GO:0005634:nucleus][GO:0005737:cytoplasm][GO:0046872:metal ion binding][GO:0008270:zinc ion binding][GO:0005515:protein binding][GO:0048471:perinuclear region of cytoplasm][GO:0005634:nucleus][GO:0005737:cytoplasm][GO:0005507:copper ion binding][GO:0006875:cellular metal ion homeostasis][GO:0006882:cellular zinc ion homeostasis][GO:0007263:nitric oxide mediated signal transduction][GO:0010273:de…	-	-	-	-	-	-	-	-	-	-
ENSG00000034510	2	84905625	84906675	496	+	TMSB10	52531.1	28539.4	49217.5	18856.8	26229.2	18717.3	7157.15	4193.13	6678.57	2871.93	4061.8	2893.09	32348.5	1.03	9.55084e-06	0.0020416	UP	thymosin beta 10 [Source:HGNC Symbol;Acc:HGNC:11879]	[GO:0005737:cytoplasm][GO:0007015:actin filament organization][GO:0003779:actin binding][GO:0005856:cytoskeleton][GO:0005515:protein binding][GO:0003785:actin monomer binding][GO:0005737:cytoplasm][GO:0003785:actin monomer binding][GO:0030334:regulation of cell migration][GO:0042989:sequestering of actin monomers]	-	-	-	-	-	-	-	-	-	-
ENSG00000167397	16	31090842	31095980	6607	-	VKORC1	64.5125	43.7858	57.7881	17.5521	18.6503	16.362	4.04793	2.96274	3.61134	1.23112	1.3301	1.16472	36.4418	1.65679	9.66536e-06	0.0020416	UP	vitamin K epoxide reductase complex subunit 1 [Source:HGNC Symbol;Acc:HGNC:23663]	[GO:0005783:endoplasmic reticulum][GO:0016020:membrane][GO:0016021:integral component of membrane][GO:0005783:endoplasmic reticulum][GO:0016491:oxidoreductase activity][GO:0055114:oxidation-reduction process][GO:0005783:endoplasmic reticulum][GO:0005789:endoplasmic reticulum membrane][GO:0060348:bone development][GO:0005789:endoplasmic reticulum membrane][GO:0007596:blood coagulation][GO:0017144:…	[hsa00130:Ubiquinone and other terpenoid-quinone biosynthesis]	-	-	-	-	-	-	-	-	-
ENSG00000244187	9	136791355	136793257	3899	+	TMEM141	197.121	105.484	182.354	57.0442	72.6381	71.4762	15.8773	9.16221	14.6284	5.13615	6.64994	6.53131	114.353	1.26866	9.80478e-06	0.0020576	UP	transmembrane protein 141 [Source:HGNC Symbol;Acc:HGNC:28211]	[GO:0016020:membrane][GO:0016021:integral component of membrane]	-	-	-	-	-	-	-	-	-	-
ENSG00000146476	6	151452258	151470101	6525	+	ARMT1	94.3793	169.173	92.461	321.788	231.657	260.07	2.47592	4.78585	2.41578	9.43651	6.90739	7.74008	194.921	-1.18607	1.02131e-05	0.00210233	DOWN	acidic residue methyltransferase 1 [Source:HGNC Symbol;Acc:HGNC:17872]	[GO:0008168:methyltransferase activity][GO:0016740:transferase activity][GO:0032259:methylation][GO:0032259:methylation][GO:0006974:cellular response to DNA damage stimulus][GO:0006479:protein methylation][GO:0005515:protein binding][GO:0051998:protein carboxyl O-methyltransferase activity][GO:0019899:enzyme binding][GO:0008757:S-adenosylmethionine-dependent methyltransferase activity][GO:2001020…	-	-	-	-	-	-	-	-	-	-
ENSG00000236439	1	202471864	202472117	254	-	AC099336.2	74.0699	70.6544	88.6085	30.7161	34.3559	24.9736	19.7067	20.2713	23.4794	9.13525	10.3892	7.53787	53.8964	1.37341	1.04583e-05	0.00213918	UP	ribosomal protein S27 (metallopanstimulin 1) (RPS27) pseudogene	-	-	-	-	-	-	-	-	-	-	-
ENSG00000257084	12	6963246	6964447	350	+	MIR200CHG	86.0166	42.7907	86.0401	23.4028	22.5767	21.529	16.6081	8.90957	16.5454	5.05111	4.95459	4.71581	47.0593	1.66189	1.06133e-05	0.00215362	UP	MIR200C and MIR141 host gene [Source:HGNC Symbol;Acc:HGNC:53161]	-	-	-	-	-	-	-	-	-	-	-
ENSG00000178363	10	5524009	5526771	2763	+	CALML3	470.702	191.065	412.222	129.446	175.706	109.367	11.5125	5.03937	10.0414	3.53914	4.8845	3.03464	248.085	1.37335	1.06622e-05	0.00215362	UP	calmodulin like 3 [Source:HGNC Symbol;Acc:HGNC:1452]	[GO:0046872:metal ion binding][GO:0005509:calcium ion binding][GO:0005515:protein binding][GO:0005634:nucleus][GO:0070062:extracellular exosome][GO:0019722:calcium-mediated signaling][GO:0005509:calcium ion binding][GO:0051300:spindle pole body organization]	-	-	-	-	-	-	-	-	-	-
ENSG00000271204	7	130930209	130932206	1998	-	AC016831.5	65.7071	21.8929	41.0938	9.50737	8.83436	7.75043	2.2224	0.798516	1.38429	0.359462	0.339621	0.297393	25.7977	2.29298	1.19112e-05	0.00234698	UP	novel transcript	-	-	-	-	-	-	-	-	-	-	-
ENSG00000262814	17	81703357	81707526	1028	+	MRPL12	200.705	85.5814	206.753	65.0889	64.7853	39.6133	13.1938	6.06683	13.5364	4.78301	4.84059	2.95426	110.421	1.53611	1.19825e-05	0.00234698	UP	mitochondrial ribosomal protein L12 [Source:HGNC Symbol;Acc:HGNC:10378]	[GO:0005739:mitochondrion][GO:0003735:structural constituent of ribosome][GO:0006412:translation][GO:0005840:ribosome][GO:0005739:mitochondrion][GO:0005515:protein binding][GO:0005762:mitochondrial large ribosomal subunit][GO:0006390:mitochondrial transcription][GO:0006390:mitochondrial transcription][GO:0003723:RNA binding][GO:0005743:mitochondrial inner membrane][GO:0045893:positive regulation …	-	-	-	-	-	-	-	-	-	-
ENSG00000273084	7	5428731	5429672	942	+	AC092171.5	112.299	44.781	66.7774	20.4774	22.5767	24.1124	8.05624	3.46432	4.77116	1.64215	1.84088	1.96242	48.5041	1.7344	1.33831e-05	0.00258991	UP	novel transcript	-	-	-	-	-	-	-	-	-	-	-
ENSG00000198546	10	133308475	133313162	4936	+	ZNF511	455.171	261.72	512.388	201.849	207.117	161.037	15.3491	9.51731	17.2086	7.6088	7.93839	6.16067	299.88	1.10648	1.41304e-05	0.00269563	UP	zinc finger protein 511 [Source:HGNC Symbol;Acc:HGNC:28445]	[GO:0003676:nucleic acid binding][GO:0005634:nucleus][GO:0046872:metal ion binding][GO:0003677:DNA binding][GO:0005515:protein binding][GO:0006357:regulation of transcription by RNA polymerase II][GO:0000981:DNA-binding transcription factor activity, RNA polymerase II-specific][GO:0003676:nucleic acid binding][GO:0005634:nucleus][GO:0046872:metal ion binding][GO:0003677:DNA binding][GO:0005515:pr…	-	-	-	-	-	-	-	-	-	-
ENSG00000198816	19	7515292	7521026	2616	+	ZNF358	377.517	166.187	335.171	93.611	151.166	104.2	13.0562	6.19795	11.5448	3.61901	5.94215	4.08832	204.642	1.3337	1.44315e-05	0.00271161	UP	zinc finger protein 358 [Source:HGNC Symbol;Acc:HGNC:16838]	[GO:0003676:nucleic acid binding][GO:0003676:nucleic acid binding][GO:0005634:nucleus][GO:0046872:metal ion binding][GO:0003677:DNA binding][GO:0006357:regulation of transcription by RNA polymerase II][GO:0000981:DNA-binding transcription factor activity, RNA polymerase II-specific][GO:0035115:embryonic forelimb morphogenesis][GO:0019827:stem cell population maintenance][GO:0021915:neural tube de…	-	-	-	-	-	-	-	-	-	-
ENSG00000277224	6	26199520	26200715	1196	+	HIST1H2BF	117.078	21.8929	50.083	14.6267	6.87117	12.9174	6.61531	1.33398	2.81842	0.923854	0.44128	0.828026	37.2449	2.44026	1.81872e-05	0.00328365	UP	histone cluster 1 H2B family member f [Source:HGNC Symbol;Acc:HGNC:4752]	[GO:0005634:nucleus][GO:0005634:nucleus][GO:0005829:cytosol][GO:0005654:nucleoplasm][GO:0003677:DNA binding][GO:0003677:DNA binding][GO:0046982:protein heterodimerization activity][GO:0006334:nucleosome assembly][GO:0000786:nucleosome][GO:0000786:nucleosome][GO:0005694:chromosome][GO:0005515:protein binding][GO:0005615:extracellular space][GO:0042802:identical protein binding][GO:0042742:defense …	-	-	-	-	-	-	-	-	-	-
ENSG00000277775	6	26250195	26250605	411	-	HIST1H3F	90.7953	23.8832	47.5147	13.164	7.85277	12.9174	14.9289	4.23473	7.78093	2.41955	1.46756	2.40954	32.6879	2.24087	1.93578e-05	0.00347558	UP	histone cluster 1 H3 family member f [Source:HGNC Symbol;Acc:HGNC:4773]	[GO:0005634:nucleus][GO:0005634:nucleus][GO:0005634:nucleus][GO:0016020:membrane][GO:0003677:DNA binding][GO:0046982:protein heterodimerization activity][GO:0006334:nucleosome assembly][GO:0006334:nucleosome assembly][GO:0000786:nucleosome][GO:0000786:nucleosome][GO:0005694:chromosome][GO:0005515:protein binding][GO:0005576:extracellular region][GO:0005634:nucleus][GO:0005654:nucleoplasm][GO:0045…	-	-	-	-	-	-	-	-	-	-
ENSG00000255823	11	10507887	10509189	1303	-	MTRNR2L8	63.3178	21.8929	68.0616	13.8954	5.88958	12.0562	3.28388	1.22443	3.51563	0.80559	0.34718	0.709362	30.8522	2.24086	1.97129e-05	0.00351979	UP	MT-RNR2 like 8 [Source:HGNC Symbol;Acc:HGNC:37165]	[GO:0005737:cytoplasm][GO:0005576:extracellular region][GO:1900116:extracellular negative regulation of signal transduction][GO:1900118:negative regulation of execution phase of apoptosis][GO:0048019:receptor antagonist activity]	-	-	-	-	-	-	-	-	-	-
ENSG00000170906	19	54102728	54109257	6915	+	NDUFA3	670.213	363.223	757.666	300.579	291.534	253.181	47.0318	27.4867	52.9538	23.5787	23.2529	20.156	439.399	1.08135	1.99887e-05	0.00354942	UP	NADH:ubiquinone oxidoreductase subunit A3 [Source:HGNC Symbol;Acc:HGNC:7686]	[GO:0005743:mitochondrial inner membrane][GO:0005747:mitochondrial respiratory chain complex I][GO:0016020:membrane][GO:0016021:integral component of membrane][GO:0055114:oxidation-reduction process][GO:0005743:mitochondrial inner membrane][GO:0005739:mitochondrion][GO:0005739:mitochondrion][GO:0005747:mitochondrial respiratory chain complex I][GO:0070469:respirasome][GO:0032981:mitochondrial res…	-	-	-	-	-	-	-	-	-	-
ENSG00000272009	6	28078792	28081130	686	-	AL121944.1	119.468	56.7226	102.734	38.0295	31.4111	30.1405	11.7688	6.02569	10.0795	4.18778	3.51701	3.36843	63.0843	1.47616	2.01592e-05	0.00356014	UP		-	-	-	-	-	-	-	-	-	-	-
ENSG00000187837	6	26055787	26056428	642	-	HIST1H1C	783.707	367.204	649.795	251.58	280.736	312.601	82.4943	41.6819	68.122	29.6025	33.5876	37.3298	440.937	1.09071	2.07456e-05	0.00364379	UP	histone cluster 1 H1 family member c [Source:HGNC Symbol;Acc:HGNC:4716]	[GO:0005634:nucleus][GO:0003723:RNA binding][GO:0005634:nucleus][GO:0003677:DNA binding][GO:0031490:chromatin DNA binding][GO:0006334:nucleosome assembly][GO:0000786:nucleosome][GO:0005694:chromosome][GO:0005515:protein binding][GO:0005634:nucleus][GO:0000122:negative regulation of transcription by RNA polymerase II][GO:0006355:regulation of transcription, DNA-templated][GO:0005515:protein bindin…	-	-	-	-	-	-	-	-	-	-
ENSG00000230979	2	47690716	47691246	531	-	AC079250.1	100.353	54.7323	100.166	27.0594	38.2822	24.9736	12.7714	7.51146	12.6961	3.84957	5.53755	3.60568	57.5944	1.50024	2.16875e-05	0.00376826	UP	ribosomal protein L18a (RPL18A) pseudogene	-	-	-	-	-	-	-	-	-	-	-
ENSG00000276966	6	26204552	26206038	1487	+	HIST1H4E	185.175	39.8053	114.292	28.5221	23.5583	36.1687	8.41542	1.95077	5.1731	1.44897	1.21688	1.86476	71.2535	1.93687	2.30714e-05	0.00394573	UP	histone cluster 1 H4 family member e [Source:HGNC Symbol;Acc:HGNC:4790]	[GO:0005634:nucleus][GO:0003723:RNA binding][GO:0005634:nucleus][GO:0005634:nucleus][GO:0016020:membrane][GO:0003677:DNA binding][GO:0003677:DNA binding][GO:0046982:protein heterodimerization activity][GO:0006334:nucleosome assembly][GO:0006334:nucleosome assembly][GO:0000786:nucleosome][GO:0000786:nucleosome][GO:0000786:nucleosome][GO:0005694:chromosome][GO:0005515:protein binding][GO:0006352:DN…	-	-	-	-	-	-	-	-	-	-
ENSG00000233514	1	44122153	44122512	360	-	AL356653.1	75.2645	32.8394	42.378	10.97	13.7423	15.5009	14.1284	6.64764	7.92288	2.30194	2.93206	3.30107	31.7825	1.9055	2.65012e-05	0.00443764	UP	small nuclear ribonucleoprotein D1 polypeptide 16kDa (SNRPD1) pseudogene	-	-	-	-	-	-	-	-	-	-	-
ENSG00000213261	7	131661952	131662624	673	-	EEF1B2P6	77.6539	59.708	71.9141	34.3728	14.7239	19.8066	7.79747	6.46536	7.19192	3.85822	1.68044	2.2563	46.3632	1.58056	2.74781e-05	0.00452845	UP	eukaryotic translation elongation factor 1 beta 2 pseudogene 6 [Source:HGNC Symbol;Acc:HGNC:51453]	-	-	-	-	-	-	-	-	-	-	-
ENSG00000274641	6	27893463	27893843	381	+	HIST1H2BO	65.7071	18.9075	47.5147	8.0447	6.87117	12.0562	11.6545	3.61647	8.3936	1.59504	1.38523	2.42598	26.5169	2.28223	2.7604e-05	0.00452845	UP	histone cluster 1 H2B family member o [Source:HGNC Symbol;Acc:HGNC:4758]	[GO:0005634:nucleus][GO:0005634:nucleus][GO:0005634:nucleus][GO:0005829:cytosol][GO:0005654:nucleoplasm][GO:0003677:DNA binding][GO:0003677:DNA binding][GO:0046982:protein heterodimerization activity][GO:0006334:nucleosome assembly][GO:0000786:nucleosome][GO:0000786:nucleosome][GO:0005694:chromosome][GO:0003677:DNA binding][GO:0016567:protein ubiquitination][GO:0005654:nucleoplasm][GO:0006334:nuc…	-	-	-	-	-	-	-	-	-	-
ENSG00000242951	14	75595805	75596206	402	-	AC007182.2	106.326	59.708	106.587	26.3281	44.1718	28.4182	17.8739	10.8238	17.8453	4.94745	8.43984	5.41966	61.9232	1.46736	2.85968e-05	0.00462095	UP	ribosomal protein S24 (RPS24) pseudogene	-	-	-	-	-	-	-	-	-	-	-
ENSG00000113384	5	32124704	32174350	4460	-	GOLPH3	253.271	518.464	251.699	843.962	616.442	797.433	6.29017	13.8856	6.22586	23.4305	17.4012	22.4681	546.879	-1.13869	2.90946e-05	0.00465485	DOWN	golgi phosphoprotein 3 [Source:HGNC Symbol;Acc:HGNC:15452]	[GO:0016020:membrane][GO:0015031:protein transport][GO:0005794:Golgi apparatus][GO:0043231:intracellular membrane-bounded organelle][GO:0005794:Golgi apparatus][GO:0005829:cytosol][GO:0005739:mitochondrion][GO:0005739:mitochondrion][GO:0005886:plasma membrane][GO:0005515:protein binding][GO:0008289:lipid binding][GO:0007030:Golgi organization][GO:0032580:Golgi cisterna membrane][GO:0005829:cytoso…	-	-	-	-	-	-	-	-	-	-
ENSG00000105258	19	36113710	36115346	4635	-	POLR2I	121.857	42.7907	127.134	29.9848	27.4847	33.5852	8.2929	3.14033	8.61703	2.28107	2.12597	2.59298	63.806	1.67249	3.32043e-05	0.00506177	UP	RNA polymerase II subunit I [Source:HGNC Symbol;Acc:HGNC:9196]	[GO:0003676:nucleic acid binding][GO:0005634:nucleus][GO:0005634:nucleus][GO:0008270:zinc ion binding][GO:0046872:metal ion binding][GO:0005654:nucleoplasm][GO:0006351:transcription, DNA-templated][GO:0006379:mRNA cleavage][GO:0005730:nucleolus][GO:0003899:DNA-directed 5'-3' RNA polymerase activity][GO:0005654:nucleoplasm][GO:0006366:transcription by RNA polymerase II][GO:0006366:transcription by…	-	-	-	-	-	-	-	-	-	-
ENSG00000102030	X	153929242	153935223	13873	-	NAA10	998.748	440.844	942.588	328.37	422.086	336.713	38.0888	18.1299	35.8017	13.9987	18.2958	14.5679	578.225	1.13129	3.44935e-05	0.00520527	UP	N(alpha)-acetyltransferase 10, NatA catalytic subunit [Source:HGNC Symbol;Acc:HGNC:18704]	[GO:0005634:nucleus][GO:0005634:nucleus][GO:0005737:cytoplasm][GO:0005737:cytoplasm][GO:0016020:membrane][GO:0005730:nucleolus][GO:0005829:cytosol][GO:0016740:transferase activity][GO:0016746:transferase activity, transferring acyl groups][GO:0005515:protein binding][GO:0043022:ribosome binding][GO:0005634:nucleus][GO:0006323:DNA packaging][GO:0006475:internal protein amino acid acetylation][GO:0…	-	-	-	-	-	-	-	-	-	-
ENSG00000219023	6	35555873	35556264	392	+	AL033519.2	148.14	79.6106	102.734	39.4921	43.1902	52.5307	25.5382	14.7999	17.6391	7.61049	8.46281	10.2737	77.6163	1.28769	3.47746e-05	0.00520527	UP	ribosomal protein S15A (RPS15A) pseudogene	-	-	-	-	-	-	-	-	-	-	-
ENSG00000183828	14	105172938	105181323	3981	-	NUDT14	290.306	171.163	282.52	112.626	142.331	102.478	18.8275	11.9706	18.2485	8.16503	10.4918	7.53986	183.571	1.05695	3.65895e-05	0.00539954	UP	nudix hydrolase 14 [Source:HGNC Symbol;Acc:HGNC:20141]	[GO:0005737:cytoplasm][GO:0016787:hydrolase activity][GO:0046872:metal ion binding][GO:0005515:protein binding][GO:0042802:identical protein binding][GO:0016818:hydrolase activity, acting on acid anhydrides, in phosphorus-containing anhydrides][GO:0005829:cytosol][GO:0008768:UDP-sugar diphosphatase activity][GO:0008768:UDP-sugar diphosphatase activity][GO:0008768:UDP-sugar diphosphatase activity]…	-	-	-	-	-	-	-	-	-	-
ENSG00000188599	16	15104312	15123498	2860	-	NPIPP1	95.574	72.6447	61.6407	29.9848	35.3375	24.9736	5.32018	4.36074	3.41739	1.86582	2.23579	1.57712	53.3592	1.35247	3.71791e-05	0.0054616	UP	nuclear pore complex interacting protein pseudogene 1 [Source:HGNC Symbol;Acc:HGNC:35407]	-	-	-	-	-	-	-	-	-	-	-
ENSG00000274290	6	26172059	26184655	3082	+	HIST1H2BE	45.3977	21.8929	33.3887	9.50737	4.90798	6.88927	1.1868	0.617189	0.869329	0.277835	0.145833	0.204321	20.3306	2.21289	3.89267e-05	0.00559126	UP	histone cluster 1 H2B family member e [Source:HGNC Symbol;Acc:HGNC:4753]	[GO:0005634:nucleus][GO:0005634:nucleus][GO:0005829:cytosol][GO:0005654:nucleoplasm][GO:0003677:DNA binding][GO:0003677:DNA binding][GO:0046982:protein heterodimerization activity][GO:0006334:nucleosome assembly][GO:0000786:nucleosome][GO:0000786:nucleosome][GO:0005694:chromosome][GO:0005515:protein binding][GO:0005615:extracellular space][GO:0042802:identical protein binding][GO:0042742:defense …	-	-	-	-	-	-	-	-	-	-
ENSG00000186654	22	44668547	44737681	25787	+	PRR5	279.554	153.25	277.383	108.969	121.718	107.645	8.28947	4.90041	8.19183	3.61199	4.10228	3.62118	174.753	1.06724	4.2049e-05	0.00596026	UP	proline rich 5 [Source:HGNC Symbol;Acc:HGNC:31682]	[GO:0005515:protein binding][GO:0007049:cell cycle][GO:0005829:cytosol][GO:0032148:activation of protein kinase B activity][GO:0031932:TORC2 complex][GO:0031932:TORC2 complex][GO:0038203:TORC2 signaling][GO:0005515:protein binding][GO:0007049:cell cycle][GO:0005829:cytosol][GO:0032148:activation of protein kinase B activity][GO:0031932:TORC2 complex][GO:0031932:TORC2 complex][GO:0001934:positive …	-	-	-	-	-	-	-	-	-	-
ENSG00000126581	17	42810134	42833350	23691	-	BECN1	148.14	321.428	139.976	607.009	364.172	493.444	2.05776	4.81477	1.93649	9.4254	5.74962	7.77599	345.695	-1.26082	4.38209e-05	0.00610196	DOWN	beclin 1 [Source:HGNC Symbol;Acc:HGNC:1034]	[GO:0005634:nucleus][GO:0005737:cytoplasm][GO:0016020:membrane][GO:0006914:autophagy][GO:0005783:endoplasmic reticulum][GO:0005789:endoplasmic reticulum membrane][GO:0006897:endocytosis][GO:0005794:Golgi apparatus][GO:0051301:cell division][GO:0005739:mitochondrion][GO:0005515:protein binding][GO:0007049:cell cycle][GO:0031625:ubiquitin protein ligase binding][GO:0042803:protein homodimerization …	-	-	-	-	-	-	-	-	-	-
ENSG00000269028	3	96617188	96618236	1049	-	MTRNR2L12	134.998	30.8491	209.321	14.6267	4.90798	13.7785	8.69677	2.1431	13.4302	1.05332	0.35937	1.007	68.0803	3.48355	4.99414e-05	0.00669712	UP	MT-RNR2 like 12 [Source:HGNC Symbol;Acc:HGNC:37169]	[GO:0005737:cytoplasm][GO:0005576:extracellular region][GO:1900116:extracellular negative regulation of signal transduction][GO:1900118:negative regulation of execution phase of apoptosis][GO:0048019:receptor antagonist activity]	-	-	-	-	-	-	-	-	-	-
ENSG00000276368	6	27814354	27814740	387	-	HIST1H2AJ	151.724	38.8102	77.0508	21.2087	20.6135	31.8629	26.494	7.30819	13.4002	4.13992	4.09125	6.31211	56.8783	1.85656	5.02348e-05	0.00670863	UP	histone cluster 1 H2A family member j [Source:HGNC Symbol;Acc:HGNC:4727]	[GO:0005634:nucleus][GO:0005634:nucleus][GO:0003677:DNA binding][GO:0046982:protein heterodimerization activity][GO:0000786:nucleosome][GO:0005694:chromosome][GO:0000790:nuclear chromatin][GO:0003677:DNA binding][GO:0006325:chromatin organization][GO:0070062:extracellular exosome][GO:0003674:molecular_function][GO:0008150:biological_process]	-	-	-	-	-	-	-	-	-	-
ENSG00000101335	20	36541484	36551447	3845	+	MYL9	240.13	149.27	243.994	98.7304	121.718	88.6993	5.75239	3.85607	5.82133	2.64384	3.31411	2.41056	157.09	1.03375	5.42524e-05	0.00712266	UP	myosin light chain 9 [Source:HGNC Symbol;Acc:HGNC:15754]	[GO:0046872:metal ion binding][GO:0005509:calcium ion binding][GO:0016459:myosin complex][GO:0005829:cytosol][GO:0070527:platelet aggregation][GO:0045652:regulation of megakaryocyte differentiation][GO:0006936:muscle contraction][GO:0008307:structural constituent of muscle][GO:0006937:regulation of muscle contraction][GO:0005859:muscle myosin complex][GO:0032036:myosin heavy chain binding][GO:000…	-	-	-	-	-	-	-	-	-	-
ENSG00000167656	8	142784880	142786592	3546	-	LY6D	314.2	181.114	341.592	117.014	160	120.562	14.9213	9.27519	16.1565	6.21183	8.63635	6.49542	205.747	1.07348	5.47504e-05	0.00713477	UP	lymphocyte antigen 6 family member D [Source:HGNC Symbol;Acc:HGNC:13348]	[GO:0016020:membrane][GO:0007155:cell adhesion][GO:0005886:plasma membrane][GO:0005576:extracellular region][GO:0005886:plasma membrane][GO:0031225:anchored component of membrane][GO:0009986:cell surface][GO:0007155:cell adhesion][GO:0016020:membrane][GO:0030098:lymphocyte differentiation][GO:0030098:lymphocyte differentiation][GO:0035634:response to stilbenoid][GO:0009986:cell surface]	-	-	-	-	-	-	-	-	-	-
ENSG00000218175	2	176200908	176201252	345	-	AC016739.1	216.236	96.5279	219.595	48.9995	82.4541	77.5043	42.356	20.3896	42.8399	10.729	18.3573	17.2229	123.553	1.35029	6.06628e-05	0.00778477	UP	ribosomal protein, large, P1 (RPLP1) pseudogene	-	-	-	-	-	-	-	-	-	-	-
ENSG00000185561	17	1702790	1710438	5971	-	TLCD2	194.732	139.319	166.943	61.4322	86.3804	97.3109	2.20392	1.70035	1.88178	0.777207	1.11118	1.24944	124.353	1.03393	6.07019e-05	0.00778477	UP	TLC domain containing 2 [Source:HGNC Symbol;Acc:HGNC:33522]	[GO:0016020:membrane][GO:0016021:integral component of membrane]	-	-	-	-	-	-	-	-	-	-
ENSG00000015479	5	139293648	139331677	44088	+	MATR3	182.785	65.6787	102.734	40.9548	47.1166	38.7521	1.6907	0.65512	0.946416	0.423461	0.495347	0.406646	79.6703	1.46793	6.23847e-05	0.00790646	UP	matrin 3 [Source:HGNC Symbol;Acc:HGNC:6912]	[GO:0005634:nucleus][GO:0003676:nucleic acid binding][GO:0003723:RNA binding][GO:0003723:RNA binding][GO:0016020:membrane][GO:0008270:zinc ion binding][GO:0046872:metal ion binding][GO:0005515:protein binding][GO:0002376:immune system process][GO:0045087:innate immune response][GO:0042802:identical protein binding][GO:0016363:nuclear matrix][GO:0005198:structural molecule activity][GO:0002218:act…	-	-	-	-	-	-	-	-	-	-
ENSG00000250571	8	143267433	143276931	10587	+	GLI4	134.998	63.6885	105.303	33.6415	51.043	30.1405	3.91038	1.9894	3.03788	1.0893	1.68049	0.990461	69.8024	1.40745	6.55525e-05	0.00821134	UP	GLI family zinc finger 4 [Source:HGNC Symbol;Acc:HGNC:4320]	[GO:0003676:nucleic acid binding][GO:0005634:nucleus][GO:0046872:metal ion binding][GO:0003677:DNA binding][GO:0005634:nucleus][GO:0006357:regulation of transcription by RNA polymerase II][GO:0006355:regulation of transcription, DNA-templated][GO:0003677:DNA binding][GO:0003700:DNA-binding transcription factor activity][GO:0000981:DNA-binding transcription factor activity, RNA polymerase II-speci…	-	-	-	-	-	-	-	-	-	-
ENSG00000197714	19	57280051	57293569	5942	+	ZNF460	137.388	34.8296	62.9248	18.2834	16.6871	27.5571	2.77146	0.757669	1.26422	0.412287	0.382606	0.630651	49.6116	1.90626	6.80983e-05	0.00839111	UP	zinc finger protein 460 [Source:HGNC Symbol;Acc:HGNC:21628]	[GO:0003676:nucleic acid binding][GO:0005634:nucleus][GO:0046872:metal ion binding][GO:0006355:regulation of transcription, DNA-templated][GO:0003677:DNA binding][GO:0005515:protein binding][GO:0006357:regulation of transcription by RNA polymerase II][GO:0000981:DNA-binding transcription factor activity, RNA polymerase II-specific][GO:0003676:nucleic acid binding][GO:0005634:nucleus][GO:0046872:m…	-	-	-	-	-	-	-	-	-	-
ENSG00000107159	9	35673856	35681159	4018	+	CA9	86.0166	45.7761	92.461	16.8207	34.3559	24.9736	3.5926	2.06175	3.84614	0.785333	1.63094	1.18332	50.0673	1.56564	7.05742e-05	0.00850691	UP	carbonic anhydrase 9 [Source:HGNC Symbol;Acc:HGNC:1383]	[GO:0005634:nucleus][GO:0016020:membrane][GO:0016021:integral component of membrane][GO:0008270:zinc ion binding][GO:0046872:metal ion binding][GO:0016829:lyase activity][GO:0005886:plasma membrane][GO:0005886:plasma membrane][GO:0042995:cell projection][GO:0005515:protein binding][GO:0005730:nucleolus][GO:0004089:carbonate dehydratase activity][GO:0005886:plasma membrane][GO:0001666:response to …	[hsa00910:Nitrogen metabolism]	-	-	-	-	-	-	-	-	-
ENSG00000168899	2	85584408	85593412	1253	+	VAMP5	289.111	177.134	341.592	141.879	135.46	120.562	28.3564	18.7351	33.3683	15.5556	15.1011	13.4151	200.956	1.01755	7.11376e-05	0.00850691	UP	vesicle associated membrane protein 5 [Source:HGNC Symbol;Acc:HGNC:12646]	[GO:0048471:perinuclear region of cytoplasm][GO:0016020:membrane][GO:0016021:integral component of membrane][GO:0016192:vesicle-mediated transport][GO:0005794:Golgi apparatus][GO:0005886:plasma membrane][GO:0005515:protein binding][GO:0005515:protein binding][GO:0007275:multicellular organism development][GO:0030154:cell differentiation][GO:0009986:cell surface][GO:0005887:integral component of p…	-	-	-	-	-	-	-	-	-	-
ENSG00000110344	11	118359585	118399211	14313	+	UBE4A	178.007	80.6057	152.817	56.3129	44.1718	66.3092	1.97105	0.962494	1.68529	0.697031	0.555926	0.832974	96.3706	1.29532	7.14622e-05	0.00850691	UP	ubiquitination factor E4A [Source:HGNC Symbol;Acc:HGNC:12499]	[GO:0005737:cytoplasm][GO:0016740:transferase activity][GO:0016567:protein ubiquitination][GO:0004842:ubiquitin-protein transferase activity][GO:0005515:protein binding][GO:0006511:ubiquitin-dependent protein catabolic process][GO:0005634:nucleus][GO:0005737:cytoplasm][GO:0000151:ubiquitin ligase complex][GO:0034450:ubiquitin-ubiquitin ligase activity][GO:0000209:protein polyubiquitination][GO:00…	[hsa04120:Ubiquitin mediated proteolysis]	-	-	-	-	-	-	-	-	-
ENSG00000278189	21	8439823	8439975	153	+	RNA5-8SN1	587.78	63.6885	342.876	33.6415	28.4663	39.6133	259.614	30.3351	150.831	16.6101	14.2907	19.8495	182.678	3.28813	7.42713e-05	0.00876021	UP	RNA, 5.8S ribosomal N1 [Source:HGNC Symbol;Acc:HGNC:53517]	-	-	-	-	-	-	-	-	-	-	-
ENSG00000225075	1	112693688	112696621	449	-	AL603832.1	59.7338	11.9416	41.0938	2.92534	4.90798	10.3339	8.9904	1.93817	6.15992	0.492174	0.839598	1.76449	21.8227	2.63736	7.55089e-05	0.0088738	UP	novel transcript	-	-	-	-	-	-	-	-	-	-	-
ENSG00000151014	4	139015789	139045939	4263	+	NOCT	277.165	132.353	209.321	90.6857	94.2332	104.2	9.59541	4.94115	7.21738	3.50951	3.708	4.09251	151.326	1.09518	8.33538e-05	0.00962082	UP	nocturnin [Source:HGNC Symbol;Acc:HGNC:14254]	[GO:0003723:RNA binding][GO:0006397:mRNA processing][GO:0005634:nucleus][GO:0005634:nucleus][GO:0005737:cytoplasm][GO:0005737:cytoplasm][GO:0046872:metal ion binding][GO:0016787:hydrolase activity][GO:0090305:nucleic acid phosphodiester bond hydrolysis][GO:0007623:circadian rhythm][GO:0048511:rhythmic process][GO:0004527:exonuclease activity][GO:0048471:perinuclear region of cytoplasm][GO:0048471…	-	-	-	-	-	-	-	-	-	-
ENSG00000178464	19	12643275	12643919	645	-	RPL10P16	119.468	111.455	136.123	55.5815	74.6013	42.1968	12.5169	12.5926	14.2042	6.50966	8.88386	5.01557	89.9042	1.09389	8.57871e-05	0.00983144	UP	ribosomal protein L10 pseudogene 16 [Source:HGNC Symbol;Acc:HGNC:36882]	-	-	-	-	-	-	-	-	-	-	-
ENSG00000259118	14	65082034	65094212	2455	+	AL139022.1	91.99	23.8832	52.6514	10.2387	20.6135	9.47274	7.80967	2.18653	4.45187	0.971672	1.98909	0.912355	34.8083	2.07318	8.68062e-05	0.00987818	UP		-	-	-	-	-	-	-	-	-	-	-
ENSG00000196976	X	154477769	154479257	949	-	LAGE3	97.9634	74.6349	109.155	37.2981	51.043	37.891	6.97594	5.73128	7.74149	2.96899	4.13128	3.06105	67.9976	1.1603	9.54911e-05	0.0106051	UP	L antigen family member 3 [Source:HGNC Symbol;Acc:HGNC:26058]	[GO:0005634:nucleus][GO:0005634:nucleus][GO:0005737:cytoplasm][GO:0005737:cytoplasm][GO:0005654:nucleoplasm][GO:0008033:tRNA processing][GO:0005515:protein binding][GO:0016604:nuclear body][GO:0008150:biological_process][GO:0000408:EKC/KEOPS complex]	-	-	-	-	-	-	-	-	-	-
ENSG00000241553	3	9792495	9807726	8129	+	ARPC4	2069.18	865.765	1702.82	612.128	897.179	690.649	54.156	24.4354	44.3873	17.9091	26.6893	20.507	1139.62	1.07598	9.59118e-05	0.0106153	UP	actin related protein 2/3 complex subunit 4 [Source:HGNC Symbol;Acc:HGNC:707]	[GO:0005634:nucleus][GO:0005634:nucleus][GO:0005737:cytoplasm][GO:0003779:actin binding][GO:0015629:actin cytoskeleton][GO:0005856:cytoskeleton][GO:0042995:cell projection][GO:0005515:protein binding][GO:0030041:actin filament polymerization][GO:0030833:regulation of actin filament polymerization][GO:0034314:Arp2/3 complex-mediated actin nucleation][GO:0005885:Arp2/3 protein complex][GO:0038096:F…	-	-	-	-	-	-	-	-	-	-
ENSG00000267519	19	13823880	13842928	19049	-	AC020916.1	1074.01	497.566	892.505	354.698	505.522	320.351	3.81016	1.90351	3.15344	1.40661	2.03837	1.2893	607.443	1.06168	9.97292e-05	0.0109627	UP	novel transcript	-	-	-	-	-	-	-	-	-	-	-
ENSG00000167779	12	53097436	53102345	4374	+	IGFBP6	131.414	103.494	138.691	50.4622	60.8589	72.3373	7.54521	6.40786	7.93083	3.23875	3.97158	4.7118	92.8763	1.02433	0.000106115	0.0114696	UP	insulin like growth factor binding protein 6 [Source:HGNC Symbol;Acc:HGNC:5475]	[GO:0005576:extracellular region][GO:0005520:insulin-like growth factor binding][GO:0001558:regulation of cell growth][GO:0005576:extracellular region][GO:0005520:insulin-like growth factor binding][GO:0001558:regulation of cell growth][GO:0005615:extracellular space][GO:0005576:extracellular region][GO:0044267:cellular protein metabolic process][GO:0001968:fibronectin binding][GO:0007165:signal …	-	-	-	-	-	-	-	-	-	-
ENSG00000126804	14	64503712	64533690	9117	+	ZBTB1	144.556	228.88	124.566	427.1	272.884	317.767	2.37164	4.04942	2.03541	7.83296	5.08863	5.91451	252.626	-1.02747	0.000107236	0.0115127	DOWN	zinc finger and BTB domain containing 1 [Source:HGNC Symbol;Acc:HGNC:20259]	[GO:0003676:nucleic acid binding][GO:0005634:nucleus][GO:0005634:nucleus][GO:0046872:metal ion binding][GO:0005654:nucleoplasm][GO:0003677:DNA binding][GO:0031965:nuclear membrane][GO:0042803:protein homodimerization activity][GO:0005515:protein binding][GO:0006281:DNA repair][GO:0006281:DNA repair][GO:0006974:cellular response to DNA damage stimulus][GO:0006974:cellular response to DNA damage st…	-	-	-	-	-	-	-	-	-	-
ENSG00000169627	16	30192934	30194306	2341	-	BOLA2B	157.697	94.5376	200.332	65.0889	71.6565	67.1704	10.5305	6.80768	13.3234	4.85863	5.43864	5.0886	109.414	1.14594	0.000108005	0.0115198	UP	bolA family member 2B [Source:HGNC Symbol;Acc:HGNC:32479]	[GO:0005634:nucleus][GO:0005634:nucleus][GO:0005737:cytoplasm][GO:0005737:cytoplasm][GO:0006357:regulation of transcription by RNA polymerase II][GO:0005515:protein binding][GO:0000981:DNA-binding transcription factor activity, RNA polymerase II-specific][GO:0005829:cytosol][GO:0035722:interleukin-12-mediated signaling pathway][GO:0044571:[2Fe-2S] cluster assembly][GO:0097428:protein maturation b…	-	-	-	-	-	-	-	-	-	-
ENSG00000197061	6	26103876	26104310	435	+	HIST1H4C	89.6006	24.8783	55.2198	19.0147	10.7976	14.6397	13.9196	4.1678	8.54379	3.30209	1.90656	2.58014	35.6918	1.91519	0.00010889	0.0115381	UP	histone cluster 1 H4 family member c [Source:HGNC Symbol;Acc:HGNC:4787]	[GO:0005634:nucleus][GO:0003723:RNA binding][GO:0005634:nucleus][GO:0005634:nucleus][GO:0016020:membrane][GO:0003677:DNA binding][GO:0003677:DNA binding][GO:0046982:protein heterodimerization activity][GO:0006334:nucleosome assembly][GO:0006334:nucleosome assembly][GO:0000786:nucleosome][GO:0000786:nucleosome][GO:0000786:nucleosome][GO:0005694:chromosome][GO:0005515:protein binding][GO:0006352:DN…	-	-	-	-	-	-	-	-	-	-
ENSG00000272034	11	17074654	17074744	91	-	SNORD14A	138.582	101.504	154.102	66.5516	47.1166	72.3373	102.913	81.2859	113.975	55.2465	39.7693	60.9427	96.6988	1.0743	0.00011128	0.0116765	UP	small nucleolar RNA, C/D box 14A [Source:HGNC Symbol;Acc:HGNC:10113]	-	-	-	-	-	-	-	-	-	-	-
ENSG00000278272	6	26045411	26045821	411	+	HIST1H3C	156.502	28.8588	70.6299	23.4028	15.7055	25.8348	25.7327	5.11697	11.5662	4.30143	2.93512	4.81907	53.489	1.97032	0.000114598	0.0119086	UP	histone cluster 1 H3 family member c [Source:HGNC Symbol;Acc:HGNC:4768]	[GO:0005634:nucleus][GO:0005634:nucleus][GO:0005634:nucleus][GO:0016020:membrane][GO:0003677:DNA binding][GO:0046982:protein heterodimerization activity][GO:0006334:nucleosome assembly][GO:0006334:nucleosome assembly][GO:0000786:nucleosome][GO:0000786:nucleosome][GO:0005694:chromosome][GO:0005515:protein binding][GO:0005576:extracellular region][GO:0005634:nucleus][GO:0005654:nucleoplasm][GO:0045…	-	-	-	-	-	-	-	-	-	-
ENSG00000143543	1	153974269	153977688	5359	-	JTB	127.83	53.7372	100.166	31.4474	40.2454	37.0298	6.71213	3.04279	5.23827	1.84584	2.40189	2.20584	65.076	1.37232	0.000117688	0.0121516	UP	jumping translocation breakpoint [Source:HGNC Symbol;Acc:HGNC:6201]	[GO:0005737:cytoplasm][GO:0005737:cytoplasm][GO:0016020:membrane][GO:0016021:integral component of membrane][GO:0051301:cell division][GO:0005739:mitochondrion][GO:0005856:cytoskeleton][GO:0007049:cell cycle][GO:0006915:apoptotic process][GO:0005813:centrosome][GO:0005815:microtubule organizing center][GO:0005819:spindle][GO:0005819:spindle][GO:0030496:midbody][GO:0005737:cytoplasm][GO:0019901:pr…	-	-	-	-	-	-	-	-	-	-
ENSG00000105618	19	54115410	54131719	11837	+	PRPF31	3130.05	1223.02	2836.75	988.035	1297.67	1092.81	93.2228	39.2802	84.1459	32.8947	43.9283	36.9242	1761.39	1.08942	0.000118295	0.0121753	UP	pre-mRNA processing factor 31 [Source:HGNC Symbol;Acc:HGNC:15446]	[GO:0003723:RNA binding][GO:0003723:RNA binding][GO:0006397:mRNA processing][GO:0008380:RNA splicing][GO:0005634:nucleus][GO:0005634:nucleus][GO:0016607:nuclear speck][GO:0000398:mRNA splicing, via spliceosome][GO:0005515:protein binding][GO:0005681:spliceosomal complex][GO:0000398:mRNA splicing, via spliceosome][GO:0005654:nucleoplasm][GO:0046540:U4/U6 x U5 tri-snRNP complex][GO:0046540:U4/U6 x …	-	-	-	-	-	-	-	-	-	-
ENSG00000168040	11	70203163	70207390	1841	+	FADD	43.0083	79.6106	35.9571	129.446	115.828	122.285	1.57872	3.15132	1.31455	5.31159	4.83255	5.09235	87.6892	-1.19856	0.000129079	0.0129552	DOWN	Fas associated via death domain [Source:HGNC Symbol;Acc:HGNC:3573]	[GO:0045944:positive regulation of transcription by RNA polymerase II][GO:0005737:cytoplasm][GO:0007165:signal transduction][GO:0042981:regulation of apoptotic process][GO:0005886:plasma membrane][GO:0005515:protein binding][GO:0006915:apoptotic process][GO:0006915:apoptotic process][GO:0002376:immune system process][GO:0045087:innate immune response][GO:0042802:identical protein binding][GO:0051…	-	-	-	-	-	-	-	-	-	-
ENSG00000234268	11	117035797	117036051	255	-	AP000936.3	102.742	51.7469	82.1875	32.9101	35.3375	24.1124	27.2279	14.7883	21.6926	9.74938	10.6441	7.2494	54.8394	1.35344	0.000132455	0.0131713	UP	ribosomal protein S27 (metallopanstimulin 1) (RPS27) pseudogene	-	-	-	-	-	-	-	-	-	-	-
ENSG00000273709	17	43241180	43241370	191	-	RF00004	32.2562	8.95619	25.6836	4.38802	1.96319	2.58348	11.4126	3.41716	9.05041	1.73549	0.789486	1.03698	12.6385	2.86315	0.000136339	0.0134746	UP		-	-	-	-	-	-	-	-	-	-	-
ENSG00000274267	6	26031650	26032060	411	-	HIST1H3B	123.052	29.854	64.209	10.2387	21.5951	24.9736	20.2326	5.29341	10.5148	1.88188	4.03579	4.65844	45.6537	1.94002	0.000137442	0.013501	UP	histone cluster 1 H3 family member b [Source:HGNC Symbol;Acc:HGNC:4776]	[GO:0005634:nucleus][GO:0005634:nucleus][GO:0005634:nucleus][GO:0016020:membrane][GO:0003677:DNA binding][GO:0046982:protein heterodimerization activity][GO:0006334:nucleosome assembly][GO:0006334:nucleosome assembly][GO:0000786:nucleosome][GO:0000786:nucleosome][GO:0005694:chromosome][GO:0005515:protein binding][GO:0005576:extracellular region][GO:0005634:nucleus][GO:0005654:nucleoplasm][GO:0045…	-	glioma			yes	-	-	-	-	-
ENSG00000167874	17	7855065	7856099	1385	+	TMEM88	57.3444	20.8978	39.8096	3.65668	13.7423	9.47274	4.42882	1.74047	3.06214	0.315694	1.20633	0.829982	24.1539	2.15879	0.000140963	0.013805	UP	transmembrane protein 88 [Source:HGNC Symbol;Acc:HGNC:32371]	[GO:0016020:membrane][GO:0016021:integral component of membrane][GO:0005886:plasma membrane][GO:0007275:multicellular organism development][GO:0016055:Wnt signaling pathway][GO:0090090:negative regulation of canonical Wnt signaling pathway][GO:0005886:plasma membrane][GO:0090090:negative regulation of canonical Wnt signaling pathway][GO:0030165:PDZ domain binding][GO:0050821:protein stabilization…	-	-	-	-	-	-	-	-	-	-
ENSG00000073111	3	127598223	127622436	15380	+	MCM2	363.181	619.968	324.898	1070.68	644.909	904.216	6.77611	12.4737	6.03731	22.3304	13.6762	19.1393	654.641	-1.0004	0.000144963	0.0141514	DOWN	minichromosome maintenance complex component 2 [Source:HGNC Symbol;Acc:HGNC:6944]	[GO:0005634:nucleus][GO:0005634:nucleus][GO:0005737:cytoplasm][GO:0046872:metal ion binding][GO:0000166:nucleotide binding][GO:0005524:ATP binding][GO:0005654:nucleoplasm][GO:0016787:hydrolase activity][GO:0003677:DNA binding][GO:0015630:microtubule cytoskeleton][GO:0005515:protein binding][GO:0006270:DNA replication initiation][GO:0006270:DNA replication initiation][GO:0007049:cell cycle][GO:000…	[hsa03030:DNA replication][hsa04110:Cell cycle]	-	-	-	-	-	-	-	-	-
ENSG00000166839	15	64911902	64958700	16622	+	ANKDD1A	23.8935	21.8929	24.3994	70.9396	61.8405	47.3637	0.519188	0.513001	0.528038	1.72312	1.52731	1.16758	41.7216	-1.36526	0.000145376	0.0141514	DOWN	ankyrin repeat and death domain containing 1A [Source:HGNC Symbol;Acc:HGNC:28002]	[GO:0007165:signal transduction][GO:0007165:signal transduction][GO:0007165:signal transduction][GO:0007165:signal transduction]	-	-	-	-	-	-	-	-	-	-
ENSG00000141933	19	507497	519654	3987	+	TPGS1	336.898	101.504	276.099	82.641	109.939	86.1159	7.92444	2.57467	6.46807	2.17294	2.93921	2.29799	165.533	1.35734	0.000154073	0.0147755	UP	tubulin polyglutamylase complex subunit 1 [Source:HGNC Symbol;Acc:HGNC:25058]	[GO:0005737:cytoplasm][GO:0031514:motile cilium][GO:0005856:cytoskeleton][GO:0042995:cell projection][GO:0007275:multicellular organism development][GO:0005874:microtubule][GO:0018095:protein polyglutamylation][GO:0030154:cell differentiation][GO:0007283:spermatogenesis][GO:0030425:dendrite][GO:0005813:centrosome][GO:0005815:microtubule organizing center][GO:0005929:cilium][GO:0030424:axon][GO:00…	-	-	-	-	-	-	-	-	-	-
ENSG00000223764	1	916865	921016	6171	-	LINC02593	35.8403	18.9075	28.252	5.11935	8.83436	5.16695	0.583337	0.331858	0.45797	0.093142	0.16343	0.0954065	17.0201	2.13116	0.00016671	0.0157536	UP	long intergenic non-protein coding RNA 2593 [Source:HGNC Symbol;Acc:HGNC:53933]	-	-	-	-	-	-	-	-	-	-	-
ENSG00000124614	6	34417454	34426125	6855	-	RPS10	303.447	137.328	260.689	126.521	95.2148	105.061	14.5745	7.11281	12.4702	6.79292	5.19787	5.72466	171.377	1.0962	0.000167839	0.0158141	UP	ribosomal protein S10 [Source:HGNC Symbol;Acc:HGNC:10383]	[GO:0003723:RNA binding][GO:0005634:nucleus][GO:0005737:cytoplasm][GO:0016020:membrane][GO:0006412:translation][GO:0005829:cytosol][GO:0005840:ribosome][GO:0005840:ribosome][GO:0022627:cytosolic small ribosomal subunit][GO:0022627:cytosolic small ribosomal subunit][GO:0005730:nucleolus][GO:0005730:nucleolus][GO:0005925:focal adhesion][GO:0003735:structural constituent of ribosome][GO:0000028:ribo…	-	-	-	-	-	-	-	-	-	-
ENSG00000211459	MT	648	1601	954	+	MT-RNR1	233655	58174.5	129059	33397.9	31283.5	39956	16551.3	4443.85	9105.11	2644.59	2518.73	3210.96	87587.5	2.00804	0.000175009	0.0161598	UP	mitochondrially encoded 12S RNA [Source:HGNC Symbol;Acc:HGNC:7470]	-	-	-	-	-	-	-	-	-	-	-
ENSG00000185641	5	116051917	116052289	373	-	AC034236.1	108.715	54.7323	86.0401	27.7908	43.1902	28.4182	19.6964	10.6933	15.5252	5.62833	8.89389	5.84103	58.1478	1.33129	0.000178069	0.0163029	UP	ribosomal protein S25 (RPS25) pseudogene	-	-	-	-	-	-	-	-	-	-	-
ENSG00000266469	17	39401793	39406233	860	+	AC005288.1	33.4509	62.6933	15.4102	144.805	77.5461	111.951	2.62854	5.31249	1.20602	12.7195	6.9259	9.97996	74.3093	-1.56864	0.000179235	0.0163631	DOWN	novel transcript, antisense to MED1 & FBXL20	-	-	-	-	-	-	-	-	-	-	-
ENSG00000124575	6	26234268	26234933	666	-	HIST1H1D	120.662	8.95619	71.9141	12.4327	10.7976	14.6397	12.2434	0.979997	7.26751	1.4102	1.24528	1.68523	39.9004	2.40541	0.000188952	0.0170574	UP	histone cluster 1 H1 family member d [Source:HGNC Symbol;Acc:HGNC:4717]	[GO:0005634:nucleus][GO:0003723:RNA binding][GO:0003677:DNA binding][GO:0031490:chromatin DNA binding][GO:0006334:nucleosome assembly][GO:0000786:nucleosome][GO:0000790:nuclear chromatin][GO:0005694:chromosome][GO:0005515:protein binding][GO:0005634:nucleus][GO:0006355:regulation of transcription, DNA-templated][GO:0003690:double-stranded DNA binding][GO:0045910:negative regulation of DNA recombi…	-	-	-	-	-	-	-	-	-	-
ENSG00000265415	17	59202677	59203829	321	-	AC099850.3	8.36273	22.888	8.98926	46.0742	47.1166	43.0579	1.76055	5.19612	1.8848	10.8428	11.2742	10.2837	29.4148	-1.72683	0.000191338	0.0171287	DOWN	novel transcript, antisense to PRR11	-	-	-	-	-	-	-	-	-	-	-
ENSG00000262246	16	4354542	4425705	38913	-	CORO7	101.547	68.6641	111.724	34.3728	53.9878	34.4463	1.91793	1.39851	2.1016	0.725709	1.15896	0.738081	67.457	1.20253	0.000191862	0.0171287	UP	coronin 7 [Source:HGNC Symbol;Acc:HGNC:26161]	[GO:0005737:cytoplasm][GO:0016020:membrane][GO:0016020:membrane][GO:0016021:integral component of membrane][GO:0015031:protein transport][GO:0003779:actin binding][GO:0003779:actin binding][GO:0005794:Golgi apparatus][GO:0005794:Golgi apparatus][GO:0005829:cytosol][GO:0005515:protein binding][GO:0000139:Golgi membrane][GO:0031410:cytoplasmic vesicle][GO:0005802:trans-Golgi network][GO:0030041:act…	-	-	-	-	-	-	-	-	-	-
ENSG00000229953	1	156646507	156661424	758	-	AL590666.2	82.4326	42.7907	75.7666	27.0594	27.4847	24.1124	7.34912	4.11392	6.72751	2.69673	2.78507	2.43878	46.6077	1.34665	0.000206602	0.0181137	UP	novel transcript	-	-	-	-	-	-	-	-	-	-	-
ENSG00000197153	6	27890382	27893106	933	-	HIST1H3J	56.1497	15.9221	33.3887	2.92534	2.94479	12.9174	7.26913	2.22283	4.30501	0.423345	0.43331	1.89716	20.708	2.48604	0.000210613	0.0183962	UP	histone cluster 1 H3 family member j [Source:HGNC Symbol;Acc:HGNC:4774]	[GO:0005634:nucleus][GO:0005634:nucleus][GO:0005634:nucleus][GO:0016020:membrane][GO:0003677:DNA binding][GO:0046982:protein heterodimerization activity][GO:0006334:nucleosome assembly][GO:0006334:nucleosome assembly][GO:0000786:nucleosome][GO:0000786:nucleosome][GO:0005694:chromosome][GO:0005515:protein binding][GO:0005576:extracellular region][GO:0005634:nucleus][GO:0005654:nucleoplasm][GO:0045…	-	-	-	-	-	-	-	-	-	-
ENSG00000228218	17	76225751	76226806	1056	-	ATF4P3	119.468	91.5522	98.8819	62.1636	45.1534	40.4745	7.64524	6.31801	6.30229	4.44692	3.28429	2.93845	76.2822	1.0596	0.000212711	0.0184796	UP	activating transcription factor 4 pseudogene 3 [Source:HGNC Symbol;Acc:HGNC:788]	-	-	-	-	-	-	-	-	-	-	-
ENSG00000203814	1	149782689	149812373	4571	-	HIST2H2BF	236.546	39.8053	155.386	51.1935	25.5215	46.5026	8.1808	1.48454	5.3522	1.97915	1.00322	1.82454	92.4924	1.80075	0.000215252	0.01859	UP	histone cluster 2 H2B family member f [Source:HGNC Symbol;Acc:HGNC:24700]	[GO:0005634:nucleus][GO:0005634:nucleus][GO:0005829:cytosol][GO:0005654:nucleoplasm][GO:0003677:DNA binding][GO:0046982:protein heterodimerization activity][GO:0000786:nucleosome][GO:0005694:chromosome][GO:0003677:DNA binding][GO:0005654:nucleoplasm][GO:0070062:extracellular exosome][GO:0003674:molecular_function][GO:0006334:nucleosome assembly][GO:0005634:nucleus][GO:0005634:nucleus][GO:0005829:…	-	-	-	-	-	-	-	-	-	-
ENSG00000141385	18	12328944	12377314	7687	-	AFG3L2	283.138	456.766	227.3	820.559	483.927	635.535	5.68278	9.88612	4.54362	18.41	11.0396	14.471	484.537	-1.00209	0.000216427	0.01859	DOWN	AFG3 like matrix AAA peptidase subunit 2 [Source:HGNC Symbol;Acc:HGNC:315]	[GO:0016020:membrane][GO:0016021:integral component of membrane][GO:0008270:zinc ion binding][GO:0046872:metal ion binding][GO:0000166:nucleotide binding][GO:0005524:ATP binding][GO:0016787:hydrolase activity][GO:0005739:mitochondrion][GO:0005743:mitochondrial inner membrane][GO:0005743:mitochondrial inner membrane][GO:0005739:mitochondrion][GO:0008233:peptidase activity][GO:0006508:proteolysis][…	-	-	-	-	-	-	-	-	-	-
ENSG00000231878	20	49729591	49729842	252	-	SNRPFP1	51.371	30.8491	66.7774	10.97	21.5951	15.5009	13.776	8.92108	17.8351	3.28848	6.58218	4.71581	32.8439	1.63997	0.000227037	0.0192038	UP	small nuclear ribonucleoprotein polypeptide F pseudogene 1 [Source:HGNC Symbol;Acc:HGNC:16551]	-	-	-	-	-	-	-	-	-	-	-
ENSG00000103490	16	31201485	31203450	3473	-	PYCARD	199.511	79.6106	224.732	68.7456	69.6933	70.615	11.858	5.10253	13.303	4.56743	4.7081	4.76143	118.818	1.26451	0.000227584	0.0192038	UP	PYD and CARD domain containing [Source:HGNC Symbol;Acc:HGNC:16608]	[GO:0005634:nucleus][GO:0005634:nucleus][GO:0005737:cytoplasm][GO:0005737:cytoplasm][GO:0005737:cytoplasm][GO:0005634:nucleus][GO:0005730:nucleolus][GO:0005829:cytosol][GO:0005783:endoplasmic reticulum][GO:0042981:regulation of apoptotic process][GO:0005739:mitochondrion][GO:0005739:mitochondrion][GO:0005515:protein binding][GO:0006508:proteolysis][GO:0007165:signal transduction][GO:0006915:apopt…	-	-	-	-	-	-	-	-	-	-
ENSG00000102908	16	69565094	69704666	76694	+	NFAT5	494.595	232.861	306.919	183.565	98.1596	186.871	2.35064	1.19345	1.45278	0.975235	0.530248	1.00757	250.495	1.13825	0.000230871	0.0194305	UP	nuclear factor of activated T cells 5 [Source:HGNC Symbol;Acc:HGNC:7774]	[GO:0071345:cellular response to cytokine stimulus][GO:0005634:nucleus][GO:0005737:cytoplasm][GO:0005634:nucleus][GO:0005829:cytosol][GO:0005654:nucleoplasm][GO:0006355:regulation of transcription, DNA-templated][GO:0003677:DNA binding][GO:0003700:DNA-binding transcription factor activity][GO:0006366:transcription by RNA polymerase II][GO:0005515:protein binding][GO:0000978:RNA polymerase II prox…	-	-	-	-	-	Other/Rel Homology Region Family	11485737	DNA Binding	Human	Medium
ENSG00000166136	10	100523740	100530000	5659	-	NDUFB8	103.937	76.6252	95.0294	47.5368	44.1718	43.0579	8.47266	6.73585	7.71523	4.33175	4.09266	3.98198	68.393	1.02663	0.000233537	0.019553	UP	NADH:ubiquinone oxidoreductase subunit B8 [Source:HGNC Symbol;Acc:HGNC:7703]	[GO:0016020:membrane][GO:0016021:integral component of membrane][GO:0055114:oxidation-reduction process][GO:0005739:mitochondrion][GO:0005743:mitochondrial inner membrane][GO:0005739:mitochondrion][GO:0005747:mitochondrial respiratory chain complex I][GO:0006120:mitochondrial electron transport, NADH to ubiquinone][GO:0070469:respirasome][GO:0008137:NADH dehydrogenase (ubiquinone) activity][GO:00…	-	-	-	-	-	-	-	-	-	-
ENSG00000285857	2	61527340	61529160	1266	+	AC016727.3	27.4775	2.9854	17.9785	0	0.981596	0.861159	1.46673	0.171848	0.955798	0	0.0595544	0.0521495	8.3807	4.79888	0.000236935	0.0197352	UP	novel transcript, antisense to XPO1	-	-	-	-	-	-	-	-	-	-	-
ENSG00000184260	1	149886975	149887364	390	+	HIST2H2AC	237.74	69.6593	165.659	54.1189	52.0246	73.1985	41.1949	13.0164	28.5889	10.4827	10.2461	14.3893	108.733	1.39555	0.000240468	0.0199268	UP	histone cluster 2 H2A family member c [Source:HGNC Symbol;Acc:HGNC:4738]	[GO:0005634:nucleus][GO:0005634:nucleus][GO:0005634:nucleus][GO:0003677:DNA binding][GO:0046982:protein heterodimerization activity][GO:0000786:nucleosome][GO:0005694:chromosome][GO:0000790:nuclear chromatin][GO:0003677:DNA binding][GO:0006325:chromatin organization][GO:0070062:extracellular exosome][GO:0003674:molecular_function][GO:0008150:biological_process]	-	-	-	-	-	-	-	-	-	-
ENSG00000105619	19	54107013	54115675	3520	-	TFPT	217.431	125.387	240.142	80.447	116.81	86.1159	12.1938	7.58298	13.413	5.04325	7.44574	5.47895	144.389	1.04071	0.000258554	0.0210477	UP	TCF3 fusion partner [Source:HGNC Symbol;Acc:HGNC:13630]	[GO:0005634:nucleus][GO:0005634:nucleus][GO:0005737:cytoplasm][GO:0005654:nucleoplasm][GO:0003677:DNA binding][GO:0031965:nuclear membrane][GO:0006915:apoptotic process][GO:0005515:protein binding][GO:0006281:DNA repair][GO:0006310:DNA recombination][GO:0006974:cellular response to DNA damage stimulus][GO:0003677:DNA binding][GO:0005654:nucleoplasm][GO:0016579:protein deubiquitination][GO:0031011…	-	pre-B ALL		TCF3	yes	-	-	-	-	-
ENSG00000111642	12	6570082	6614524	163986	-	CHD4	1615.2	715.5	1454.98	492.92	809.817	542.53	16.3573	7.81383	14.6751	5.58012	9.32139	6.23309	938.491	1.03692	0.000262346	0.0213028	UP	chromodomain helicase DNA binding protein 4 [Source:HGNC Symbol;Acc:HGNC:1919]	[GO:0005634:nucleus][GO:0046872:metal ion binding][GO:0005524:ATP binding][GO:0005634:nucleus][GO:0046872:metal ion binding][GO:0005634:nucleus][GO:0005524:ATP binding][GO:0005634:nucleus][GO:0046872:metal ion binding][GO:0005634:nucleus][GO:0005524:ATP binding][GO:0005634:nucleus][GO:0005737:cytoplasm][GO:0005737:cytoplasm][GO:0016020:membrane][GO:0046872:metal ion binding][GO:0005634:nucleus][G…	[hsa05203:Viral carcinogenesis]	uterine serous carcinoma			yes	-	-	-	-	-
ENSG00000273319	7	130936464	130939661	3198	+	AC058791.1	107.521	35.8248	42.378	17.5521	24.5399	13.7785	2.27206	0.816357	0.891881	0.414608	0.589399	0.330313	40.2657	1.73654	0.000268961	0.0216226	UP	novel transcript	-	-	-	-	-	-	-	-	-	-	-
ENSG00000143545	1	153981617	153986358	6163	-	RAB13	414.552	191.065	378.833	138.223	189.448	156.731	13.1958	6.55855	12.01	4.91832	6.85417	5.65986	244.809	1.0226	0.000279865	0.0222112	UP	RAB13, member RAS oncogene family [Source:HGNC Symbol;Acc:HGNC:9762]	[GO:0016020:membrane][GO:0015031:protein transport][GO:0000166:nucleotide binding][GO:0005829:cytosol][GO:0003924:GTPase activity][GO:0005525:GTP binding][GO:0005886:plasma membrane][GO:0005525:GTP binding][GO:0005886:plasma membrane][GO:0042995:cell projection][GO:0005515:protein binding][GO:0030054:cell junction][GO:0031410:cytoplasmic vesicle][GO:0031410:cytoplasmic vesicle][GO:0030659:cytopla…	-	-	-	-	-	-	-	-	-	-
ENSG00000176973	11	65572349	65574198	4009	+	FAM89B	126.636	63.6885	161.807	58.5069	47.1166	36.1687	6.07366	3.29401	7.72914	3.13678	2.56849	1.96799	82.3205	1.30315	0.000283563	0.0224064	UP	family with sequence similarity 89 member B [Source:HGNC Symbol;Acc:HGNC:16708]	[GO:0005737:cytoplasm][GO:0005737:cytoplasm][GO:0042995:cell projection][GO:0030027:lamellipodium][GO:0030027:lamellipodium][GO:0030335:positive regulation of cell migration][GO:0030010:establishment of cell polarity][GO:0030512:negative regulation of transforming growth factor beta receptor signaling pathway][GO:0001222:transcription corepressor binding][GO:0060392:negative regulation of SMAD pr…	-	-	-	-	-	-	-	-	-	-
ENSG00000131503	5	140401814	140539856	52423	+	ANKHD1	63.3178	33.8345	51.3672	14.6267	16.6871	21.529	0.520483	0.299924	0.42054	0.134403	0.155909	0.20077	33.5604	1.48828	0.000285185	0.0224796	UP	ankyrin repeat and KH domain containing 1 [Source:HGNC Symbol;Acc:HGNC:24714]	[GO:0003676:nucleic acid binding][GO:0003723:RNA binding][GO:0003723:RNA binding][GO:0005737:cytoplasm][GO:0005515:protein binding][GO:0045087:innate immune response][GO:0005737:cytoplasm][GO:0003676:nucleic acid binding][GO:0003723:RNA binding][GO:0003723:RNA binding][GO:0005737:cytoplasm][GO:0005515:protein binding][GO:0045087:innate immune response][GO:0005737:cytoplasm][GO:0003676:nucleic aci…	-	-	-	-	-	-	-	-	-	-
ENSG00000224094	3	45159774	45160175	402	-	RPS24P8	88.406	101.504	141.26	56.3129	58.8958	48.2249	14.8614	18.4005	23.6504	10.582	11.2531	9.197	82.4338	1.0163	0.000298482	0.0233004	UP	ribosomal protein S24 pseudogene 8 [Source:HGNC Symbol;Acc:HGNC:37016]	-	-	-	-	-	-	-	-	-	-	-
ENSG00000200534	6	132817219	132817348	130	+	SNORA33	74.0699	92.5473	71.9141	42.4175	36.319	35.3075	38.5038	51.8795	37.232	24.6484	21.4588	20.8221	58.7626	1.06493	0.000322402	0.0247491	UP	small nucleolar RNA, H/ACA box 33 [Source:HGNC Symbol;Acc:HGNC:32623]	-	-	-	-	-	-	-	-	-	-	-
ENSG00000266017	9	63819574	63819654	81	+	MIR4477B	8.36273	17.9124	7.70508	28.5221	45.1534	44.7802	6.97699	16.1155	6.40233	26.6002	42.8174	42.384	25.406	-1.76823	0.000338954	0.0257143	DOWN	microRNA 4477b [Source:HGNC Symbol;Acc:HGNC:41898]	-	-	-	-	-	-	-	-	-	-	-
ENSG00000228232	X	39787132	39788136	1005	-	GAPDHP1	56.1497	44.781	60.3565	21.9401	22.5767	22.3901	3.77561	3.24715	4.04207	1.64915	1.72548	1.70801	38.0323	1.26526	0.000342741	0.0258198	UP	glyceraldehyde-3-phosphate dehydrogenase pseudogene 1 [Source:HGNC Symbol;Acc:HGNC:4159]	-	-	-	-	-	-	-	-	-	-	-
ENSG00000197837	12	14767999	14771131	4702	-	HIST4H4	31.0616	13.9319	21.8311	4.38802	2.94479	6.02811	1.09441	0.529341	0.766076	0.172825	0.117929	0.240954	13.3642	2.30518	0.000377984	0.0277	UP	histone cluster 4 H4 [Source:HGNC Symbol;Acc:HGNC:20510]	[GO:0005634:nucleus][GO:0003723:RNA binding][GO:0005634:nucleus][GO:0005634:nucleus][GO:0016020:membrane][GO:0003677:DNA binding][GO:0003677:DNA binding][GO:0046982:protein heterodimerization activity][GO:0006334:nucleosome assembly][GO:0006334:nucleosome assembly][GO:0000786:nucleosome][GO:0000786:nucleosome][GO:0000786:nucleosome][GO:0005694:chromosome][GO:0005515:protein binding][GO:0006352:DN…	-	-	-	-	-	-	-	-	-	-
ENSG00000264229	2	121530881	121531007	127	+	RNU4ATAC	38.2296	7.96106	34.6729	2.92534	2.94479	7.75043	20.3424	4.56817	18.3752	1.74005	1.78101	4.67868	15.7473	2.56193	0.000391866	0.0283478	UP	RNA, U4atac small nuclear (U12-dependent splicing) [Source:HGNC Symbol;Acc:HGNC:34016]	-	-	-	-	-	-	-	-	-	-	-
ENSG00000249617	4	165045969	165046280	312	+	AC106872.7	26.2829	7.96106	17.9785	1.46267	1.96319	3.44463	5.69277	1.85948	3.87833	0.354144	0.483307	0.846427	9.84882	2.92835	0.000392087	0.0283478	UP	ribosomal protein S10 (RPS10) pseudogene	-	-	-	-	-	-	-	-	-	-	-
ENSG00000226380	7	130876809	130913310	7715	-	AC016831.1	142.166	69.6593	97.5977	46.8055	35.3375	54.253	1.49857	0.791824	1.02461	0.551517	0.423374	0.648782	74.3032	1.17419	0.000396563	0.0285437	UP		-	-	-	-	-	-	-	-	-	-	-
ENSG00000204922	11	62670273	62673687	4235	+	UQCC3	118.273	92.5473	141.26	48.2682	76.5645	40.4745	3.49329	2.9477	4.15536	1.59365	2.57031	1.35621	86.2312	1.09457	0.00040028	0.0287095	UP	ubiquinol-cytochrome c reductase complex assembly factor 3 [Source:HGNC Symbol;Acc:HGNC:34399]	[GO:0016020:membrane][GO:0016021:integral component of membrane][GO:0005743:mitochondrial inner membrane][GO:0005739:mitochondrion][GO:0031305:integral component of mitochondrial inner membrane][GO:0034551:mitochondrial respiratory chain complex III assembly][GO:0006122:mitochondrial electron transport, ubiquinol to cytochrome c][GO:0005750:mitochondrial respiratory chain complex III][GO:0006754:…	-	-	-	-	-	-	-	-	-	-
ENSG00000220749	1	212051524	212052006	483	-	RPL21P28	275.97	108.469	229.868	102.387	79.5093	99.0332	38.6118	16.3657	32.0315	16.0135	12.644	15.7194	149.206	1.12316	0.000401532	0.0287095	UP	ribosomal protein L21 pseudogene 28 [Source:HGNC Symbol;Acc:HGNC:36258]	-	-	-	-	-	-	-	-	-	-	-
ENSG00000125534	20	63520724	63522206	2346	+	PPDPF	2941.29	1378.26	3097.44	878.335	1631.41	1115.2	228.994	115.714	240.176	76.4413	144.364	98.4995	1840.32	1.03302	0.000405915	0.0289588	UP	pancreatic progenitor cell differentiation and proliferation factor [Source:HGNC Symbol;Acc:HGNC:16142]	[GO:0007275:multicellular organism development][GO:0030154:cell differentiation][GO:0007275:multicellular organism development][GO:0030154:cell differentiation]	-	-	-	-	-	-	-	-	-	-
ENSG00000168298	6	26156354	26157107	754	+	HIST1H1E	565.081	109.465	394.243	52.6562	38.2822	91.2828	50.646	10.5798	35.1916	5.27553	3.89979	9.28151	208.502	2.55113	0.000432253	0.0304371	UP	histone cluster 1 H1 family member e [Source:HGNC Symbol;Acc:HGNC:4718]	[GO:0005634:nucleus][GO:0003723:RNA binding][GO:0005634:nucleus][GO:0003677:DNA binding][GO:0031490:chromatin DNA binding][GO:0006334:nucleosome assembly][GO:0000786:nucleosome][GO:0005694:chromosome][GO:0005515:protein binding][GO:0005515:protein binding][GO:0005634:nucleus][GO:0005525:GTP binding][GO:0000122:negative regulation of transcription by RNA polymerase II][GO:0006355:regulation of tra…	-	-	-	-	-	-	-	-	-	-
ENSG00000233762	2	171517270	171517716	447	-	AC007969.1	103.937	48.7615	82.1875	32.1788	36.319	31.0017	15.7133	7.94959	12.375	5.43813	6.24082	5.31715	55.7309	1.2355	0.000432286	0.0304371	UP	ribosomal protein S15 (RPS15) pseudogene	-	-	-	-	-	-	-	-	-	-	-
ENSG00000273802	6	26215159	26216692	1534	-	HIST1H2BG	121.857	39.8053	86.0401	35.1041	29.4479	27.5571	5.36822	1.891	3.77504	1.7287	1.4745	1.37724	56.6352	1.41844	0.000442691	0.0309004	UP	histone cluster 1 H2B family member g [Source:HGNC Symbol;Acc:HGNC:4746]	[GO:0005634:nucleus][GO:0005634:nucleus][GO:0005829:cytosol][GO:0005654:nucleoplasm][GO:0003677:DNA binding][GO:0003677:DNA binding][GO:0046982:protein heterodimerization activity][GO:0006334:nucleosome assembly][GO:0000786:nucleosome][GO:0000786:nucleosome][GO:0005694:chromosome][GO:0005515:protein binding][GO:0005615:extracellular space][GO:0042802:identical protein binding][GO:0042742:defense …	-	-	-	-	-	-	-	-	-	-
ENSG00000278611	19	9538733	9539734	1454	+	ZNF426-DT	35.8403	49.7566	44.9463	21.9401	12.7607	9.47274	2.81957	4.22117	3.52165	1.92945	1.14103	0.845442	29.1195	1.54867	0.000445767	0.0310481	UP	ZNF426 divergent transcript [Source:HGNC Symbol;Acc:HGNC:53777]	-	-	-	-	-	-	-	-	-	-	-
ENSG00000237991	1	236981339	236981708	370	+	RPL35P1	77.6539	36.8199	59.0723	27.7908	20.6135	11.1951	14.183	7.25198	10.7455	5.67396	4.27923	2.31967	38.8576	1.52891	0.000455842	0.031335	UP	ribosomal protein L35 pseudogene 1 [Source:HGNC Symbol;Acc:HGNC:36695]	-	-	-	-	-	-	-	-	-	-	-
ENSG00000261150	8	143857324	143878464	31532	-	EPPK1	130.22	23.8832	83.4717	23.4028	25.5215	22.3901	0.54993	0.108766	0.351084	0.110479	0.122503	0.107271	51.4815	1.73191	0.000461124	0.0314745	UP	epiplakin 1 [Source:HGNC Symbol;Acc:HGNC:15577]	[GO:0003723:RNA binding][GO:0005737:cytoplasm][GO:0016020:membrane][GO:0005886:plasma membrane][GO:0005856:cytoskeleton][GO:0005856:cytoskeleton][GO:0042995:cell projection][GO:0008092:cytoskeletal protein binding][GO:0030054:cell junction][GO:0007010:cytoskeleton organization][GO:0005737:cytoplasm][GO:0016020:membrane][GO:0005923:bicellular tight junction][GO:0005923:bicellular tight junction][G…	-	-	-	-	-	-	-	-	-	-
ENSG00000183048	17	81712236	81721016	9770	+	SLC25A10	173.228	68.6641	119.429	54.1189	58.8958	43.9191	6.01562	2.57136	4.13059	2.10084	2.32464	1.73026	86.3758	1.19994	0.000464809	0.0316246	UP	solute carrier family 25 member 10 [Source:HGNC Symbol;Acc:HGNC:10980]	[GO:0005634:nucleus][GO:0016020:membrane][GO:0016021:integral component of membrane][GO:0005654:nucleoplasm][GO:0005739:mitochondrion][GO:0005743:mitochondrial inner membrane][GO:0005739:mitochondrion][GO:0022857:transmembrane transporter activity][GO:0005515:protein binding][GO:0055085:transmembrane transport][GO:0006839:mitochondrial transport][GO:0031966:mitochondrial membrane][GO:1902358:sulf…	-	-	-	-	-	-	-	-	-	-
ENSG00000271425	1	146064699	146144804	24672	-	NBPF10	11.9468	13.9319	12.8418	45.3428	31.4111	37.0298	0.0619029	0.0778467	0.0662716	0.262635	0.184992	0.217675	25.4174	-1.55683	0.000470346	0.0317767	DOWN	NBPF member 10 [Source:HGNC Symbol;Acc:HGNC:31992]	[GO:0016020:membrane][GO:0016021:integral component of membrane]	-	-	-	-	-	-	-	-	-	-
ENSG00000167985	11	61430042	61447529	6679	+	SDHAF2	299.863	141.309	231.152	87.029	145.276	86.1159	9.96762	5.06532	7.65256	3.23381	5.48873	3.24748	165.124	1.08012	0.000475004	0.0319816	UP	succinate dehydrogenase complex assembly factor 2 [Source:HGNC Symbol;Acc:HGNC:26034]	[GO:0005730:nucleolus][GO:0005829:cytosol][GO:0005739:mitochondrion][GO:0005739:mitochondrion][GO:0005515:protein binding][GO:0005759:mitochondrial matrix][GO:0005739:mitochondrion][GO:0006121:mitochondrial electron transport, succinate to ubiquinone][GO:0006121:mitochondrial electron transport, succinate to ubiquinone][GO:0018293:protein-FAD linkage][GO:0018293:protein-FAD linkage][GO:0006099:tr…	-		paraganglioma			-	-	-	-	-
ENSG00000196890	1	228458107	228460470	2364	+	HIST3H2BB	46.5923	14.927	35.9571	8.77603	7.85277	8.61159	1.3319	0.460151	1.02372	0.280439	0.255147	0.279278	20.4528	1.93686	0.000478882	0.0321757	UP	histone cluster 3 H2B family member b [Source:HGNC Symbol;Acc:HGNC:20514]	[GO:0005634:nucleus][GO:0005634:nucleus][GO:0005634:nucleus][GO:0005829:cytosol][GO:0005654:nucleoplasm][GO:0003677:DNA binding][GO:0046982:protein heterodimerization activity][GO:0000786:nucleosome][GO:0005694:chromosome][GO:0003677:DNA binding][GO:0005654:nucleoplasm][GO:0003674:molecular_function][GO:0006334:nucleosome assembly]	-	-	-	-	-	-	-	-	-	-
ENSG00000206634	7	65755526	65755659	134	+	SNORA22	34.6456	6.96593	8.98926	2.92534	0	0.861159	17.4722	3.78835	4.51507	1.64915	0	0.492696	9.06454	3.64025	0.00048056	0.0322215	UP	small nucleolar RNA, H/ACA box 22 [Source:HGNC Symbol;Acc:HGNC:32612]	-	-	-	-	-	-	-	-	-	-	-
ENSG00000179862	1	40861051	40862366	1316	-	CITED4	234.156	94.5376	208.037	65.8202	98.1596	79.2266	12.0242	5.23509	10.6397	3.77826	5.72917	4.61547	129.99	1.14183	0.000517924	0.0338147	UP	Cbp/p300 interacting transactivator with Glu/Asp rich carboxy-terminal domain 4 [Source:HGNC Symbol;Acc:HGNC:18696]	[GO:0005634:nucleus][GO:0005737:cytoplasm][GO:0006355:regulation of transcription, DNA-templated][GO:0003713:transcription coactivator activity][GO:0005634:nucleus][GO:0006357:regulation of transcription by RNA polymerase II][GO:0005654:nucleoplasm][GO:0003713:transcription coactivator activity][GO:0045944:positive regulation of transcription by RNA polymerase II][GO:0043627:response to estrogen]…	-	-	-	-	-		11744733	Co-activation	Human	Medium
ENSG00000243181	8	34874159	34874633	475	+	AC087343.1	66.9018	31.8442	61.6407	23.4028	20.6135	13.7785	9.51809	4.88554	8.73412	3.72187	3.33329	2.22388	36.3636	1.46133	0.000521079	0.0339521	UP	ribosomal protein L21 (RPl21) pseudogene	-	-	-	-	-	-	-	-	-	-	-
ENSG00000175938	16	30949066	30956461	5203	+	ORAI3	119.468	73.6398	82.1875	32.9101	52.0246	43.9191	3.65974	2.43267	2.50753	1.12697	1.81142	1.52633	67.3581	1.10114	0.000528885	0.0341993	UP	ORAI calcium release-activated calcium modulator 3 [Source:HGNC Symbol;Acc:HGNC:28185]	[GO:0016020:membrane][GO:0016021:integral component of membrane][GO:0002115:store-operated calcium entry][GO:0005515:protein binding][GO:0070588:calcium ion transmembrane transport][GO:0016020:membrane][GO:0015279:store-operated calcium channel activity][GO:0002115:store-operated calcium entry][GO:0016021:integral component of membrane][GO:0016020:membrane][GO:0016021:integral component of membra…	-	-	-	-	-	-	-	-	-	-
ENSG00000112029	6	152970519	152983579	6868	-	FBXO5	99.158	252.764	114.292	418.324	261.105	338.435	2.5674	7.05748	2.94728	12.1077	7.68403	9.94114	247.346	-1.12171	0.000540602	0.0344576	DOWN	F-box protein 5 [Source:HGNC Symbol;Acc:HGNC:13584]	[GO:0005634:nucleus][GO:0005634:nucleus][GO:0005737:cytoplasm][GO:0005737:cytoplasm][GO:0046872:metal ion binding][GO:0005654:nucleoplasm][GO:0016567:protein ubiquitination][GO:0051301:cell division][GO:0005856:cytoskeleton][GO:0005515:protein binding][GO:0007049:cell cycle][GO:0005819:spindle][GO:0005819:spindle][GO:0005634:nucleus][GO:0005654:nucleoplasm][GO:0005829:cytosol][GO:0019901:protein …	-	-	-	-	-	-	-	-	-	-
ENSG00000178896	8	144078626	144080647	2558	+	EXOSC4	431.278	161.211	369.844	164.551	157.055	136.924	27.3661	11.0312	23.373	11.6718	11.3271	9.8567	236.811	1.06669	0.000545284	0.0344576	UP	exosome component 4 [Source:HGNC Symbol;Acc:HGNC:18189]	[GO:0003723:RNA binding][GO:0005634:nucleus][GO:0005634:nucleus][GO:0005737:cytoplasm][GO:0005737:cytoplasm][GO:0005737:cytoplasm][GO:0005829:cytosol][GO:0045111:intermediate filament cytoskeleton][GO:0005515:protein binding][GO:0000175:3'-5'-exoribonuclease activity][GO:0090503:RNA phosphodiester bond hydrolysis, exonucleolytic][GO:0005730:nucleolus][GO:0005730:nucleolus][GO:0006364:rRNA process…	-	-	-	-	-	-	-	-	-	-
ENSG00000100092	22	37634654	37656119	17396	+	SH3BP1	350.04	149.27	318.477	105.312	169.816	107.645	8.27677	3.80615	7.5	2.78359	4.56385	2.88757	200.093	1.0958	0.000546547	0.0344576	UP	SH3 domain binding protein 1 [Source:HGNC Symbol;Acc:HGNC:10824]	[GO:0005634:nucleus][GO:0005634:nucleus][GO:0005737:cytoplasm][GO:0007165:signal transduction][GO:0005829:cytosol][GO:0005829:cytosol][GO:0000145:exocyst][GO:0042995:cell projection][GO:0005515:protein binding][GO:0030054:cell junction][GO:0005096:GTPase activator activity][GO:0005096:GTPase activator activity][GO:0005096:GTPase activator activity][GO:0005923:bicellular tight junction][GO:0005923…	-	-	-	-	-	-	-	-	-	-
ENSG00000210140	MT	5761	5826	66	-	MT-TC	40.619	10.9465	37.2412	5.85069	7.85277	6.88927	41.5901	12.0866	37.9774	6.69655	9.1389	8.00258	18.2332	2.10588	0.000571094	0.0354254	UP	mitochondrially encoded tRNA cysteine [Source:HGNC Symbol;Acc:HGNC:7477]	-	-	-	-	-	-	-	-	-	-	-
ENSG00000136158	13	80335976	80340951	4819	-	SPRY2	35.8403	63.6885	65.4932	108.969	99.1412	124.007	0.894392	1.71391	1.62777	3.03978	2.81203	3.51073	82.8565	-1.00777	0.000576376	0.0356172	DOWN	sprouty RTK signaling antagonist 2 [Source:HGNC Symbol;Acc:HGNC:11270]	[GO:0016525:negative regulation of angiogenesis][GO:0035924:cellular response to vascular endothelial growth factor stimulus][GO:0070373:negative regulation of ERK1 and ERK2 cascade][GO:0070373:negative regulation of ERK1 and ERK2 cascade][GO:0070373:negative regulation of ERK1 and ERK2 cascade][GO:1900747:negative regulation of vascular endothelial growth factor signaling pathway][GO:0030335:pos…	-	-	-	-	-	-	-	-	-	-
ENSG00000236088	17	13756478	14069495	9584	-	COX10-AS1	22.6988	38.8102	24.3994	73.8649	51.043	79.2266	0.511314	0.942757	0.547399	1.85997	1.30686	2.02465	48.3405	-1.23895	0.000603319	0.0368912	DOWN	COX10 antisense RNA 1 [Source:HGNC Symbol;Acc:HGNC:38873]	-	-	-	-	-	-	-	-	-	-	-
ENSG00000230061	21	44414588	44425272	2642	-	TRPM2-AS	121.857	75.6301	154.102	46.8055	66.7485	52.5307	4.00527	2.68069	5.04463	1.71974	2.49364	1.9588	86.2789	1.08124	0.000604314	0.0368912	UP	TRPM2 antisense RNA [Source:HGNC Symbol;Acc:HGNC:50758]	-	-	-	-	-	-	-	-	-	-	-
ENSG00000168826	4	4290251	4321786	9306	+	ZBTB49	7.16805	8.95619	3.85254	27.7908	23.5583	26.6959	0.167671	0.225918	0.0897522	0.726676	0.626342	0.708432	16.337	-1.94305	0.000613052	0.0371559	DOWN	zinc finger and BTB domain containing 49 [Source:HGNC Symbol;Acc:HGNC:19883]	[GO:0003676:nucleic acid binding][GO:0003676:nucleic acid binding][GO:0005634:nucleus][GO:0005634:nucleus][GO:0005737:cytoplasm][GO:0005737:cytoplasm][GO:0046872:metal ion binding][GO:0005829:cytosol][GO:0005654:nucleoplasm][GO:0003677:DNA binding][GO:0015630:microtubule cytoskeleton][GO:0005515:protein binding][GO:0007049:cell cycle][GO:0043565:sequence-specific DNA binding][GO:0001228:DNA-bindi…	-	-	-	-	-	-	-	-	-	-
ENSG00000276410	6	26043277	26043657	381	-	HIST1H2BB	32.2562	3.98053	23.1152	2.19401	1.96319	3.44463	5.72129	0.761362	4.08337	0.435012	0.395779	0.693137	11.159	2.95216	0.000624857	0.0374659	UP	histone cluster 1 H2B family member b [Source:HGNC Symbol;Acc:HGNC:4751]	[GO:0005634:nucleus][GO:0005634:nucleus][GO:0005634:nucleus][GO:0005829:cytosol][GO:0005654:nucleoplasm][GO:0003677:DNA binding][GO:0003677:DNA binding][GO:0046982:protein heterodimerization activity][GO:0006334:nucleosome assembly][GO:0000786:nucleosome][GO:0000786:nucleosome][GO:0005694:chromosome][GO:0005515:protein binding][GO:0003677:DNA binding][GO:0016567:protein ubiquitination][GO:0005654…	-	-	-	-	-	-	-	-	-	-
ENSG00000154767	3	14145147	14178783	10236	-	XPC	37.0349	36.8199	28.252	82.641	57.9142	78.3654	0.653118	0.700217	0.496214	1.62914	1.16085	1.56783	53.5046	-1.09949	0.000655961	0.0385443	DOWN	XPC complex subunit, DNA damage recognition and repair factor [Source:HGNC Symbol;Acc:HGNC:12816]	[GO:0005634:nucleus][GO:0005634:nucleus][GO:0005737:cytoplasm][GO:0005737:cytoplasm][GO:0043231:intracellular membrane-bounded organelle][GO:0005730:nucleolus][GO:0005739:mitochondrion][GO:0003677:DNA binding][GO:0005886:plasma membrane][GO:0003684:damaged DNA binding][GO:0005515:protein binding][GO:0006281:DNA repair][GO:0006974:cellular response to DNA damage stimulus][GO:0006289:nucleotide-exc…	-		skin basal cell, skin squamous cell, melanoma			-	-	-	-	-
ENSG00000227615	11	74745716	74746114	399	-	AP001324.1	205.484	114.44	127.134	68.7456	93.2516	61.1423	34.8025	20.9017	21.4454	13.0155	17.9514	11.7482	111.7	1.00471	0.000664357	0.0388962	UP	ribosomal protein S12 (RPS12) pseudogene	-	-	-	-	-	-	-	-	-	-	-
ENSG00000225200	14	105978520	105979146	627	-	AC246787.1	86.0166	40.8004	68.0616	26.3281	32.3927	20.6678	9.27086	4.74212	7.306	3.17205	3.96821	2.52713	45.7112	1.2938	0.000705976	0.0407438	UP	ribosomal protein S8 (RPS8) pseudogene	-	-	-	-	-	-	-	-	-	-	-
ENSG00000233822	6	27837760	27865798	7007	+	HIST1H2BN	70.4858	21.8929	59.0723	16.8207	17.6687	15.5009	1.15139	0.38565	0.961045	0.307148	0.328046	0.287257	33.5736	1.59152	0.000730627	0.0415711	UP	histone cluster 1 H2B family member n [Source:HGNC Symbol;Acc:HGNC:4749]	[GO:0005634:nucleus][GO:0005634:nucleus][GO:0005634:nucleus][GO:0005829:cytosol][GO:0005654:nucleoplasm][GO:0003677:DNA binding][GO:0003677:DNA binding][GO:0046982:protein heterodimerization activity][GO:0006334:nucleosome assembly][GO:0000786:nucleosome][GO:0000786:nucleosome][GO:0005694:chromosome][GO:0003677:DNA binding][GO:0016567:protein ubiquitination][GO:0005654:nucleoplasm][GO:0070062:ext…	-	-	-	-	-	-	-	-	-	-
ENSG00000134452	10	5890203	5937594	19592	+	FBH1	82.4326	227.885	110.44	363.474	252.27	285.043	1.50476	4.48596	2.00786	7.41694	5.23413	5.90304	220.258	-1.09293	0.000749038	0.0422468	DOWN	F-box DNA helicase 1 [Source:HGNC Symbol;Acc:HGNC:13620]	[GO:0005634:nucleus][GO:0005634:nucleus][GO:0000166:nucleotide binding][GO:0005524:ATP binding][GO:0016787:hydrolase activity][GO:0016567:protein ubiquitination][GO:0016567:protein ubiquitination][GO:0003677:DNA binding][GO:0005694:chromosome][GO:0005515:protein binding][GO:0004003:ATP-dependent DNA helicase activity][GO:0032508:DNA duplex unwinding][GO:0006281:DNA repair][GO:0006974:cellular res…	-	-	-	-	-	-	-	-	-	-
ENSG00000261471	16	84594393	84596826	2434	+	AC092145.1	10.7521	2.9854	6.4209	0	0	0	0.298523	0.0893834	0.17755	0	0	0	3.35973	5.41401	0.000763129	0.0427431	UP	novel transcript, antisense to COTL1	-	-	-	-	-	-	-	-	-	-	-
ENSG00000166411	15	78131498	78171949	25602	+	IDH3A	56.1497	120.411	68.0616	195.998	144.295	155.009	0.919207	2.1257	1.10971	3.58674	2.68488	2.87884	123.321	-1.01027	0.000774012	0.0431285	DOWN	isocitrate dehydrogenase 3 (NAD(+)) alpha [Source:HGNC Symbol;Acc:HGNC:5384]	[GO:0005634:nucleus][GO:0046872:metal ion binding][GO:0000287:magnesium ion binding][GO:0016491:oxidoreductase activity][GO:0055114:oxidation-reduction process][GO:0006099:tricarboxylic acid cycle][GO:0005739:mitochondrion][GO:0005739:mitochondrion][GO:0016616:oxidoreductase activity, acting on the CH-OH group of donors, NAD or NADP as acceptor][GO:0051287:NAD binding][GO:0000287:magnesium ion bi…	[hsa00020:Citrate cycle (TCA cycle)]	-	-	-	-	-	-	-	-	-
ENSG00000274997	6	27147129	27147515	387	+	HIST1H2AH	82.4326	10.9465	59.0723	15.3581	3.92638	13.7785	14.3944	2.06128	10.2735	2.99787	0.779286	2.72956	30.9191	2.18263	0.000785707	0.0437048	UP	histone cluster 1 H2A family member h [Source:HGNC Symbol;Acc:HGNC:13671]	[GO:0005634:nucleus][GO:0003677:DNA binding][GO:0046982:protein heterodimerization activity][GO:0000786:nucleosome][GO:0005694:chromosome][GO:0000790:nuclear chromatin][GO:0003677:DNA binding][GO:0006325:chromatin organization][GO:0070062:extracellular exosome][GO:0003674:molecular_function][GO:0008150:biological_process]	-	-	-	-	-	-	-	-	-	-
ENSG00000231767	1	192716132	192716653	990	+	AL136454.1	48.9817	9.95133	17.9785	5.85069	5.88958	2.58348	6.34116	1.38927	2.31808	0.84669	0.86662	0.379433	15.2059	2.41774	0.000788535	0.0437867	UP	novel protein similar to ribosomal protein S27a RPS27A	[GO:0003735:structural constituent of ribosome][GO:0006412:translation][GO:0005840:ribosome][GO:0003735:structural constituent of ribosome][GO:0006412:translation][GO:0005840:ribosome]	-	-	-	-	-	-	-	-	-	-
ENSG00000275713	6	26251651	26253710	2060	+	HIST1H2BH	103.937	52.742	75.7666	33.6415	31.4111	39.6133	3.40963	1.8658	2.47546	1.23366	1.1712	1.47426	56.1852	1.14509	0.000790768	0.0438069	UP	histone cluster 1 H2B family member h [Source:HGNC Symbol;Acc:HGNC:4755]	[GO:0005634:nucleus][GO:0005634:nucleus][GO:0005634:nucleus][GO:0005829:cytosol][GO:0005654:nucleoplasm][GO:0003677:DNA binding][GO:0003677:DNA binding][GO:0046982:protein heterodimerization activity][GO:0006334:nucleosome assembly][GO:0000786:nucleosome][GO:0000786:nucleosome][GO:0005694:chromosome][GO:0005515:protein binding][GO:0003677:DNA binding][GO:0016567:protein ubiquitination][GO:0005654…	-	-	-	-	-	-	-	-	-	-
ENSG00000151414	1	198156963	198322420	8872	+	NEK7	109.91	207.983	89.8926	359.086	204.172	287.627	1.79019	3.65308	1.45823	6.53797	3.77979	5.3148	209.778	-1.05635	0.00079161	0.0438069	DOWN	NIMA related kinase 7 [Source:HGNC Symbol;Acc:HGNC:13386]	[GO:0005634:nucleus][GO:0005737:cytoplasm][GO:0046872:metal ion binding][GO:0000166:nucleotide binding][GO:0004672:protein kinase activity][GO:0004674:protein serine/threonine kinase activity][GO:0004674:protein serine/threonine kinase activity][GO:0005524:ATP binding][GO:0006468:protein phosphorylation][GO:0005654:nucleoplasm][GO:0016740:transferase activity][GO:0016301:kinase activity][GO:00163…	[hsa04621:NOD-like receptor signaling pathway]	-	-	-	-	-	-	-	-	-
ENSG00000239569	7	105013425	105014321	736	-	KMT2E-AS1	119.468	67.669	92.461	39.4921	54.9694	40.4745	10.9693	6.70019	8.45525	4.05341	5.73664	4.21603	69.0889	1.05295	0.000816625	0.0448076	UP	KMT2E antisense RNA 1 [Source:HGNC Symbol;Acc:HGNC:40845]	-	-	-	-	-	-	-	-	-	-	-
ENSG00000205559	22	50583026	50587640	1337	+	CHKB-DT	64.5125	45.7761	70.6299	24.1341	25.5215	31.0017	5.7439	4.39514	6.26315	2.40202	2.58273	3.13145	43.596	1.16065	0.000833613	0.0454006	UP	CHKB divergent transcript [Source:HGNC Symbol;Acc:HGNC:40146]	-	-	-	-	-	-	-	-	-	-	-
ENSG00000200816	6	31623079	31623210	132	+	SNORA38	20.3095	7.96106	20.5469	0.731336	3.92638	2.58348	10.3975	4.39514	10.4765	0.418534	2.28472	1.50048	9.3431	2.79633	0.00083446	0.0454006	UP	small nucleolar RNA, H/ACA box 38 [Source:HGNC Symbol;Acc:HGNC:32631]	-	-	-	-	-	-	-	-	-	-	-
ENSG00000199753	17	64146083	64146152	70	+	SNORD104	87.2113	55.7274	64.209	31.4474	37.3006	27.5571	84.1938	58.0158	61.7367	33.9371	40.9292	30.1812	50.5755	1.10565	0.000848117	0.045989	UP	small nucleolar RNA, C/D box 104 [Source:HGNC Symbol;Acc:HGNC:32768]	-	-	-	-	-	-	-	-	-	-	-
ENSG00000250509	5	180441559	180443238	806	+	AC034213.1	53.7604	51.7469	57.7881	21.2087	30.4295	21.529	4.50747	4.67869	4.82557	1.98778	2.89984	2.04781	39.4104	1.16614	0.000865515	0.0467605	UP	novel transcript	-	-	-	-	-	-	-	-	-	-	-
ENSG00000101447	20	38926312	38953106	4836	+	FAM83D	94.3793	254.754	146.397	369.325	261.105	391.827	2.57696	7.50103	3.98108	11.2725	8.10316	12.1372	252.964	-1.04076	0.000870402	0.0467605	DOWN	family with sequence similarity 83 member D [Source:HGNC Symbol;Acc:HGNC:16122]	[GO:0005737:cytoplasm][GO:0005737:cytoplasm][GO:0005737:cytoplasm][GO:0051301:cell division][GO:0005856:cytoskeleton][GO:0007049:cell cycle][GO:0008017:microtubule binding][GO:0000922:spindle pole][GO:0005819:spindle][GO:0042176:regulation of protein catabolic process][GO:0005515:protein binding][GO:0019901:protein kinase binding][GO:0016477:cell migration][GO:0008283:cell population proliferatio…	-	-	-	-	-	-	-	-	-	-
ENSG00000244363	5	77582376	77583122	747	+	RPL7P23	38.2296	45.7761	56.5039	16.8207	22.5767	18.9455	3.45847	4.46574	5.09101	1.70103	2.32143	1.9444	33.1421	1.27355	0.000905846	0.047992	UP	ribosomal protein L7 pseudogene 23 [Source:HGNC Symbol;Acc:HGNC:35658]	-	-	-	-	-	-	-	-	-	-	-
ENSG00000179750	22	38982347	38992804	6018	+	APOBEC3B	82.4326	204.997	115.576	312.28	222.822	273.848	3.02095	8.10145	4.21845	12.793	9.28138	11.3855	201.993	-1.00024	0.000915534	0.0481524	DOWN	apolipoprotein B mRNA editing enzyme catalytic subunit 3B [Source:HGNC Symbol;Acc:HGNC:17352]	[GO:0003723:RNA binding][GO:0003723:RNA binding][GO:0005634:nucleus][GO:0005634:nucleus][GO:0008270:zinc ion binding][GO:0046872:metal ion binding][GO:0016787:hydrolase activity][GO:0003824:catalytic activity][GO:0002376:immune system process][GO:0045087:innate immune response][GO:0005634:nucleus][GO:0051607:defense response to virus][GO:0051607:defense response to virus][GO:0005737:cytoplasm][GO…	-		breast cancer			-	-	-	-	-
ENSG00000126246	19	35738801	35742453	8223	-	IGFLR1	33.4509	10.9465	25.6836	6.58202	4.90798	4.30579	1.37419	0.484934	1.05084	0.30226	0.229167	0.200673	14.3128	2.12872	0.000942952	0.049073	UP	IGF like family receptor 1 [Source:HGNC Symbol;Acc:HGNC:23620]	[GO:0016020:membrane][GO:0016021:integral component of membrane][GO:0005886:plasma membrane][GO:0005886:plasma membrane][GO:0005515:protein binding][GO:0005886:plasma membrane][GO:0016020:membrane][GO:0016021:integral component of membrane][GO:0005886:plasma membrane][GO:0005886:plasma membrane][GO:0005515:protein binding][GO:0005886:plasma membrane][GO:0016020:membrane][GO:0016021:integral compo…	-	-	-	-	-	-	-	-	-	-
ENSG00000177917	2	152717893	152761253	6459	+	ARL6IP6	57.3444	138.323	65.4932	223.789	157.055	171.371	1.38154	3.59367	1.57148	6.02689	4.30066	4.68386	135.563	-1.07234	0.00097105	0.0498925	DOWN	ADP ribosylation factor like GTPase 6 interacting protein 6 [Source:HGNC Symbol;Acc:HGNC:24048]	[GO:0016020:membrane][GO:0016021:integral component of membrane][GO:0016020:membrane][GO:0016021:integral component of membrane]	-	-	-	-	-	-	-	-	-	-
ENSG00000254373	5	160258253	160258585	333	+	AC112191.2	34.6456	21.8929	29.5362	7.31336	10.7976	9.47274	7.03087	4.79109	5.96974	1.65905	2.49056	2.18088	18.9431	1.64835	0.00106737	0.0534813	UP	ubiquinol-cytochrome c reductase binding protein (UQCRB) pseudogene	-	-	-	-	-	-	-	-	-	-	-
ENSG00000241794	1	153056113	153057537	709	-	SPRR2A	60.9284	53.7372	53.9356	18.2834	30.4295	27.5571	5.80737	5.52337	5.12006	1.94804	3.29658	2.9798	40.8119	1.1559	0.00107301	0.0535149	UP	small proline rich protein 2A [Source:HGNC Symbol;Acc:HGNC:11261]	[GO:0005737:cytoplasm][GO:0005737:cytoplasm][GO:0005515:protein binding][GO:0005737:cytoplasm][GO:0031424:keratinization][GO:0005829:cytosol][GO:0005198:structural molecule activity][GO:0001533:cornified envelope][GO:0008544:epidermis development][GO:0018149:peptide cross-linking][GO:0030216:keratinocyte differentiation][GO:0001533:cornified envelope][GO:0030216:keratinocyte differentiation][GO:0…	-	-	-	-	-	-	-	-	-	-
ENSG00000241741	4	112788083	112788878	796	-	RPL7AP30	58.5391	74.6349	68.0616	24.8654	35.3375	37.0298	4.96979	6.83289	5.75486	2.35978	3.40987	3.56648	49.7447	1.05934	0.0011062	0.0547478	UP	ribosomal protein L7a pseudogene 30 [Source:HGNC Symbol;Acc:HGNC:35757]	-	-	-	-	-	-	-	-	-	-	-
ENSG00000057149	18	63655197	63661963	3318	-	SERPINB3	34.6456	96.5279	61.6407	152.118	113.865	143.813	1.31755	3.95859	2.33467	6.46667	4.92174	6.20459	100.435	-1.08022	0.00121448	0.0584942	DOWN	serpin family B member 3 [Source:HGNC Symbol;Acc:HGNC:10569]	[GO:0005634:nucleus][GO:0005634:nucleus][GO:0005737:cytoplasm][GO:0005737:cytoplasm][GO:0005615:extracellular space][GO:0031410:cytoplasmic vesicle][GO:0046718:viral entry into host cell][GO:0005615:extracellular space][GO:0005576:extracellular region][GO:0004869:cysteine-type endopeptidase inhibitor activity][GO:0030414:peptidase inhibitor activity][GO:0010466:negative regulation of peptidase ac…	-	-	-	-	-	-	-	-	-	-
ENSG00000115286	19	1383527	1395589	32485	+	NDUFS7	84.8219	54.7323	82.1875	25.5968	36.319	42.1968	1.53142	1.06561	1.47785	0.516598	0.745297	0.864292	54.3091	1.09203	0.00122909	0.0588451	UP	NADH:ubiquinone oxidoreductase core subunit S7 [Source:HGNC Symbol;Acc:HGNC:7714]	[GO:0046872:metal ion binding][GO:0016491:oxidoreductase activity][GO:0055114:oxidation-reduction process][GO:0005739:mitochondrion][GO:0070469:respirasome][GO:0051536:iron-sulfur cluster binding][GO:0051539:4 iron, 4 sulfur cluster binding][GO:0008137:NADH dehydrogenase (ubiquinone) activity][GO:0009060:aerobic respiration][GO:0005515:protein binding][GO:0032981:mitochondrial respiratory chain c…	[hsa00190:Oxidative phosphorylation][hsa04932:Non-alcoholic fatty liver disease (NAFLD)][hsa05010:Alzheimer's disease][hsa05012:Parkinson's disease][hsa05016:Huntington's disease]	-	-	-	-	-	-	-	-	-
ENSG00000171103	2	28849821	28870301	5029	-	TRMT61B	38.2296	115.435	52.6514	187.953	111.902	177.399	1.40712	4.58186	1.93011	7.73331	4.68145	7.40762	113.928	-1.2014	0.00123304	0.0588451	DOWN	tRNA methyltransferase 61B [Source:HGNC Symbol;Acc:HGNC:26070]	[GO:0016429:tRNA (adenine-N1-)-methyltransferase activity][GO:0030488:tRNA methylation][GO:0031515:tRNA (m1A) methyltransferase complex][GO:0008168:methyltransferase activity][GO:0016740:transferase activity][GO:0008033:tRNA processing][GO:0032259:methylation][GO:0005739:mitochondrion][GO:0005739:mitochondrion][GO:0005515:protein binding][GO:0016429:tRNA (adenine-N1-)-methyltransferase activity][…	-	-	-	-	-	-	-	-	-	-
ENSG00000268903	1	135141	135895	755	-	AL627309.6	271.191	125.387	336.455	68.7456	162.945	88.6993	24.2736	12.1026	29.9934	6.87837	16.5771	9.00688	175.571	1.1963	0.00125965	0.0594584	UP	novel pseudogene	-	-	-	-	-	-	-	-	-	-	-
ENSG00000136518	3	179562880	179588408	12288	+	ACTL6A	188.759	508.513	227.3	732.799	511.411	623.479	6.71012	19.4937	8.04753	29.1199	20.6635	25.1444	465.377	-1.01158	0.0012673	0.05953	DOWN	actin like 6A [Source:HGNC Symbol;Acc:HGNC:24124]	[GO:0005634:nucleus][GO:0005634:nucleus][GO:0005654:nucleoplasm][GO:0006325:chromatin organization][GO:1903508:positive regulation of nucleic acid-templated transcription][GO:0000790:nuclear chromatin][GO:0005515:protein binding][GO:0043044:ATP-dependent chromatin remodeling][GO:0006281:DNA repair][GO:0006310:DNA recombination][GO:0006974:cellular response to DNA damage stimulus][GO:0071564:npBAF…	-	-	-	-	-	-	-	-	-	-
ENSG00000285774	14	54684753	54687912	1001	-	AL133444.1	11.9468	1.99027	5.13672	0	0	0	0.806531	0.144895	0.34538	0	0	0	3.17896	5.33393	0.00136942	0.0625592	UP		-	-	-	-	-	-	-	-	-	-	-
ENSG00000229119	5	166382305	166382599	295	+	AC026403.1	178.007	109.465	168.228	52.6562	111.902	37.891	40.7774	27.0413	38.3814	13.4839	29.136	9.84725	109.691	1.17599	0.00139596	0.0634909	UP	60S acidic ribosomal protein (RPLP0) pseudogene	-	-	-	-	-	-	-	-	-	-	-
ENSG00000102218	X	46836940	46882358	3803	+	RP2	27.4775	46.7712	24.3994	95.805	55.951	71.4762	0.488266	0.896247	0.431816	1.90305	1.13005	1.44091	53.6467	-1.16876	0.00143635	0.0649232	DOWN	RP2, ARL3 GTPase activating protein [Source:HGNC Symbol;Acc:HGNC:10274]	[GO:0005737:cytoplasm][GO:0016020:membrane][GO:0015031:protein transport][GO:0000166:nucleotide binding][GO:0005654:nucleoplasm][GO:0005886:plasma membrane][GO:0005525:GTP binding][GO:0005886:plasma membrane][GO:0005096:GTPase activator activity][GO:0043547:positive regulation of GTPase activity][GO:0042995:cell projection][GO:0005515:protein binding][GO:0016604:nuclear body][GO:0000287:magnesium…	-	-	-	-	-	-	-	-	-	-
ENSG00000115816	2	37201612	37231713	4600	-	CEBPZ	133.804	138.323	86.0401	375.175	133.497	244.569	2.61108	2.91084	1.67222	8.18408	2.96097	5.4144	185.235	-1.07273	0.001484	0.065781	DOWN	CCAAT enhancer binding protein zeta [Source:HGNC Symbol;Acc:HGNC:24218]	[GO:0003723:RNA binding][GO:0005634:nucleus][GO:0042254:ribosome biogenesis][GO:0005634:nucleus][GO:0000981:DNA-binding transcription factor activity, RNA polymerase II-specific][GO:0000981:DNA-binding transcription factor activity, RNA polymerase II-specific][GO:0000978:RNA polymerase II proximal promoter sequence-specific DNA binding][GO:0001228:DNA-binding transcription activator activity, RNA…	-	-	-	-	-		2247079	DNA Binding	Human	Strong
ENSG00000153208	2	111898479	112029561	18135	+	MERTK	16.7255	20.8978	11.5576	48.9995	32.3927	45.6414	0.285856	0.385158	0.196733	0.936144	0.629253	0.884959	29.3691	-1.35901	0.00149558	0.0659766	DOWN	MER proto-oncogene, tyrosine kinase [Source:HGNC Symbol;Acc:HGNC:7027]	[GO:0005737:cytoplasm][GO:0016020:membrane][GO:0016021:integral component of membrane][GO:0000166:nucleotide binding][GO:0004672:protein kinase activity][GO:0005524:ATP binding][GO:0006468:protein phosphorylation][GO:0016740:transferase activity][GO:0016301:kinase activity][GO:0016310:phosphorylation][GO:0004713:protein tyrosine kinase activity][GO:0018108:peptidyl-tyrosine phosphorylation][GO:00…	-	-	-	-	-	-	-	-	-	-
ENSG00000250748	12	65466820	65642372	7726	-	AC025419.1	19.1148	30.8491	14.126	53.3875	44.1718	57.6976	1.20498	2.09712	0.886889	3.76212	3.16494	4.12633	36.5578	-1.25837	0.00153229	0.066954	DOWN		-	-	-	-	-	-	-	-	-	-	-
ENSG00000225648	7	72829425	72836701	3890	+	SBDSP1	97.9634	306.501	133.555	435.876	276.81	454.692	6.87453	23.1943	9.33423	34.192	22.0786	36.1986	284.233	-1.11343	0.00156114	0.0674617	DOWN	SBDS, ribosome maturation factor pseudogene 1 [Source:HGNC Symbol;Acc:HGNC:21646]	-	-	-	-	-	-	-	-	-	-	-
ENSG00000275126	6	27873199	27873510	312	-	HIST1H4L	29.8669	9.95133	21.8311	5.85069	1.96319	5.16695	6.46905	2.32435	4.7094	1.41658	0.483307	1.26964	12.4384	2.21026	0.00156149	0.0674617	UP	histone cluster 1 H4 family member l [Source:HGNC Symbol;Acc:HGNC:4791]	[GO:0005634:nucleus][GO:0003723:RNA binding][GO:0005634:nucleus][GO:0005634:nucleus][GO:0016020:membrane][GO:0003677:DNA binding][GO:0003677:DNA binding][GO:0046982:protein heterodimerization activity][GO:0006334:nucleosome assembly][GO:0006334:nucleosome assembly][GO:0000786:nucleosome][GO:0000786:nucleosome][GO:0000786:nucleosome][GO:0005694:chromosome][GO:0005515:protein binding][GO:0006352:DN…	-	-	-	-	-	-	-	-	-	-
ENSG00000226084	1	77129114	77129668	555	+	AC113935.1	185.175	81.6009	165.659	70.2083	83.4357	61.1423	22.5473	10.7146	20.0895	9.55615	11.5471	8.44597	107.87	1.0068	0.00156869	0.0675061	UP	ribosomal protein L17 (RPL17) pseudogene	-	-	-	-	-	-	-	-	-	-	-
ENSG00000179941	12	76344474	76348442	7131	-	BBS10	45.3977	105.484	64.209	185.759	121.718	130.035	0.853375	2.13827	1.20211	3.90337	2.60058	2.77308	108.767	-1.01829	0.00162899	0.0695454	DOWN	Bardet-Biedl syndrome 10 [Source:HGNC Symbol;Acc:HGNC:26291]	[GO:0000166:nucleotide binding][GO:0005524:ATP binding][GO:0042995:cell projection][GO:0005515:protein binding][GO:0050896:response to stimulus][GO:0005929:cilium][GO:0007601:visual perception][GO:0045494:photoreceptor cell maintenance][GO:0001895:retina homeostasis][GO:0051131:chaperone-mediated protein complex assembly][GO:0001103:RNA polymerase II repressing transcription factor binding][GO:19…	-	-	-	-	-	-	-	-	-	-
ENSG00000200138	16	28183318	28183430	113	+	RNY1P10	5.97338	6.96593	3.85254	0	0	0	3.57229	4.49237	2.29464	0	0	0	2.79864	5.16499	0.00163355	0.069552	UP	RNA, Ro-associated Y1 pseudogene 10 [Source:HGNC Symbol;Acc:HGNC:50873]	-	-	-	-	-	-	-	-	-	-	-
ENSG00000165716	9	136712570	136724050	4078	+	DIPK1B	101.547	35.8248	87.3243	30.7161	32.3927	31.0017	2.84746	1.08328	2.43873	0.962802	1.03239	0.98621	53.1345	1.24916	0.0016398	0.069552	UP	divergent protein kinase domain 1B [Source:HGNC Symbol;Acc:HGNC:28290]	[GO:0016020:membrane][GO:0016021:integral component of membrane][GO:0005783:endoplasmic reticulum][GO:0005789:endoplasmic reticulum membrane][GO:0005515:protein binding][GO:0016020:membrane][GO:0016021:integral component of membrane][GO:0005783:endoplasmic reticulum][GO:0005789:endoplasmic reticulum membrane][GO:0005515:protein binding]	-	-	-	-	-	-	-	-	-	-
ENSG00000213757	5	79284132	79284918	787	-	AC020898.1	28.6722	6.96593	14.126	2.92534	1.96319	3.44463	2.46202	0.64503	1.20806	0.280795	0.191603	0.335559	9.68288	2.55807	0.00165206	0.0695834	UP	ribosomal protein S3A (RPS3A) pseudogene	-	-	-	-	-	-	-	-	-	-	-
ENSG00000187630	14	23969874	24006408	10154	+	DHRS4L2	290.306	135.338	259.404	100.924	158.037	81.8101	13.5299	6.80185	12.0408	5.25794	8.37155	4.32553	170.97	1.00813	0.00165723	0.0695834	UP	dehydrogenase/reductase 4 like 2 [Source:HGNC Symbol;Acc:HGNC:19731]	[GO:0016491:oxidoreductase activity][GO:0055114:oxidation-reduction process][GO:0016491:oxidoreductase activity][GO:0055114:oxidation-reduction process][GO:0016491:oxidoreductase activity][GO:0055114:oxidation-reduction process][GO:0005576:extracellular region][GO:0016491:oxidoreductase activity][GO:0055114:oxidation-reduction process][GO:0016491:oxidoreductase activity][GO:0055114:oxidation-redu…	[hsa00830:Retinol metabolism]	-	-	-	-	-	-	-	-	-
ENSG00000265735	9	9442060	9442380	321	+	RN7SL5P	166.06	0.995133	43.6621	3.65668	0.981596	0.861159	34.9595	0.225918	9.15473	0.860537	0.234878	0.205674	36.0361	5.23764	0.00167118	0.0697792	UP	RNA, 7SL, cytoplasmic 5, pseudogene [Source:HGNC Symbol;Acc:HGNC:10040]	-	-	-	-	-	-	-	-	-	-	-
ENSG00000198618	21	18857779	18858276	498	+	PPIAP22	103.937	166.187	145.112	1026.06	166.871	836.185	14.1041	24.3189	19.6119	155.644	25.7376	128.728	407.393	-2.28882	0.00169234	0.0702995	DOWN	peptidylprolyl isomerase A pseudogene 22 [Source:HGNC Symbol;Acc:HGNC:17236]	-	-	-	-	-	-	-	-	-	-	-
ENSG00000255198	16	1964959	1965509	746	+	SNHG9	39.4243	19.9027	48.7989	10.2387	15.7055	11.1951	5.65651	3.07939	6.97323	1.64215	2.56122	1.82224	24.2108	1.54216	0.00173505	0.071431	UP	small nucleolar RNA host gene 9 [Source:HGNC Symbol;Acc:HGNC:33102]	-	-	-	-	-	-	-	-	-	-	-
ENSG00000269899	8	11846154	11846391	238	-	AC025857.2	58.5391	59.708	51.3672	30.7161	28.4663	22.3901	16.6217	18.2823	14.5263	9.74938	9.1869	7.21241	41.8645	1.05576	0.00174367	0.0716036	UP	novel transcript, sense intronic to CTSB	-	-	-	-	-	-	-	-	-	-	-
ENSG00000156958	15	49155656	49367869	26340	+	GALK2	40.619	121.406	48.7989	193.073	121.718	161.037	0.518013	1.66964	0.619814	2.75242	1.76431	2.32987	114.442	-1.16503	0.00177813	0.0724662	DOWN	galactokinase 2 [Source:HGNC Symbol;Acc:HGNC:4119]	[GO:0005737:cytoplasm][GO:0000166:nucleotide binding][GO:0005524:ATP binding][GO:0016740:transferase activity][GO:0016301:kinase activity][GO:0016310:phosphorylation][GO:0016773:phosphotransferase activity, alcohol group as acceptor][GO:0005737:cytoplasm][GO:0006012:galactose metabolic process][GO:0005829:cytosol][GO:0004335:galactokinase activity][GO:0005534:galactose binding][GO:0046835:carbohy…	-	-	-	-	-	-	-	-	-	-
ENSG00000199990	5	140711275	140711373	99	+	VTRNA1-1	20.3095	2.9854	15.4102	0	1.96319	1.72232	13.8634	2.19757	10.4765	0	1.52315	1.33376	7.06509	3.45324	0.00185134	0.0740491	UP	vault RNA 1-1 [Source:HGNC Symbol;Acc:HGNC:12654]	-	-	-	-	-	-	-	-	-	-	-
ENSG00000222806	6	153420438	153420572	135	+	RNA5SP225	9.5574	3.98053	20.5469	0	0.981596	1.72232	4.78422	2.14873	10.2437	0	0.558488	0.978093	6.13146	3.69979	0.00192707	0.0755255	UP	RNA, 5S ribosomal pseudogene 225 [Source:HGNC Symbol;Acc:HGNC:43125]	-	-	-	-	-	-	-	-	-	-	-
ENSG00000164010	1	42817088	42844993	17795	+	ERMAP	14.3361	18.9075	12.8418	33.6415	37.3006	45.6414	0.245329	0.348918	0.218869	0.64354	0.725511	0.88608	27.1115	-1.32529	0.00195156	0.0758319	DOWN	erythroblast membrane associated protein (Scianna blood group) [Source:HGNC Symbol;Acc:HGNC:15743]	[GO:0005737:cytoplasm][GO:0016020:membrane][GO:0016021:integral component of membrane][GO:0005886:plasma membrane][GO:0009897:external side of plasma membrane][GO:0005886:plasma membrane][GO:0005102:signaling receptor binding][GO:0050776:regulation of immune response][GO:0050852:T cell receptor signaling pathway][GO:0005737:cytoplasm][GO:0016020:membrane][GO:0016021:integral component of membrane…	-	-	-	-	-	-	-	-	-	-
ENSG00000263731	17	81878425	81881106	2682	-	AC145207.5	167.255	65.6787	110.44	71.6709	37.3006	43.0579	4.21429	1.7846	2.77148	2.0187	1.06825	1.23082	82.567	1.16417	0.0019528	0.0758319	UP	novel transcript	-	-	-	-	-	-	-	-	-	-	-
ENSG00000250033	4	138057464	138178177	7301	+	SLC7A11-AS1	34.6456	11.9416	12.8418	2.92534	3.92638	6.02811	0.503068	0.186987	0.185714	0.047483	0.0648009	0.0993015	12.0515	2.21079	0.00201002	0.0776101	UP	SLC7A11 antisense RNA 1 [Source:HGNC Symbol;Acc:HGNC:44064]	-	-	-	-	-	-	-	-	-	-	-
ENSG00000227939	6	31280317	31281519	1203	+	RPL3P2	56.1497	55.7274	59.0723	38.0295	16.6871	17.2232	3.15419	3.37582	3.30494	2.38804	1.06545	1.09761	40.4815	1.2297	0.00205027	0.0786942	UP	ribosomal protein L3 pseudogene 2 [Source:HGNC Symbol;Acc:HGNC:17834]	-	-	-	-	-	-	-	-	-	-	-
ENSG00000165244	9	96385941	96418329	3646	-	ZNF367	94.3793	243.807	107.871	370.787	218.896	324.657	1.74931	4.8731	1.99129	7.68238	4.61143	6.82667	226.733	-1.03083	0.00208434	0.0794127	DOWN	zinc finger protein 367 [Source:HGNC Symbol;Acc:HGNC:18320]	[GO:0003676:nucleic acid binding][GO:0005634:nucleus][GO:0046872:metal ion binding][GO:0005654:nucleoplasm][GO:0003677:DNA binding][GO:0005634:nucleus][GO:0000981:DNA-binding transcription factor activity, RNA polymerase II-specific][GO:0006357:regulation of transcription by RNA polymerase II][GO:0005634:nucleus][GO:0003700:DNA-binding transcription factor activity][GO:0006357:regulation of trans…	-	-	-	-	-	-	-	-	-	-
ENSG00000242294	7	100336079	100351900	4494	+	STAG3L5P	119.468	55.7274	118.145	40.2235	57.9142	42.1968	6.43297	3.23594	6.33601	2.42116	3.54451	2.57772	72.279	1.0628	0.00218186	0.081424	UP	stromal antigen 3-like 5 pseudogene [Source:HGNC Symbol;Acc:HGNC:48896]	-	-	-	-	-	-	-	-	-	-	-
ENSG00000213433	5	151765859	151766378	863	-	RPLP1P6	41.8136	28.8588	62.9248	16.8207	20.6135	16.362	5.434	4.04437	8.1445	2.4436	3.04483	2.41232	31.2323	1.30742	0.00222293	0.0821038	UP	ribosomal protein lateral stalk subunit P1 pseudogene 6 [Source:HGNC Symbol;Acc:HGNC:35809]	-	-	-	-	-	-	-	-	-	-	-
ENSG00000196550	1	206186179	206204414	8303	-	FAM72A	35.8403	93.5425	23.1152	168.939	82.4541	135.202	1.01001	2.84273	0.648776	5.32191	2.64106	4.3225	89.8488	-1.33045	0.00231911	0.0846882	DOWN	family with sequence similarity 72 member A [Source:HGNC Symbol;Acc:HGNC:24044]	[GO:0005737:cytoplasm][GO:0043231:intracellular membrane-bounded organelle][GO:0005829:cytosol][GO:0005739:mitochondrion][GO:0005515:protein binding][GO:0016020:membrane][GO:0005829:cytosol][GO:0005737:cytoplasm][GO:0043231:intracellular membrane-bounded organelle][GO:0005829:cytosol][GO:0005739:mitochondrion][GO:0005515:protein binding][GO:0016020:membrane][GO:0005829:cytosol]	-	-	-	-	-	-	-	-	-	-
ENSG00000231006	7	108510233	108510976	744	+	RPL7P32	29.8669	14.927	15.4102	7.31336	2.94479	4.30579	2.71283	1.46209	1.39405	0.74256	0.304016	0.443692	12.4613	2.01504	0.00232282	0.0847279	UP	ribosomal protein L7 pseudogene 32 [Source:HGNC Symbol;Acc:HGNC:35692]	-	-	-	-	-	-	-	-	-	-	-
ENSG00000115257	19	1481428	1490752	16969	-	PCSK4	60.9284	30.8491	59.0723	19.7461	23.5583	21.529	1.44218	0.78743	1.39259	0.522471	0.633801	0.57812	35.9472	1.21379	0.00235619	0.0852715	UP	proprotein convertase subtilisin/kexin type 4 [Source:HGNC Symbol;Acc:HGNC:8746]	[GO:0006508:proteolysis][GO:0004252:serine-type endopeptidase activity][GO:0016020:membrane][GO:0016021:integral component of membrane][GO:0016787:hydrolase activity][GO:0008233:peptidase activity][GO:0006508:proteolysis][GO:0004252:serine-type endopeptidase activity][GO:0031410:cytoplasmic vesicle][GO:0008236:serine-type peptidase activity][GO:0016020:membrane][GO:0005515:protein binding][GO:000…	-	-	-	-	-	-	-	-	-	-
ENSG00000280138	12	122870059	122888720	18662	-	AC027290.2	211.457	61.6982	127.134	59.9696	65.7669	54.253	0.765721	0.240929	0.45851	0.242751	0.270685	0.222878	96.7132	1.15024	0.00237031	0.0854952	UP	novel transcript	-	-	-	-	-	-	-	-	-	-	-
ENSG00000230798	1	63320884	63324441	2945	-	FOXD3-AS1	60.9284	36.8199	46.2305	21.2087	23.5583	19.8066	4.37558	2.85147	3.30662	1.7026	1.92296	1.6137	34.7588	1.15474	0.00240116	0.0860318	UP	FOXD3 antisense RNA 1 [Source:HGNC Symbol;Acc:HGNC:40241]	-	-	-	-	-	-	-	-	-	-	-
ENSG00000285278	6	10404502	10407928	3427	+	TFAP2A-AS2	100.353	57.7177	98.8819	21.2087	50.0614	45.6414	1.97888	1.22735	1.942	0.467508	1.12203	1.02105	62.3106	1.14252	0.00244033	0.0864807	UP	TFAP2A antisense RNA 2 [Source:NCBI gene;Acc:109729173]	-	-	-	-	-	-	-	-	-	-	-
ENSG00000236973	1	51707138	51708137	1000	-	GAPDHP51	8.36273	11.9416	7.70508	0.731336	0.981596	0.861159	0.565136	0.870237	0.518588	0.0552465	0.0753959	0.0660213	5.09725	3.46614	0.00244303	0.0864807	UP	glyceraldehyde 3 phosphate dehydrogenase pseudogene 51 [Source:HGNC Symbol;Acc:HGNC:38557]	-	-	-	-	-	-	-	-	-	-	-
ENSG00000246851	9	131189910	131194205	3084	-	AL157938.3	27.4775	9.95133	28.252	5.11935	6.87117	5.16695	0.6021	0.235148	0.616566	0.125397	0.171132	0.128446	13.8064	1.93349	0.00250853	0.0881201	UP	novel transcript	-	-	-	-	-	-	-	-	-	-	-
ENSG00000198502	6	32517343	32530287	1260	-	HLA-DRB5	47.787	62.6933	55.2198	24.1341	26.5031	31.0017	2.56298	3.62599	2.94964	1.44693	1.61563	1.88632	41.2232	1.0268	0.00258768	0.0898268	UP	major histocompatibility complex, class II, DR beta 5 [Source:HGNC Symbol;Acc:HGNC:4953]	[GO:0016020:membrane][GO:0016021:integral component of membrane][GO:0005783:endoplasmic reticulum][GO:0005789:endoplasmic reticulum membrane][GO:0005794:Golgi apparatus][GO:0005765:lysosomal membrane][GO:0005765:lysosomal membrane][GO:0005886:plasma membrane][GO:0006955:immune response][GO:0002376:immune system process][GO:0005764:lysosome][GO:0005886:plasma membrane][GO:0031902:late endosome mem…	-	-	-	-	-	-	-	-	-	-
ENSG00000149043	11	1828307	1837521	18391	+	SYT8	47.787	35.8248	44.9463	20.4774	19.6319	17.2232	0.913795	0.738741	0.855999	0.43772	0.426689	0.373635	30.9818	1.15918	0.00259599	0.0900185	UP	synaptotagmin 8 [Source:HGNC Symbol;Acc:HGNC:19264]	[GO:0016020:membrane][GO:0016021:integral component of membrane][GO:0006887:exocytosis][GO:0016020:membrane][GO:0016021:integral component of membrane][GO:0006887:exocytosis][GO:0016020:membrane][GO:0016021:integral component of membrane][GO:0006887:exocytosis][GO:0005886:plasma membrane][GO:0031410:cytoplasmic vesicle][GO:0005886:plasma membrane][GO:0005509:calcium ion binding][GO:0000149:SNARE …	-	-	-	-	-	-	-	-	-	-
ENSG00000207606	1	151545796	151545891	96	+	MIR554	17.9201	6.96593	17.9785	0	1.96319	4.30579	12.6147	5.2879	12.6046	0	1.57075	3.43861	8.18893	2.80403	0.00267665	0.0914703	UP	microRNA 554 [Source:HGNC Symbol;Acc:HGNC:32810]	-	-	-	-	-	-	-	-	-	-	-
ENSG00000200156	15	65304677	65304792	116	+	RNU5B-1	86.0166	11.9416	77.0508	1.46267	0.981596	11.1951	50.1106	7.50204	44.7059	0.952526	0.649965	7.39894	31.4414	3.67985	0.00271828	0.0921629	UP	RNA, U5B small nuclear 1 [Source:HGNC Symbol;Acc:HGNC:10212]	-	-	-	-	-	-	-	-	-	-	-
ENSG00000152475	19	58367618	58381060	4007	-	ZNF837	81.2379	59.708	44.9463	22.6714	39.2638	24.1124	2.69377	2.13503	1.48435	0.840354	1.4798	0.907064	45.3233	1.1238	0.00274708	0.09251	UP	zinc finger protein 837 [Source:HGNC Symbol;Acc:HGNC:25164]	[GO:0003676:nucleic acid binding][GO:0005634:nucleus][GO:0046872:metal ion binding][GO:0003677:DNA binding][GO:0006357:regulation of transcription by RNA polymerase II][GO:0000981:DNA-binding transcription factor activity, RNA polymerase II-specific][GO:0003676:nucleic acid binding][GO:0005634:nucleus][GO:0046872:metal ion binding][GO:0003677:DNA binding][GO:0006357:regulation of transcription by…	-	-	-	-	-	-	-	-	-	-
ENSG00000280018	21	6986450	6997765	2327	-	CU634019.6	7.16805	4.97566	15.4102	0.731336	0.981596	0	0.517524	0.387392	1.10809	0.059024	0.0805512	0	4.8778	4.01014	0.0028307	0.0938006	UP		-	-	-	-	-	-	-	-	-	-	-
ENSG00000253251	5	65624765	65630891	2098	+	SHLD3	13.1414	48.7615	17.9785	81.9096	58.8958	62.8646	0.502872	2.01216	0.685187	3.50374	2.56158	2.72908	47.2586	-1.33051	0.00283653	0.0938006	DOWN	shieldin complex subunit 3 [Source:HGNC Symbol;Acc:HGNC:53826]	[GO:0005694:chromosome][GO:0005694:chromosome][GO:0005515:protein binding][GO:0006281:DNA repair][GO:0006974:cellular response to DNA damage stimulus][GO:0010569:regulation of double-strand break repair via homologous recombination][GO:2000042:negative regulation of double-strand break repair via homologous recombination][GO:2001034:positive regulation of double-strand break repair via nonhomolog…	-	-	-	-	-	-	-	-	-	-
ENSG00000169371	15	75598083	75626469	11650	-	SNUPN	20.3095	69.6593	41.0938	95.0737	91.2884	99.8944	0.710758	2.62889	1.43232	3.71934	3.63119	3.96606	69.5532	-1.1147	0.00286399	0.0943512	DOWN	snurportin 1 [Source:HGNC Symbol;Acc:HGNC:14245]	[GO:0005634:nucleus][GO:0003723:RNA binding][GO:0005737:cytoplasm][GO:0005515:protein binding][GO:0006606:protein import into nucleus][GO:0061608:nuclear import signal receptor activity][GO:0005829:cytosol][GO:0061015:snRNA import into nucleus][GO:0005643:nuclear pore][GO:0000387:spliceosomal snRNP assembly][GO:0051170:import into nucleus][GO:0000339:RNA cap binding][GO:0005634:nucleus][GO:000372…	-	-	-	-	-	-	-	-	-	-
ENSG00000254432	8	60808735	60809606	301	-	AC113143.1	20.3095	4.97566	16.6943	0.731336	0.981596	4.30579	4.55971	1.20465	3.73292	0.183543	0.250485	1.0967	7.9997	2.80073	0.00302003	0.0967307	UP	novel transcript	-	-	-	-	-	-	-	-	-	-	-
ENSG00000221676	9	134164439	134164564	126	-	RNU6ATAC	33.4509	8.95619	21.8311	8.0447	3.92638	2.58348	17.9408	5.17998	11.6614	4.82311	2.39352	1.57194	13.1321	2.10751	0.00302476	0.0967863	UP	RNA, U6atac small nuclear (U12-dependent splicing) [Source:HGNC Symbol;Acc:HGNC:34017]	-	-	-	-	-	-	-	-	-	-	-
ENSG00000130958	9	96313444	96383710	8160	-	SLC35D2	54.9551	45.7761	61.6407	25.5968	27.4847	27.5571	1.38625	1.24521	1.5486	0.721772	0.788012	0.788608	40.5017	1.00661	0.00308876	0.0978652	UP	solute carrier family 35 member D2 [Source:HGNC Symbol;Acc:HGNC:20799]	[GO:0016020:membrane][GO:0016021:integral component of membrane][GO:0005794:Golgi apparatus][GO:0005794:Golgi apparatus][GO:0000139:Golgi membrane][GO:0055085:transmembrane transport][GO:0008643:carbohydrate transport][GO:0005794:Golgi apparatus][GO:0008150:biological_process][GO:0005575:cellular_component][GO:0015297:antiporter activity][GO:0000139:Golgi membrane][GO:0006024:glycosaminoglycan bi…	-	-	-	-	-	-	-	-	-	-
ENSG00000158406	6	26277609	26285638	4628	-	HIST1H4H	77.6539	34.8296	65.4932	24.8654	22.5767	31.8629	2.42612	1.17346	2.03791	0.868415	0.801713	1.12935	42.8803	1.15752	0.00309608	0.0979052	UP	histone cluster 1 H4 family member h [Source:HGNC Symbol;Acc:HGNC:4788]	[GO:0005634:nucleus][GO:0003723:RNA binding][GO:0005634:nucleus][GO:0005634:nucleus][GO:0016020:membrane][GO:0003677:DNA binding][GO:0003677:DNA binding][GO:0046982:protein heterodimerization activity][GO:0006334:nucleosome assembly][GO:0006334:nucleosome assembly][GO:0000786:nucleosome][GO:0000786:nucleosome][GO:0000786:nucleosome][GO:0005694:chromosome][GO:0005515:protein binding][GO:0006352:DN…	-	-	-	-	-	-	-	-	-	-
ENSG00000201998	11	9428773	9428954	182	+	SNORA23	16.7255	4.97566	10.2734	2.19401	0	0.861159	6.21029	1.9923	3.79918	0.910657	0	0.362754	5.83829	3.28392	0.00310003	0.0979342	UP	small nucleolar RNA, H/ACA box 23 [Source:HGNC Symbol;Acc:HGNC:32613]	-	-	-	-	-	-	-	-	-	-	-
ENSG00000201457	1	39567374	39567508	135	-	SNORA55	9.5574	4.97566	6.4209	0	0.981596	0	4.78422	2.68592	3.20116	0	0.558488	0	3.65593	4.51166	0.00312298	0.0982667	UP	small nucleolar RNA, H/ACA box 55 [Source:HGNC Symbol;Acc:HGNC:32649]	-	-	-	-	-	-	-	-	-	-	-
ENSG00000164331	5	73552335	73565686	6961	-	ANKRA2	27.4775	79.6106	42.378	131.64	75.5829	119.701	0.900086	2.81221	1.38257	4.82034	2.8141	4.44836	79.3984	-1.12049	0.00312871	0.0982667	DOWN	ankyrin repeat family A member 2 [Source:HGNC Symbol;Acc:HGNC:13208]	[GO:0005737:cytoplasm][GO:0016020:membrane][GO:0016020:membrane][GO:0005829:cytosol][GO:0005856:cytoskeleton][GO:0005515:protein binding][GO:0042826:histone deacetylase binding][GO:0005634:nucleus][GO:0005634:nucleus][GO:0019901:protein kinase binding][GO:0043254:regulation of protein complex assembly][GO:0032991:protein-containing complex][GO:0031625:ubiquitin protein ligase binding][GO:0042826:…	-	-	-	-	-	-	-	-	-	-
ENSG00000276903	6	27865355	27865747	393	+	HIST1H2AL	52.5657	7.96106	24.3994	9.50737	5.88958	5.16695	9.0389	1.47623	4.17862	1.82749	1.15108	1.00796	17.5817	2.02593	0.00315486	0.0987018	UP	histone cluster 1 H2A family member l [Source:HGNC Symbol;Acc:HGNC:4730]	[GO:0005634:nucleus][GO:0005634:nucleus][GO:0005634:nucleus][GO:0003677:DNA binding][GO:0046982:protein heterodimerization activity][GO:0000786:nucleosome][GO:0005694:chromosome][GO:0005515:protein binding][GO:0000790:nuclear chromatin][GO:0003677:DNA binding][GO:0006325:chromatin organization][GO:0070062:extracellular exosome][GO:0008150:biological_process][GO:0019899:enzyme binding]	-	-	-	-	-	-	-	-	-	-
ENSG00000212123	19	5782960	5784765	3032	-	PRR22	90.7953	23.8832	68.0616	19.0147	33.3743	12.9174	3.74132	1.06126	2.79321	0.875859	1.56309	0.603853	41.3411	1.48751	0.00317834	0.099004	UP	proline rich 22 [Source:HGNC Symbol;Acc:HGNC:28354]	-	-	-	-	-	-	-	-	-	-	-
ENSG00000204540	6	31114750	31140092	8795	+	PSORS1C1	89.6006	47.7664	64.209	32.9101	31.4111	35.3075	1.58219	0.909576	1.12923	0.649619	0.630433	0.70731	50.2008	1.01094	0.00317984	0.099004	UP	psoriasis susceptibility 1 candidate 1 [Source:HGNC Symbol;Acc:HGNC:17202]	-	-	-	-	-	-	-	-	-	-	-
ENSG00000237892	2	207120884	207122044	655	-	KLF7-IT1	16.7255	15.9221	10.2734	3.65668	1.96319	3.44463	1.72561	1.77147	1.05565	0.421729	0.230217	0.403184	8.66425	2.22766	0.00318542	0.0990822	UP	KLF7 intronic transcript 1 [Source:HGNC Symbol;Acc:HGNC:41355]	-	-	-	-	-	-	-	-	-	-	-
ENSG00000268568	19	56672574	56673901	1328	-	AC007228.1	58.5391	31.8442	62.9248	19.7461	24.5399	24.1124	2.97888	1.74746	3.18911	1.12323	1.41935	1.39202	36.9511	1.16036	0.00323899	0.0999215	UP	novel transcript	-	-	-	-	-	-	-	-	-	-	-
ENSG00000250471	4	8174421	8174999	579	+	GMPSP1	33.4509	21.8929	57.7881	8.0447	16.6871	15.5009	3.90422	2.7555	6.71747	1.04959	2.2137	2.05248	25.5608	1.49631	0.00324332	0.0999215	UP	guanine monophosphate synthase pseudogene 1 [Source:HGNC Symbol;Acc:HGNC:39428]	-	-	-	-	-	-	-	-	-	-	-
ENSG00000268575	1	1702736	1737688	5079	-	AL031282.2	11.9468	8.95619	21.8311	1.46267	4.90798	1.72232	0.158956	0.128505	0.289296	0.0217549	0.0742232	0.0259978	8.47116	2.43621	0.00338018	0.102863	UP	novel transcript, readthrough between SLC35E2 and CDK11A	-	-	-	-	-	-	-	-	-	-	-
ENSG00000116711	1	186828953	186988981	3725	+	PLA2G4A	21.5042	31.8442	17.9785	52.6562	39.2638	68.0315	0.505464	0.807176	0.420883	1.38356	1.04899	1.81415	38.5464	-1.15371	0.00348679	0.104996	DOWN	phospholipase A2 group IVA [Source:HGNC Symbol;Acc:HGNC:9035]	[GO:0005737:cytoplasm][GO:0046872:metal ion binding][GO:0005829:cytosol][GO:0016787:hydrolase activity][GO:0004620:phospholipase activity][GO:0006629:lipid metabolic process][GO:0009395:phospholipid catabolic process][GO:0016042:lipid catabolic process][GO:0005829:cytosol][GO:0005811:lipid droplet][GO:0031410:cytoplasmic vesicle][GO:0005544:calcium-dependent phospholipid binding][GO:0005509:calci…	[hsa00564:Glycerophospholipid metabolism][hsa00565:Ether lipid metabolism][hsa00590:Arachidonic acid metabolism][hsa00591:Linoleic acid metabolism][hsa00592:alpha-Linolenic acid metabolism][hsa04010:MAPK signaling pathway][hsa04014:Ras signaling pathway][hsa04072:Phospholipase D signaling pathway][hsa04270:Vascular smooth muscle contraction][hsa04370:VEGF signaling pathway][hsa04611:Platelet acti…	-	-	-	-	-	-	-	-	-
ENSG00000130005	19	1397026	1401570	4562	-	GAMT	60.9284	38.8102	60.3565	30.7161	20.6135	23.2513	2.32754	1.5988	2.29637	1.31167	0.895033	1.00767	39.1127	1.08621	0.00349224	0.104996	UP	guanidinoacetate N-methyltransferase [Source:HGNC Symbol;Acc:HGNC:4136]	[GO:0008168:methyltransferase activity][GO:0016740:transferase activity][GO:0032259:methylation][GO:0005634:nucleus][GO:0005737:cytoplasm][GO:0030731:guanidinoacetate N-methyltransferase activity][GO:0005829:cytosol][GO:0006936:muscle contraction][GO:0006600:creatine metabolic process][GO:0008168:methyltransferase activity][GO:0008757:S-adenosylmethionine-dependent methyltransferase activity][GO:…	[hsa00260:Glycine, serine and threonine metabolism][hsa00330:Arginine and proline metabolism]	-	-	-	-	-	-	-	-	-
ENSG00000088451	13	94574051	94596257	3513	-	TGDS	69.2912	235.846	120.713	325.445	245.399	285.905	2.45804	9.02214	4.26486	12.9053	9.89448	11.5061	213.766	-1.00361	0.00351039	0.10524	DOWN	TDP-glucose 4,6-dehydratase [Source:HGNC Symbol;Acc:HGNC:20324]	[GO:0016829:lyase activity][GO:0008460:dTDP-glucose 4,6-dehydratase activity]	-	-	-	-	-	-	-	-	-	-
ENSG00000131470	17	42572315	42577831	9649	-	PSMC3IP	63.3178	209.973	95.0294	301.31	202.209	254.042	3.02181	10.8063	4.5169	16.0745	10.9686	13.7544	187.647	-1.03474	0.0036948	0.109224	DOWN	PSMC3 interacting protein [Source:HGNC Symbol;Acc:HGNC:17928]	[GO:0005634:nucleus][GO:0005654:nucleoplasm][GO:0003677:DNA binding][GO:1903508:positive regulation of nucleic acid-templated transcription][GO:0006310:DNA recombination][GO:0051321:meiotic cell cycle][GO:0030374:nuclear receptor transcription coactivator activity][GO:0005575:cellular_component][GO:0005634:nucleus][GO:0005654:nucleoplasm][GO:0003677:DNA binding][GO:1903508:positive regulation of …	-	-	-	-	-	-	-	-	-	-
ENSG00000279652	22	35992321	36000469	8149	+	Z82217.1	45.3977	15.9221	30.8203	10.2387	7.85277	12.9174	0.376474	0.142388	0.254553	0.0949136	0.0740173	0.121527	20.5248	1.55755	0.00377118	0.110797	UP	novel transcript	-	-	-	-	-	-	-	-	-	-	-
ENSG00000089505	16	66566393	66579137	15816	+	CMTM1	22.6988	6.96593	15.4102	2.92534	2.94479	3.44463	1.44167	0.477104	0.97479	0.207694	0.212582	0.2482	9.06495	2.26484	0.0037981	0.11138	UP	CKLF like MARVEL transmembrane domain containing 1 [Source:HGNC Symbol;Acc:HGNC:19172]	[GO:0016020:membrane][GO:0016021:integral component of membrane][GO:0010469:regulation of signaling receptor activity][GO:0005125:cytokine activity][GO:0005615:extracellular space][GO:0006935:chemotaxis][GO:0016021:integral component of membrane][GO:0016020:membrane][GO:0016021:integral component of membrane][GO:0010469:regulation of signaling receptor activity][GO:0005125:cytokine activity][GO:0…	-	-	-	-	-	-	-	-	-	-
ENSG00000279977	19	16610374	16612203	1830	-	AC008764.10	11.9468	1.99027	7.70508	0	0.981596	0	0.441168	0.0792566	0.283382	0	0.0411999	0	3.77062	4.55115	0.00392192	0.112866	UP	TEC	-	-	-	-	-	-	-	-	-	-	-
ENSG00000100490	14	50329404	50416461	10861	-	CDKL1	26.2829	29.854	38.5254	16.8207	6.87117	11.1951	0.595621	0.729575	0.869531	0.426113	0.176986	0.287819	21.5915	1.41446	0.00395511	0.113317	UP	cyclin dependent kinase like 1 [Source:HGNC Symbol;Acc:HGNC:1781]	[GO:0005634:nucleus][GO:0005737:cytoplasm][GO:0043231:intracellular membrane-bounded organelle][GO:0000166:nucleotide binding][GO:0004672:protein kinase activity][GO:0004674:protein serine/threonine kinase activity][GO:0005524:ATP binding][GO:0006468:protein phosphorylation][GO:0005654:nucleoplasm][GO:0016740:transferase activity][GO:0016301:kinase activity][GO:0016310:phosphorylation][GO:0051726…	-	-	-	-	-	-	-	-	-	-
ENSG00000257038	11	73307235	73309361	1695	-	AP002761.3	17.9201	16.9173	16.6943	5.85069	4.90798	3.44463	0.714458	0.727337	0.662896	0.26075	0.222407	0.155802	10.9558	1.851	0.00404694	0.114507	UP	novel transcript	-	-	-	-	-	-	-	-	-	-	-
ENSG00000124610	6	26017085	26017732	648	-	HIST1H1A	22.6988	4.97566	21.8311	2.92534	0.981596	5.16695	2.36719	0.559566	2.26749	0.341028	0.116352	0.611308	9.76324	2.4173	0.00404858	0.114507	UP	histone cluster 1 H1 family member a [Source:HGNC Symbol;Acc:HGNC:4715]	[GO:0005634:nucleus][GO:0003677:DNA binding][GO:0031490:chromatin DNA binding][GO:0006334:nucleosome assembly][GO:0000786:nucleosome][GO:0000790:nuclear chromatin][GO:0005694:chromosome][GO:0005515:protein binding][GO:0005515:protein binding][GO:0005634:nucleus][GO:0006355:regulation of transcription, DNA-templated][GO:0000790:nuclear chromatin][GO:0007283:spermatogenesis][GO:0003690:double-stran…	-	-	-	-	-	-	-	-	-	-
ENSG00000233559	7	130853720	130928649	1616	+	LINC00513	109.91	39.8053	78.335	33.6415	40.2454	31.8629	4.59623	1.79504	3.26257	1.57261	1.91289	1.51163	55.6334	1.10532	0.00417196	0.116831	UP	long intergenic non-protein coding RNA 513 [Source:HGNC Symbol;Acc:HGNC:43566]	-	-	-	-	-	-	-	-	-	-	-
ENSG00000228952	3	187448845	187449450	246	+	LINC02041	4.7787	5.9708	2.56836	19.0147	11.7792	23.2513	1.31274	1.76877	0.702694	5.83906	3.67785	7.24624	11.2272	-2.00099	0.00417899	0.116831	DOWN	long intergenic non-protein coding RNA 2041 [Source:HGNC Symbol;Acc:HGNC:52881]	-	-	-	-	-	-	-	-	-	-	-
ENSG00000124635	6	27125897	27132750	1739	-	HIST1H2BJ	60.9284	37.815	57.7881	27.0594	19.6319	27.5571	4.33413	2.90079	4.09412	2.15171	1.58728	2.22388	38.4633	1.06284	0.00420941	0.117275	UP	histone cluster 1 H2B family member j [Source:HGNC Symbol;Acc:HGNC:4761]	[GO:0005634:nucleus][GO:0005634:nucleus][GO:0005634:nucleus][GO:0005829:cytosol][GO:0005654:nucleoplasm][GO:0003677:DNA binding][GO:0003677:DNA binding][GO:0046982:protein heterodimerization activity][GO:0006334:nucleosome assembly][GO:0000786:nucleosome][GO:0000786:nucleosome][GO:0005694:chromosome][GO:0005886:plasma membrane][GO:0005515:protein binding][GO:0005615:extracellular space][GO:004274…	-	-	-	-	-	-	-	-	-	-
ENSG00000275895	21	6484623	6499261	20669	-	U2AF1L5	45.3977	38.8102	33.3887	64.3576	56.9326	122.285	0.650665	0.599845	0.47661	1.03111	0.927458	1.98834	60.1952	-1.04982	0.00422391	0.117376	DOWN	U2 small nuclear RNA auxiliary factor 1 like 5 [Source:HGNC Symbol;Acc:HGNC:51830]	[GO:0003676:nucleic acid binding][GO:0003723:RNA binding][GO:0005634:nucleus][GO:0016607:nuclear speck][GO:0046872:metal ion binding][GO:0005654:nucleoplasm][GO:0000398:mRNA splicing, via spliceosome][GO:0089701:U2AF][GO:0005681:spliceosomal complex][GO:0000398:mRNA splicing, via spliceosome][GO:0030628:pre-mRNA 3'-splice site binding][GO:0089701:U2AF][GO:0003723:RNA binding][GO:0046872:metal ion…	-	-	-	-	-	-	-	-	-	-
ENSG00000240616	19	12894133	12894880	748	+	RPS6P25	70.4858	19.9027	47.5147	14.6267	22.5767	14.6397	6.36804	1.93903	4.27535	1.47718	2.31832	1.50048	31.6244	1.41221	0.00425986	0.117844	UP	ribosomal protein S6 pseudogene 25 [Source:HGNC Symbol;Acc:HGNC:35948]	-	-	-	-	-	-	-	-	-	-	-
ENSG00000279799	5	134905235	134905691	457	+	AC006077.2	27.4775	17.9124	21.8311	6.58202	9.81596	6.02811	4.06319	2.85636	3.21517	1.08801	1.6498	1.01127	14.9412	1.59251	0.00436712	0.11917	UP	TEC	-	-	-	-	-	-	-	-	-	-	-
ENSG00000143590	1	155078872	155087538	3321	+	EFNA3	58.5391	30.8491	56.5039	12.4327	29.4479	19.8066	2.21995	1.26157	2.13411	0.527043	1.26929	0.852127	34.5966	1.25165	0.00439417	0.119482	UP	ephrin A3 [Source:HGNC Symbol;Acc:HGNC:3223]	[GO:0016525:negative regulation of angiogenesis][GO:0005886:plasma membrane][GO:0016020:membrane][GO:0005886:plasma membrane][GO:0005515:protein binding][GO:0005886:plasma membrane][GO:0031225:anchored component of membrane][GO:0046875:ephrin receptor binding][GO:0048013:ephrin receptor signaling pathway][GO:0007411:axon guidance][GO:0005886:plasma membrane][GO:0046875:ephrin receptor binding][GO…	-	-	-	-	-	-	-	-	-	-
ENSG00000183458	16	14911551	14935708	7344	+	AC138932.1	26.2829	13.9319	25.6836	3.65668	7.85277	8.61159	0.26005	0.14865	0.253093	0.040444	0.0883115	0.0966637	14.3366	1.72263	0.00442189	0.119788	UP	polycystic kidney disease 1 (autosomal dominant) (PKD1) pseudogene	-	-	-	-	-	-	-	-	-	-	-
ENSG00000139438	12	109714228	109770507	6482	+	FAM222A	1.19468	3.98053	5.13672	16.8207	13.7423	15.5009	0.0245093	0.0880628	0.104956	0.385753	0.320444	0.360772	9.39598	-2.16387	0.0044456	0.120228	DOWN	family with sequence similarity 222 member A [Source:HGNC Symbol;Acc:HGNC:25915]	-	-	-	-	-	-	-	-	-	-	-
ENSG00000146414	6	145864245	145964423	54570	-	SHPRH	137.388	30.8491	70.6299	40.2235	12.7607	32.724	0.796259	0.192806	0.407695	0.260597	0.0840606	0.215164	54.0958	1.46498	0.00447055	0.120475	UP	SNF2 histone linker PHD RING helicase [Source:HGNC Symbol;Acc:HGNC:19336]	[GO:0005634:nucleus][GO:0046872:metal ion binding][GO:0000166:nucleotide binding][GO:0005524:ATP binding][GO:0016740:transferase activity][GO:0016787:hydrolase activity][GO:0016567:protein ubiquitination][GO:0003677:DNA binding][GO:0006334:nucleosome assembly][GO:0000786:nucleosome][GO:0005515:protein binding][GO:0006281:DNA repair][GO:0006974:cellular response to DNA damage stimulus][GO:0004386:…	-	-	-	-	-	-	-	-	-	-
ENSG00000196747	6	27808199	27808701	503	+	HIST1H2AI	95.574	22.888	71.9141	21.9401	22.5767	30.1405	12.8404	3.31601	9.62258	3.29502	3.44753	4.59393	44.1722	1.34404	0.0044706	0.120475	UP	histone cluster 1 H2A family member i [Source:HGNC Symbol;Acc:HGNC:4725]	[GO:0005634:nucleus][GO:0005634:nucleus][GO:0005634:nucleus][GO:0003677:DNA binding][GO:0046982:protein heterodimerization activity][GO:0000786:nucleosome][GO:0005694:chromosome][GO:0005515:protein binding][GO:0000790:nuclear chromatin][GO:0003677:DNA binding][GO:0006325:chromatin organization][GO:0070062:extracellular exosome][GO:0008150:biological_process][GO:0019899:enzyme binding]	-	-	-	-	-	-	-	-	-	-
ENSG00000200521	4	157768013	157768113	101	-	RF00019	10.7521	1.99027	2.56836	0	0	0	7.1941	1.43603	1.71151	0	0	0	2.55178	5.01985	0.00447334	0.120475	UP		-	-	-	-	-	-	-	-	-	-	-
ENSG00000174928	3	155762617	155806351	7211	-	C3orf33	37.0349	27.8637	28.252	13.8954	13.7423	10.3339	1.29945	1.05429	0.987275	0.545007	0.548049	0.411348	21.8537	1.29224	0.00452011	0.120828	UP	chromosome 3 open reading frame 33 [Source:HGNC Symbol;Acc:HGNC:26434]	[GO:0016020:membrane][GO:0016021:integral component of membrane][GO:0005576:extracellular region][GO:0005615:extracellular space][GO:0005615:extracellular space][GO:0051090:regulation of DNA-binding transcription factor activity][GO:0070373:negative regulation of ERK1 and ERK2 cascade][GO:0016020:membrane][GO:0016021:integral component of membrane][GO:0005576:extracellular region][GO:0005615:extr…	-	-	-	-	-	-	-	-	-	-
ENSG00000111716	12	21635342	21757857	7660	-	LDHB	107.521	60.7031	105.303	35.1041	66.7485	33.5852	4.72434	2.87627	4.60818	1.72421	3.3335	1.67414	68.1607	1.01881	0.00467918	0.123346	UP	lactate dehydrogenase B [Source:HGNC Symbol;Acc:HGNC:6541]	[GO:0005737:cytoplasm][GO:0005737:cytoplasm][GO:0016020:membrane][GO:0005829:cytosol][GO:0016491:oxidoreductase activity][GO:0055114:oxidation-reduction process][GO:0003824:catalytic activity][GO:0005975:carbohydrate metabolic process][GO:0016616:oxidoreductase activity, acting on the CH-OH group of donors, NAD or NADP as acceptor][GO:0005515:protein binding][GO:0019752:carboxylic acid metabolic …	[hsa00010:Glycolysis / Gluconeogenesis][hsa00270:Cysteine and methionine metabolism][hsa00620:Pyruvate metabolism][hsa00640:Propanoate metabolism][hsa04922:Glucagon signaling pathway]	-	-	-	-	-	-	-	-	-
ENSG00000258199	12	56162359	56190284	403	-	AC073896.4	27.4775	12.9367	17.9785	2.19401	4.90798	8.61159	4.60763	2.33935	3.00258	0.411264	0.935433	1.63825	12.3511	1.90598	0.00503692	0.129605	UP	novel transcript, sense overlapping to SMARCC2	-	-	-	-	-	-	-	-	-	-	-
ENSG00000182809	14	105472962	105480170	13270	+	CRIP2	32.2562	28.8588	39.8096	8.77603	19.6319	12.9174	1.10314	1.06431	1.35596	0.335505	0.763116	0.501174	23.7083	1.30412	0.00510668	0.130493	UP	cysteine rich protein 2 [Source:HGNC Symbol;Acc:HGNC:2361]	[GO:0046872:metal ion binding][GO:0005515:protein binding][GO:0008270:zinc ion binding][GO:0046872:metal ion binding][GO:0046872:metal ion binding][GO:0046872:metal ion binding][GO:0005515:protein binding][GO:0008270:zinc ion binding][GO:0008284:positive regulation of cell population proliferation][GO:0030097:hemopoiesis][GO:0005938:cell cortex]	-	-	-	-	-	-	-	-	-	-
ENSG00000243071	12	76660405	76660884	480	+	AC107032.1	15.5308	18.9075	23.1152	8.0447	4.90798	4.30579	2.18654	2.87057	3.24118	1.26607	0.785374	0.687722	12.4687	1.71669	0.00517238	0.131515	UP	ribosomal protein L21 (RPL21) pseudogene	-	-	-	-	-	-	-	-	-	-	-
ENSG00000144426	2	203014879	203226378	23056	+	NBEAL1	105.131	36.8199	60.3565	32.9101	22.5767	34.4463	0.649531	0.245313	0.371391	0.227289	0.15854	0.241438	48.7068	1.15946	0.0051763	0.131515	UP	neurobeachin like 1 [Source:HGNC Symbol;Acc:HGNC:20681]	-	-	-	-	-	-	-	-	-	-	-
ENSG00000285721	1	22025511	22101360	10598	+	AL031281.2	35.8403	25.8734	50.083	12.4327	16.6871	18.0843	0.228535	0.177912	0.318062	0.0886196	0.120941	0.130822	26.5002	1.24179	0.00519215	0.131639	UP	novel protein, identical to cell division cycle 42 (GTP binding protein, 25kDa) CDC42	[GO:0000166:nucleotide binding][GO:0003924:GTPase activity][GO:0005525:GTP binding][GO:0051301:cell division][GO:0007264:small GTPase mediated signal transduction][GO:0019901:protein kinase binding][GO:0030742:GTP-dependent protein binding][GO:0031435:mitogen-activated protein kinase kinase kinase binding][GO:0002040:sprouting angiogenesis][GO:0003161:cardiac conduction system development][GO:000…	-	-	-	-	-	-	-	-	-	-
ENSG00000224080	3	37143512	37143958	447	-	UBE2FP1	7.16805	14.927	10.2734	34.3728	28.4663	24.1124	1.08367	2.43355	1.54687	5.80892	4.89146	4.13556	19.8867	-1.41204	0.00523875	0.13227	DOWN	UBE2F pseudogene 1 [Source:HGNC Symbol;Acc:HGNC:44535]	-	-	-	-	-	-	-	-	-	-	-
ENSG00000181449	3	181711924	181714436	2513	+	SOX2	2.38935	7.96106	5.13672	21.9401	11.7792	24.9736	0.0642529	0.230863	0.137575	0.659528	0.360028	0.761885	12.3633	-1.90377	0.00531782	0.133487	DOWN	SRY-box 2 [Source:HGNC Symbol;Acc:HGNC:11195]	[GO:0005634:nucleus][GO:0005634:nucleus][GO:0005634:nucleus][GO:0005737:cytoplasm][GO:0005654:nucleoplasm][GO:0006355:regulation of transcription, DNA-templated][GO:0006325:chromatin organization][GO:0003677:DNA binding][GO:0003677:DNA binding][GO:0003677:DNA binding][GO:0003700:DNA-binding transcription factor activity][GO:0003700:DNA-binding transcription factor activity][GO:0005829:cytosol][GO…	-	NSCLC, oesophageal squamous carcinoma			yes	Other Alpha-Helix Group/High Mobility Group (Box) Family	15860457	DNA Binding; Transactivation	Human; Mouse	Strong
ENSG00000142046	19	41350911	41384083	11674	+	TMEM91	48.9817	18.9075	34.6729	13.8954	13.7423	12.0562	1.79603	0.747626	1.26622	0.569552	0.572731	0.501518	23.7093	1.36065	0.00531974	0.133487	UP	transmembrane protein 91 [Source:HGNC Symbol;Acc:HGNC:32393]	[GO:0016020:membrane][GO:0016021:integral component of membrane][GO:0016020:membrane][GO:0016021:integral component of membrane][GO:0003674:molecular_function][GO:0008150:biological_process][GO:0005575:cellular_component][GO:0016020:membrane][GO:0016021:integral component of membrane][GO:0003674:molecular_function][GO:0008150:biological_process][GO:0005575:cellular_component][GO:0016020:membrane]…	-	-	-	-	-	-	-	-	-	-
ENSG00000173258	9	111525159	111577844	8127	+	ZNF483	172.033	49.7566	96.3135	36.5668	53.0062	55.9753	3.18076	0.992062	1.77356	0.755766	1.11392	1.17411	77.2753	1.12764	0.00535097	0.133883	UP	zinc finger protein 483 [Source:HGNC Symbol;Acc:HGNC:23384]	[GO:0003676:nucleic acid binding][GO:0005634:nucleus][GO:0046872:metal ion binding][GO:0006355:regulation of transcription, DNA-templated][GO:0003677:DNA binding][GO:0003700:DNA-binding transcription factor activity][GO:0005634:nucleus][GO:0006357:regulation of transcription by RNA polymerase II][GO:0000981:DNA-binding transcription factor activity, RNA polymerase II-specific][GO:0005634:nucleus]…	-	-	-	-	-	-	-	-	-	-
ENSG00000212664	15	71341158	71341712	555	-	AC064799.1	70.4858	30.8491	50.083	24.8654	22.5767	21.529	8.58251	4.05065	6.07356	3.38447	3.12451	2.97393	36.7315	1.12546	0.0053607	0.133883	UP	ribosomal protein L17 (RPL17) pseudogene	-	-	-	-	-	-	-	-	-	-	-
ENSG00000178531	19	7924485	7926166	1274	-	CTXN1	58.5391	25.8734	62.9248	22.6714	23.5583	18.0843	3.10515	1.47999	3.32428	1.3443	1.42033	1.08826	35.2752	1.1868	0.0054401	0.134793	UP	cortexin 1 [Source:HGNC Symbol;Acc:HGNC:31108]	[GO:0016020:membrane][GO:0016021:integral component of membrane][GO:0031224:intrinsic component of membrane]	-	-	-	-	-	-	-	-	-	-
ENSG00000273983	6	26269405	26271815	2411	-	HIST1H3G	70.4858	25.8734	39.8096	18.2834	11.7792	24.1124	1.97565	0.782046	1.11131	0.572859	0.37526	0.766734	31.724	1.3179	0.00545366	0.134955	UP	histone cluster 1 H3 family member g [Source:HGNC Symbol;Acc:HGNC:4772]	[GO:0005634:nucleus][GO:0005634:nucleus][GO:0005634:nucleus][GO:0016020:membrane][GO:0003677:DNA binding][GO:0046982:protein heterodimerization activity][GO:0006334:nucleosome assembly][GO:0006334:nucleosome assembly][GO:0000786:nucleosome][GO:0000786:nucleosome][GO:0005694:chromosome][GO:0005515:protein binding][GO:0005576:extracellular region][GO:0005634:nucleus][GO:0005654:nucleoplasm][GO:0045…	-	-	-	-	-	-	-	-	-	-
ENSG00000167371	16	29811382	29815892	30391	+	PRRT2	10.7521	7.96106	15.4102	3.65668	0.981596	0.861159	0.24204	0.193257	0.345495	0.0920162	0.0251152	0.0219924	6.60379	2.56529	0.00567818	0.138287	UP	proline rich transmembrane protein 2 [Source:HGNC Symbol;Acc:HGNC:30500]	[GO:0016020:membrane][GO:0016021:integral component of membrane][GO:0005886:plasma membrane][GO:0005886:plasma membrane][GO:0042995:cell projection][GO:0030054:cell junction][GO:0031410:cytoplasmic vesicle][GO:0045202:synapse][GO:0045211:postsynaptic membrane][GO:0016020:membrane][GO:0030424:axon][GO:0014069:postsynaptic density][GO:0043197:dendritic spine][GO:0031982:vesicle][GO:0042734:presynap…	-	-	-	-	-	-	-	-	-	-
ENSG00000223692	21	46462471	46469306	428	+	DIP2A-IT1	19.1148	15.9221	29.5362	5.85069	6.87117	8.61159	3.01808	2.71102	4.64468	1.03264	1.23311	1.54255	14.3178	1.59366	0.0058582	0.140658	UP	DIP2A intronic transcript 1 [Source:HGNC Symbol;Acc:HGNC:41430]	-	-	-	-	-	-	-	-	-	-	-
ENSG00000253626	10	79512601	79516440	3840	+	EIF5AL1	21.5042	22.888	19.2627	8.0447	8.83436	5.16695	0.37844	0.434363	0.337623	0.158258	0.176709	0.103158	14.2835	1.53501	0.00605313	0.143262	UP	eukaryotic translation initiation factor 5A-like 1 [Source:HGNC Symbol;Acc:HGNC:17419]	[GO:0003723:RNA binding][GO:0051028:mRNA transport][GO:0005634:nucleus][GO:0005737:cytoplasm][GO:0016020:membrane][GO:0015031:protein transport][GO:0006412:translation][GO:0005783:endoplasmic reticulum][GO:0005789:endoplasmic reticulum membrane][GO:0003746:translation elongation factor activity][GO:0006414:translational elongation][GO:0005643:nuclear pore][GO:0043022:ribosome binding][GO:0006452:…	-	-	-	-	-	-	-	-	-	-
ENSG00000226439	4	61775449	61775850	402	-	AC108161.1	33.4509	25.8734	34.6729	8.0447	19.6319	9.47274	5.62325	4.69033	5.80509	1.51172	3.75104	1.80655	21.8578	1.35855	0.00605955	0.143262	UP	ribosomal protein S12 (RPS12) pseudogene	-	-	-	-	-	-	-	-	-	-	-
ENSG00000279483	7	137513859	137513933	75	+	AC090498.1	0	0.995133	1.28418	6.58202	22.5767	2.58348	0	0.96693	1.15242	6.62958	23.1214	2.64085	5.67025	-3.78377	0.00634751	0.148115	DOWN	ribosomal protein L41 (RPL41) pseudogene	-	-	-	-	-	-	-	-	-	-	-
ENSG00000273703	6	27815044	27815424	381	+	HIST1H2BM	37.0349	6.96593	15.4102	4.38802	2.94479	6.88927	6.56889	1.33238	2.72225	0.870024	0.593669	1.38627	12.2722	2.04758	0.0064074	0.148864	UP	histone cluster 1 H2B family member m [Source:HGNC Symbol;Acc:HGNC:4750]	[GO:0005634:nucleus][GO:0005634:nucleus][GO:0005634:nucleus][GO:0005829:cytosol][GO:0005654:nucleoplasm][GO:0003677:DNA binding][GO:0003677:DNA binding][GO:0046982:protein heterodimerization activity][GO:0006334:nucleosome assembly][GO:0000786:nucleosome][GO:0000786:nucleosome][GO:0005694:chromosome][GO:0003677:DNA binding][GO:0016567:protein ubiquitination][GO:0005654:nucleoplasm][GO:0070062:ext…	-	-	-	-	-	-	-	-	-	-
ENSG00000237170	4	4507078	4507777	584	+	RPS7P15	14.3361	2.9854	6.4209	0.731336	0	0.861159	1.65891	0.372533	0.739995	0.0946002	0	0.11305	4.22248	3.82443	0.00655895	0.151193	UP	ribosomal protein S7 pseudogene 15 [Source:HGNC Symbol;Acc:HGNC:48878]	-	-	-	-	-	-	-	-	-	-	-
ENSG00000276988	7	128483907	128484158	252	-	RF00017	27.4775	7.96106	5.13672	2.19401	3.92638	0.861159	7.36856	2.30221	1.37193	0.657696	1.19676	0.261989	7.92614	2.55978	0.0065781	0.151418	UP		-	-	-	-	-	-	-	-	-	-	-
ENSG00000239198	8	28299683	28300566	884	+	RPL5P22	8.36273	4.97566	12.8418	2.19401	0	0	0.639295	0.41018	0.977731	0.187488	0	0	4.72903	3.42787	0.00661838	0.152021	UP	ribosomal protein L5 pseudogene 22 [Source:HGNC Symbol;Acc:HGNC:35695]	-	-	-	-	-	-	-	-	-	-	-
ENSG00000278948	22	37943050	37944898	1849	+	AL031587.5	20.3095	8.95619	19.2627	2.19401	2.94479	6.88927	0.742279	0.35299	0.701174	0.0896374	0.12233	0.285652	10.0927	2.01097	0.00665385	0.152402	UP	TEC	-	-	-	-	-	-	-	-	-	-	-
ENSG00000224057	7	55179750	55188934	2806	-	EGFR-AS1	56.1497	23.8832	34.6729	15.3581	18.6503	14.6397	1.35228	0.620269	0.831664	0.413463	0.510521	0.399987	27.2256	1.23573	0.00679093	0.154447	UP	EGFR antisense RNA 1 [Source:HGNC Symbol;Acc:HGNC:40207]	-	-	-	-	-	-	-	-	-	-	-
ENSG00000147536	8	41529206	41545046	13503	+	GINS4	14.3361	35.8248	21.8311	68.7456	44.1718	45.6414	0.250143	0.67408	0.379379	1.34087	0.876017	0.903467	38.4251	-1.12869	0.00685165	0.155006	DOWN	GINS complex subunit 4 [Source:HGNC Symbol;Acc:HGNC:28226]	[GO:0006261:DNA-dependent DNA replication][GO:0005634:nucleus][GO:0005737:cytoplasm][GO:0005515:protein binding][GO:0032508:DNA duplex unwinding][GO:0006260:DNA replication][GO:0006261:DNA-dependent DNA replication][GO:0005654:nucleoplasm][GO:0000727:double-strand break repair via break-induced replication][GO:0043138:3'-5' DNA helicase activity][GO:0031298:replication fork protection complex][GO…	-	-	-	-	-	-	-	-	-	-
ENSG00000278705	6	26026815	26027252	438	-	HIST1H4B	26.2829	0.995133	21.8311	3.65668	2.94479	0.861159	4.05512	0.16557	3.35464	0.630668	0.51641	0.150734	9.42861	2.69727	0.00689721	0.155442	UP	histone cluster 1 H4 family member b [Source:HGNC Symbol;Acc:HGNC:4789]	[GO:0005634:nucleus][GO:0003723:RNA binding][GO:0005634:nucleus][GO:0005634:nucleus][GO:0016020:membrane][GO:0003677:DNA binding][GO:0003677:DNA binding][GO:0046982:protein heterodimerization activity][GO:0006334:nucleosome assembly][GO:0006334:nucleosome assembly][GO:0000786:nucleosome][GO:0000786:nucleosome][GO:0000786:nucleosome][GO:0005694:chromosome][GO:0005515:protein binding][GO:0006352:DN…	-	-	-	-	-	-	-	-	-	-
ENSG00000136122	13	72727749	72756198	10101	+	BORA	47.787	120.411	41.0938	183.565	96.1964	156.731	1.06439	2.89219	0.911604	4.57049	2.43533	3.96041	107.631	-1.05196	0.0070563	0.157273	DOWN	bora, aurora kinase A activator [Source:HGNC Symbol;Acc:HGNC:24724]	[GO:0051301:cell division][GO:0005515:protein binding][GO:0007049:cell cycle][GO:0005829:cytosol][GO:0019901:protein kinase binding][GO:0000086:G2/M transition of mitotic cell cycle][GO:0007088:regulation of mitotic nuclear division][GO:0032880:regulation of protein localization][GO:0060236:regulation of mitotic spindle organization][GO:0072687:meiotic spindle]	-	-	-	-	-	-	-	-	-	-
ENSG00000259103	14	75814502	75847698	2013	-	AF107885.2	7.16805	1.99027	3.85254	0	0	0	0.401328	0.120165	0.214825	0	0	0	2.16848	4.78276	0.00732423	0.160369	UP	novel transcript, antisense to TTLL5	-	-	-	-	-	-	-	-	-	-	-
ENSG00000240771	12	57610180	57619379	11068	+	ARHGEF25	35.8403	31.8442	39.8096	19.0147	17.6687	12.9174	0.949065	0.909339	1.04991	0.562856	0.531789	0.388056	26.1825	1.1093	0.00775467	0.166522	UP	Rho guanine nucleotide exchange factor 25 [Source:HGNC Symbol;Acc:HGNC:30275]	[GO:0005737:cytoplasm][GO:0016020:membrane][GO:0005886:plasma membrane][GO:0005886:plasma membrane][GO:0005089:Rho guanyl-nucleotide exchange factor activity][GO:0035023:regulation of Rho protein signal transduction][GO:0005085:guanyl-nucleotide exchange factor activity][GO:0005829:cytosol][GO:0007186:G protein-coupled receptor signaling pathway][GO:0030016:myofibril][GO:0030017:sarcomere][GO:000…	-	-	-	-	-	-	-	-	-	-
ENSG00000174482	9	27948078	28670286	9554	-	LINGO2	4.7787	4.97566	2.56836	0	0	0	0.106089	0.119119	0.056788	0	0	0	2.05379	4.71844	0.00798894	0.169748	UP	leucine rich repeat and Ig domain containing 2 [Source:HGNC Symbol;Acc:HGNC:21207]	[GO:0016020:membrane][GO:0016021:integral component of membrane][GO:0005615:extracellular space][GO:0031012:extracellular matrix][GO:0051965:positive regulation of synapse assembly][GO:0016020:membrane][GO:0016021:integral component of membrane][GO:0005615:extracellular space][GO:0031012:extracellular matrix][GO:0016020:membrane][GO:0016021:integral component of membrane][GO:0005615:extracellular…	-	-	-	-	-	-	-	-	-	-
ENSG00000271079	7	143571801	143574387	2587	+	CTAGE15	17.9201	49.7566	8.98926	85.5663	35.3375	84.3935	0.468112	1.40162	0.233869	2.49859	1.04919	2.501	46.9939	-1.40343	0.00809877	0.171069	DOWN	CTAGE family member 15 [Source:HGNC Symbol;Acc:HGNC:37295]	[GO:0016020:membrane][GO:0016021:integral component of membrane][GO:0006888:endoplasmic reticulum to Golgi vesicle-mediated transport][GO:0005789:endoplasmic reticulum membrane][GO:0042954:obsolete lipoprotein transporter activity][GO:0009306:protein secretion][GO:0035459:vesicle cargo loading][GO:0042953:lipoprotein transport][GO:0070971:endoplasmic reticulum exit site]	-	-	-	-	-	-	-	-	-	-
ENSG00000262074	17	19063346	19064136	1226	-	SNORD3B-2	113.494	35.8248	89.8926	42.4175	33.3743	37.891	9.69622	3.30052	7.6488	4.05094	3.24078	3.67249	58.8157	1.06352	0.00816838	0.172202	UP	small nucleolar RNA, C/D box 3B-2 [Source:HGNC Symbol;Acc:HGNC:33190]	-	-	-	-	-	-	-	-	-	-	-
ENSG00000237126	2	232580948	232611971	10325	-	AC073254.1	1.19468	0.995133	0	10.97	10.7976	4.30579	0.0648985	0.0582956	0	0.666156	0.666684	0.265359	4.71053	-3.5247	0.0081803	0.17227	DOWN	novel transcript	-	-	-	-	-	-	-	-	-	-	-
ENSG00000234004	1	211173488	211173849	362	+	AC092017.2	20.3095	8.95619	24.3994	5.85069	6.87117	0.861159	3.79137	1.80298	4.53646	1.22092	1.45793	0.182379	11.208	1.97583	0.00841699	0.174484	UP	pseudogene similar to ribosomal protein S25 (RPS25)	-	-	-	-	-	-	-	-	-	-	-
ENSG00000242697	4	98025390	98026240	851	+	RPL5P12	2.38935	5.9708	3.85254	0	0	0	0.189739	0.511303	0.304694	0	0	0	2.03545	4.70732	0.00865235	0.178106	UP	ribosomal protein L5 pseudogene 12 [Source:HGNC Symbol;Acc:HGNC:36221]	-	-	-	-	-	-	-	-	-	-	-
ENSG00000239686	14	55282296	55282643	348	-	AL158801.1	11.9468	7.96106	3.85254	1.46267	0.981596	0	2.31994	1.66712	0.745098	0.317509	0.216655	0	4.36744	3.25175	0.00867798	0.178407	UP	ribosomal protein L34 (RPL34) pseudogene	-	-	-	-	-	-	-	-	-	-	-
ENSG00000251229	4	2505081	2506279	900	-	AL645924.2	23.8935	14.927	12.8418	5.11935	4.90798	6.02811	1.79408	1.20866	0.960349	0.429695	0.418866	0.513499	11.2863	1.68458	0.00869165	0.178497	UP	ribosomal protein S3A (RPS3A) pseudogene	-	-	-	-	-	-	-	-	-	-	-
ENSG00000272666	22	50542305	50542906	602	-	U62317.1	32.2562	22.888	28.252	16.8207	7.85277	6.88927	3.62095	2.77069	3.15862	2.11075	1.00194	0.87736	19.1598	1.37537	0.00869893	0.178497	UP	uncharacterized LOC105373098 [Source:NCBI gene;Acc:105373098]	-	-	-	-	-	-	-	-	-	-	-
ENSG00000226824	7	66654538	66669855	1205	+	AC006001.2	19.1148	36.8199	38.5254	15.3581	13.7423	10.3339	2.5428	5.28195	5.10422	2.28381	2.07784	1.55956	22.3157	1.2582	0.0088327	0.179871	UP		-	-	-	-	-	-	-	-	-	-	-
ENSG00000124159	20	45293445	45308529	10052	-	MATN4	9.5574	11.9416	11.5576	2.19401	3.92638	0.861159	0.293577	0.395562	0.353583	0.0753361	0.137083	0.0300097	6.67303	2.27092	0.00902833	0.182267	UP	matrilin 4 [Source:HGNC Symbol;Acc:HGNC:6910]	[GO:0005509:calcium ion binding][GO:0005576:extracellular region][GO:0005615:extracellular space][GO:0005576:extracellular region][GO:0005515:protein binding][GO:0031012:extracellular matrix][GO:0003429:growth plate cartilage chondrocyte morphogenesis][GO:0030198:extracellular matrix organization][GO:0005509:calcium ion binding][GO:0005576:extracellular region][GO:0005615:extracellular space][GO:…	-	-	-	-	-	-	-	-	-	-
ENSG00000277150	X	155456914	155458672	1759	-	F8A3	20.3095	19.9027	16.6943	34.3728	50.0614	35.3075	0.780258	0.824557	0.638777	1.47617	2.18601	1.53887	29.4414	-1.06378	0.00918492	0.183218	DOWN	coagulation factor VIII associated 3 [Source:HGNC Symbol;Acc:HGNC:31850]	[GO:0005515:protein binding][GO:0003674:molecular_function][GO:0008150:biological_process][GO:0005634:nucleus]	-	-	-	-	-	-	-	-	-	-
ENSG00000271869	8	30155830	30156232	403	-	AC026979.2	20.3095	13.9319	28.252	5.11935	7.85277	8.61159	3.40564	2.5193	4.71834	0.959617	1.49669	1.63825	14.0128	1.53522	0.0092783	0.183961	UP	novel transcript	-	-	-	-	-	-	-	-	-	-	-
ENSG00000282977	12	53464468	53465057	590	+	PCBP2-OT1	22.6988	6.96593	12.8418	4.38802	3.92638	1.72232	2.5999	0.860404	1.46494	0.561829	0.511159	0.223801	8.75721	2.06735	0.009462	0.186295	UP	PCBP2 overlapping transcript 1 [Source:HGNC Symbol;Acc:HGNC:49150]	-	-	-	-	-	-	-	-	-	-	-
ENSG00000130429	7	99374249	99394816	24785	+	ARPC1B	37.0349	20.8978	59.0723	14.6267	19.6319	15.5009	1.41398	0.860404	2.24624	0.624254	0.851931	0.671403	27.7941	1.22826	0.00948416	0.186295	UP	actin related protein 2/3 complex subunit 1B [Source:HGNC Symbol;Acc:HGNC:704]	[GO:0015629:actin cytoskeleton][GO:0030833:regulation of actin filament polymerization][GO:0034314:Arp2/3 complex-mediated actin nucleation][GO:0005885:Arp2/3 protein complex][GO:0015629:actin cytoskeleton][GO:0030833:regulation of actin filament polymerization][GO:0034314:Arp2/3 complex-mediated actin nucleation][GO:0005885:Arp2/3 protein complex][GO:0005634:nucleus][GO:0005737:cytoplasm][GO:000…	-	-	-	-	-	-	-	-	-	-
ENSG00000273145	22	46013606	46015498	1207	+	BX537318.1	37.0349	25.8734	29.5362	13.164	16.6871	11.1951	2.07353	1.56215	1.64699	0.823891	1.06191	0.711083	22.2485	1.17457	0.00960704	0.186811	UP	novel transcript	-	-	-	-	-	-	-	-	-	-	-
ENSG00000279738	22	37876148	37895563	19416	+	AL022311.1	76.4592	27.8637	51.3672	21.2087	26.5031	24.9736	0.266119	0.104581	0.178062	0.0825169	0.104846	0.0986103	38.0626	1.0959	0.00964521	0.18706	UP	novel transcript, sense overlapping to EIF3L	-	-	-	-	-	-	-	-	-	-	-
ENSG00000279312	6	71373253	71375387	2135	-	AL136164.4	11.9468	25.8734	5.13672	51.1935	25.5215	38.7521	0.378144	0.883144	0.161932	1.81136	0.91817	1.39155	26.404	-1.40215	0.00968216	0.187236	DOWN	TEC	-	-	-	-	-	-	-	-	-	-	-
ENSG00000201801	1	11909808	11909927	120	-	RNU5E-4P	9.5574	1.99027	14.126	0.731336	1.96319	0	5.38225	1.20866	7.92288	0.460387	1.2566	0	4.72803	3.29124	0.00977726	0.187972	UP	RNA, U5E small nuclear 4, pseudogene [Source:HGNC Symbol;Acc:HGNC:42513]	-	-	-	-	-	-	-	-	-	-	-
ENSG00000207292	6	149631437	149631549	113	+	RF00019	8.36273	2.9854	5.13672	0	0.981596	0	5.00121	1.9253	3.05952	0	0.66722	0	2.91107	4.16239	0.00985777	0.188934	UP		-	-	-	-	-	-	-	-	-	-	-
ENSG00000229994	1	35350722	35351607	886	+	RPL5P4	11.9468	11.9416	20.5469	2.19401	5.88958	4.30579	0.911216	0.982209	1.56084	0.187065	0.510582	0.372581	9.47077	1.8654	0.00996185	0.190051	UP	ribosomal protein L5 pseudogene 4 [Source:HGNC Symbol;Acc:HGNC:36095]	-	-	-	-	-	-	-	-	-	-	-
ENSG00000128510	7	130293134	130324180	14735	+	CPA4	17.9201	25.8734	25.6836	44.6115	61.8405	35.3075	0.429892	0.669334	0.613642	1.19632	1.68617	0.960906	35.2061	-1.02184	0.0100102	0.190524	DOWN	carboxypeptidase A4 [Source:HGNC Symbol;Acc:HGNC:15740]	[GO:0008270:zinc ion binding][GO:0006508:proteolysis][GO:0004181:metallocarboxypeptidase activity][GO:0004180:carboxypeptidase activity][GO:0008270:zinc ion binding][GO:0006508:proteolysis][GO:0004181:metallocarboxypeptidase activity][GO:0004180:carboxypeptidase activity][GO:0008270:zinc ion binding][GO:0006508:proteolysis][GO:0004181:metallocarboxypeptidase activity][GO:0004180:carboxypeptidase …	-	-	-	-	-	-	-	-	-	-
ENSG00000278963	17	50722074	50724224	2151	+	AC005921.3	35.8403	4.97566	21.8311	6.58202	5.88958	4.30579	1.12599	0.168572	0.683093	0.231157	0.210309	0.153467	13.2374	1.88631	0.0101644	0.192817	UP	TEC	-	-	-	-	-	-	-	-	-	-	-
ENSG00000279631	10	22252072	22254589	2518	+	AL158211.5	9.5574	0.995133	2.56836	0	0	0	0.256501	0.0288005	0.0686508	0	0	0	2.18682	4.79463	0.0101712	0.192817	UP	TEC	-	-	-	-	-	-	-	-	-	-	-
ENSG00000187045	22	37065436	37109713	15577	-	TMPRSS6	7.16805	1.99027	7.70508	0.731336	0	0	0.145423	0.0435423	0.155686	0.0165856	0	0	2.93246	4.18906	0.0101725	0.192817	UP	transmembrane serine protease 6 [Source:HGNC Symbol;Acc:HGNC:16517]	[GO:0045944:positive regulation of transcription by RNA polymerase II][GO:0016020:membrane][GO:0016021:integral component of membrane][GO:0016021:integral component of membrane][GO:0016787:hydrolase activity][GO:0005886:plasma membrane][GO:0005886:plasma membrane][GO:0008233:peptidase activity][GO:0006508:proteolysis][GO:0006508:proteolysis][GO:0004252:serine-type endopeptidase activity][GO:00056…	-	-	-	-	-	-	-	-	-	-
ENSG00000283208	13	76992078	77129589	7198	+	AC001226.2	4.7787	2.9854	3.85254	0	0	0	0.122093	0.082253	0.0980318	0	0	0	1.93611	4.62323	0.0102063	0.193193	UP	novel protein	[GO:0005764:lysosome][GO:0005764:lysosome][GO:0005764:lysosome][GO:0005764:lysosome]	-	-	-	-	-	-	-	-	-	-
ENSG00000213082	2	207681590	207682033	444	+	PPP1R14BP2	26.2829	11.9416	14.126	5.85069	6.87117	3.44463	4.00032	1.95999	2.14132	0.995432	1.18867	0.594787	11.4195	1.695	0.0108008	0.198669	UP	protein phosphatase 1 regulatory inhibitor subunit 14B pseudogene 2 [Source:HGNC Symbol;Acc:HGNC:16329]	-	-	-	-	-	-	-	-	-	-	-
ENSG00000264107	17	31090787	31095450	492	-	AC138207.2	29.8669	10.9465	30.8203	5.85069	9.81596	9.47274	4.10233	1.62138	4.21617	0.898317	1.53244	1.47609	16.1288	1.51105	0.0108246	0.19888	UP	novel transcript, antisense to NF1	-	-	-	-	-	-	-	-	-	-	-
ENSG00000102003	X	49187804	49200259	9697	-	SYP	37.0349	23.8832	48.7989	3.65668	25.5215	9.47274	1.0019	0.696747	1.31481	0.110581	0.784745	0.290726	24.728	1.52885	0.0108912	0.199041	UP	synaptophysin [Source:HGNC Symbol;Acc:HGNC:11506]	[GO:0016020:membrane][GO:0016021:integral component of membrane][GO:0008021:synaptic vesicle][GO:0048168:regulation of neuronal synaptic plasticity][GO:0030054:cell junction][GO:0031410:cytoplasmic vesicle][GO:0045202:synapse][GO:0006897:endocytosis][GO:0048172:regulation of short-term neuronal synaptic plasticity][GO:0043005:neuron projection][GO:0043005:neuron projection][GO:0030672:synaptic ve…	-	-	-	-	-	-	-	-	-	-
ENSG00000276384	17	7557820	7558245	426	-	AC016876.3	37.0349	16.9173	11.5576	2.92534	9.81596	7.75043	5.87499	2.89398	1.82602	0.518746	1.76986	1.39482	14.3336	1.70198	0.0109632	0.199949	UP	novel transcript, antisense to TNFSF12	-	-	-	-	-	-	-	-	-	-	-
ENSG00000247595	11	18588781	18610255	4510	+	SPTY2D1OS	23.8935	21.8929	24.3994	10.97	8.83436	8.61159	1.12364	1.11025	1.1428	0.576686	0.472208	0.459438	16.4336	1.29526	0.0110624	0.201205	UP	SPTY2D1 opposite strand [Source:HGNC Symbol;Acc:HGNC:44122]	[GO:0016020:membrane][GO:0016021:integral component of membrane][GO:0016020:membrane][GO:0016021:integral component of membrane][GO:0016020:membrane][GO:0016021:integral component of membrane][GO:0016020:membrane][GO:0016021:integral component of membrane]	-	-	-	-	-	-	-	-	-	-
ENSG00000248143	4	43457527	43492543	582	-	LINC02383	7.16805	31.8442	15.4102	51.1935	42.2086	37.0298	0.832307	3.98734	1.78209	6.64477	5.57049	4.87786	30.8091	-1.24038	0.0110632	0.201205	DOWN	long intergenic non-protein coding RNA 2383 [Source:HGNC Symbol;Acc:HGNC:53306]	-	-	-	-	-	-	-	-	-	-	-
ENSG00000279021	16	81463892	81464859	968	-	AC092139.2	14.3361	1.99027	14.126	1.46267	0	2.58348	1.00083	0.149834	0.982175	0.114146	0	0.204611	5.74975	2.86153	0.0111093	0.20159	UP	novel transcript	-	-	-	-	-	-	-	-	-	-	-
ENSG00000210144	MT	5826	5891	66	-	MT-TY	72.8752	22.888	51.3672	32.9101	10.7976	13.7785	74.6176	25.272	52.3827	37.6681	12.566	16.0052	34.1028	1.33275	0.0113925	0.202984	UP	mitochondrially encoded tRNA tyrosine [Source:HGNC Symbol;Acc:HGNC:7502]	-	-	-	-	-	-	-	-	-	-	-
ENSG00000227195	20	26186920	26251526	25946	-	MIR663AHG	4.7787	0.995133	6.4209	0	0	0	0.266228	0.0597854	0.356271	0	0	0	2.03246	4.68199	0.0114757	0.204336	UP	MIR663A host gene [Source:HGNC Symbol;Acc:HGNC:27662]	-	-	-	-	-	-	-	-	-	-	-
ENSG00000205639	2	24010081	24063321	8821	+	MFSD2B	59.7338	33.8345	68.0616	6.58202	37.3006	21.529	1.41638	0.865148	1.60732	0.174463	1.00528	0.579134	37.8402	1.31965	0.0115199	0.204737	UP	major facilitator superfamily domain containing 2B [Source:HGNC Symbol;Acc:HGNC:37207]	[GO:0016020:membrane][GO:0016021:integral component of membrane][GO:0015293:symporter activity][GO:0055085:transmembrane transport][GO:0008643:carbohydrate transport][GO:0016020:membrane][GO:0016021:integral component of membrane][GO:0015293:symporter activity][GO:0005886:plasma membrane][GO:0055085:transmembrane transport][GO:0006869:lipid transport][GO:0006869:lipid transport][GO:0008643:carboh…	-	-	-	-	-	-	-	-	-	-
ENSG00000256673	12	9398355	9414851	400	-	AC141557.1	22.6988	15.9221	23.1152	39.4921	52.0246	33.5852	3.83485	2.90079	3.88941	7.45828	9.98996	6.43708	31.1397	-1.02473	0.0115293	0.204737	DOWN	ovostatin (OVOS) pseudogene	-	-	-	-	-	-	-	-	-	-	-
ENSG00000264379	9	21524307	21524382	76	-	RF00157	21.5042	5.9708	5.13672	2.92534	0.981596	1.72232	19.1212	5.72524	4.54902	2.90771	0.992051	1.7374	6.37349	2.49363	0.0117057	0.206175	UP		-	-	-	-	-	-	-	-	-	-	-
ENSG00000226259	5	70415352	70448015	6305	+	GTF2H2B	22.6988	41.7956	19.2627	84.1036	41.227	50.8084	0.785026	1.55877	0.663496	3.25146	1.62059	1.99348	43.316	-1.06352	0.0117129	0.206175	DOWN	general transcription factor IIH subunit 2B (pseudogene) [Source:HGNC Symbol;Acc:HGNC:31393]	-	-	-	-	-	-	-	-	-	-	-
ENSG00000259230	14	102545254	102555826	1603	+	LINC02323	34.6456	22.888	51.3672	11.7014	16.6871	19.8066	1.46056	1.04052	2.15674	0.551431	0.799582	0.94728	26.1827	1.17327	0.011776	0.206834	UP	long intergenic non-protein coding RNA 2323 [Source:HGNC Symbol;Acc:HGNC:53242]	-	-	-	-	-	-	-	-	-	-	-
ENSG00000105672	19	35641745	35644871	9132	+	ETV2	17.9201	23.8832	21.8311	6.58202	8.83436	9.47274	0.770851	1.10788	0.935286	0.316498	0.431931	0.462275	14.7539	1.36587	0.0121195	0.209902	UP	ETS variant 2 [Source:HGNC Symbol;Acc:HGNC:3491]	[GO:0005634:nucleus][GO:0006355:regulation of transcription, DNA-templated][GO:0003677:DNA binding][GO:0003700:DNA-binding transcription factor activity][GO:0043565:sequence-specific DNA binding][GO:0005634:nucleus][GO:0000981:DNA-binding transcription factor activity, RNA polymerase II-specific][GO:0030154:cell differentiation][GO:0006357:regulation of transcription by RNA polymerase II][GO:0000…	-	-	-	-	-	-	-	-	-	-
ENSG00000196811	2	232539727	232546403	4540	+	CHRNG	16.7255	2.9854	3.85254	0.731336	0.981596	0.861159	0.499679	0.09618	0.114631	0.0244237	0.0333315	0.0291871	4.35625	3.20062	0.0121404	0.210152	UP	cholinergic receptor nicotinic gamma subunit [Source:HGNC Symbol;Acc:HGNC:1967]	[GO:0016020:membrane][GO:0016021:integral component of membrane][GO:0005216:ion channel activity][GO:0006811:ion transport][GO:0005886:plasma membrane][GO:0005515:protein binding][GO:0004888:transmembrane signaling receptor activity][GO:0030054:cell junction][GO:0045202:synapse][GO:0045211:postsynaptic membrane][GO:0005230:extracellular ligand-gated ion channel activity][GO:0034220:ion transmembr…	-	-	-	-	-	-	-	-	-	-
ENSG00000183562	11	2989863	2991344	1482	+	AC131971.1	11.9468	5.9708	6.4209	2.19401	0.981596	0	0.544762	0.293602	0.291604	0.111835	0.0508744	0	4.58568	2.88103	0.012329	0.21225	UP	novel transcript, antisense to NAP1L4	-	-	-	-	-	-	-	-	-	-	-
ENSG00000272644	2	219069354	219069809	456	-	AC097468.3	40.619	24.8783	38.5254	17.5521	18.6503	12.0562	6.01962	3.97586	5.68628	2.90771	3.1415	2.02697	25.3802	1.10193	0.0123404	0.21225	UP	novel transcript	-	-	-	-	-	-	-	-	-	-	-
ENSG00000213228	17	60433678	60435996	2809	-	RPL12P38	14.3361	11.9416	17.9785	5.11935	4.90798	3.44463	0.417769	0.375264	0.521794	0.166764	0.162561	0.113879	9.62136	1.70665	0.0123581	0.212407	UP	ribosomal protein L12 pseudogene 38 [Source:HGNC Symbol;Acc:HGNC:36838]	-	-	-	-	-	-	-	-	-	-	-
ENSG00000253194	6	118934770	119182745	1812	+	AL137009.1	9.5574	0.995133	6.4209	0.731336	0	0	0.35644	0.0400219	0.238497	0.0304892	0	0	2.9508	4.19879	0.0124162	0.213176	UP	novel transcript, antisense to FAM184A	-	-	-	-	-	-	-	-	-	-	-
ENSG00000250556	4	112068010	112068526	517	+	CCDC34P1	37.0349	14.927	19.2627	10.2387	9.81596	6.02811	4.8409	2.10405	2.50768	1.49604	1.45833	0.893905	16.2179	1.44165	0.0125214	0.214254	UP	coiled-coil domain containing 34 pseudogene 1 [Source:HGNC Symbol;Acc:HGNC:44008]	-	-	-	-	-	-	-	-	-	-	-
ENSG00000223510	17	14235673	14236862	1421	-	CDRT15	0	0	0	5.11935	1.96319	6.02811	0	0	0	0.504864	0.196856	0.603328	2.18511	-4.37422	0.0125227	0.214254	DOWN	CMT1A duplicated region transcript 15 [Source:HGNC Symbol;Acc:HGNC:14395]	-	-	-	-	-	-	-	-	-	-	-
ENSG00000264425	7	101159473	101159555	83	+	MIR4653	23.8935	14.927	25.6836	5.11935	3.92638	12.9174	19.4539	13.106	20.8268	4.65934	3.63354	11.9316	14.4112	1.54455	0.0125746	0.214672	UP	microRNA 4653 [Source:HGNC Symbol;Acc:HGNC:41562]	-	-	-	-	-	-	-	-	-	-	-
ENSG00000226360	3	61742455	61743106	652	-	RPL10AP6	58.5391	29.854	64.209	16.8207	31.4111	25.8348	6.06742	3.3368	6.62818	1.94888	3.70041	3.03779	37.7781	1.04548	0.0125875	0.214672	UP	ribosomal protein L10a pseudogene 6 [Source:HGNC Symbol;Acc:HGNC:36504]	-	-	-	-	-	-	-	-	-	-	-
ENSG00000256667	12	10588063	10599669	4749	-	KLRA1P	7.16805	18.9075	21.8311	37.2981	30.4295	39.6133	0.205866	0.585582	0.624451	1.19744	0.993316	1.29068	25.8746	-1.16502	0.0127624	0.216165	DOWN	killer cell lectin like receptor A1, pseudogene [Source:HGNC Symbol;Acc:HGNC:6372]	-	-	-	-	-	-	-	-	-	-	-
ENSG00000261868	17	4301372	4302698	1327	+	MFSD1P1	5.97338	3.98053	5.13672	0.731336	0	0	0.304197	0.218598	0.260532	0.0416326	0	0	2.63699	4.03857	0.0128463	0.216888	UP	major facilitator superfamily domain containing 1 pseudogene 1 [Source:HGNC Symbol;Acc:HGNC:50625]	-	-	-	-	-	-	-	-	-	-	-
ENSG00000250874	5	85663232	85664684	1453	+	AC010595.1	7.16805	14.927	11.5576	24.8654	26.5031	29.2794	0.333381	0.748655	0.535363	1.29276	1.40103	1.54489	19.0501	-1.24684	0.0129618	0.218519	DOWN	novel transcript	-	-	-	-	-	-	-	-	-	-	-
ENSG00000278896	12	46404644	46407166	2523	+	AC025031.5	28.6722	5.9708	19.2627	2.92534	7.85277	4.30579	0.767979	0.172461	0.513861	0.0875886	0.239067	0.130839	11.4983	1.85244	0.0131229	0.219972	UP	TEC	-	-	-	-	-	-	-	-	-	-	-
ENSG00000252835	17	7906122	7906260	139	+	SCARNA21	9.5574	1.99027	8.98926	0	0.981596	0.861159	4.64655	1.04345	4.35266	0	0.542417	0.474973	3.72995	3.54659	0.0131752	0.220084	UP	small Cajal body-specific RNA 21 [Source:HGNC Symbol;Acc:HGNC:32579]	-	-	-	-	-	-	-	-	-	-	-
ENSG00000244086	17	38855314	38855670	357	+	AC110749.1	28.6722	15.9221	29.5362	8.0447	13.7423	7.75043	5.42748	3.25018	5.56841	1.70227	2.9567	1.6644	17.278	1.33331	0.0133652	0.221506	UP	ribosomal protein S20 pseudogene 35	-	-	-	-	-	-	-	-	-	-	-
ENSG00000235508	20	45640486	45641370	885	-	RPS2P7	22.6988	25.8734	39.8096	9.50737	13.7423	15.5009	1.73327	2.13052	3.02754	0.81153	1.1927	1.34281	21.1887	1.19263	0.0133804	0.221633	UP	ribosomal protein S2 pseudogene 7 [Source:HGNC Symbol;Acc:HGNC:15838]	-	-	-	-	-	-	-	-	-	-	-
ENSG00000271254	KI270711.1	10140	9537	10594	-	AC240274.1	11.9468	6.96593	12.8418	34.3728	16.6871	27.5571	0.216561	0.136169	0.231844	0.696509	0.343812	0.566706	18.3952	-1.33331	0.0136806	0.224851	DOWN	neuroblastoma breakpoint family member 1 [Source:NCBI gene;Acc:102724250]	-	-	-	-	-	-	-	-	-	-	-
ENSG00000236698	1	16685621	16686055	435	-	EIF1AXP1	0	6.96593	1.28418	22.6714	6.87117	13.7785	0	1.16698	0.198693	3.93711	1.21327	2.42837	8.59521	-2.32932	0.0139021	0.226001	DOWN	EIF1AX pseudogene 1 [Source:HGNC Symbol;Acc:HGNC:19900]	-	-	-	-	-	-	-	-	-	-	-
ENSG00000214535	20	21166206	21166596	391	-	RPS15AP1	11.9468	4.97566	3.85254	0	1.96319	0	2.0648	0.927363	0.663157	0	0.385657	0	3.78969	3.54527	0.0139384	0.226341	UP	ribosomal protein S15a pseudogene 1 [Source:HGNC Symbol;Acc:HGNC:16598]	-	-	-	-	-	-	-	-	-	-	-
ENSG00000171189	21	29536933	29940033	24563	-	GRIK1	0	0	0	7.31336	0	8.61159	0	0	0	0.152446	0	0.182178	2.65416	-4.65653	0.0139441	0.226341	DOWN	glutamate ionotropic receptor kainate type subunit 1 [Source:HGNC Symbol;Acc:HGNC:4579]	[GO:0016020:membrane][GO:0016021:integral component of membrane][GO:0005216:ion channel activity][GO:0006811:ion transport][GO:0034220:ion transmembrane transport][GO:0005886:plasma membrane][GO:0030054:cell junction][GO:0045202:synapse][GO:0045211:postsynaptic membrane][GO:0038023:signaling receptor activity][GO:0004970:ionotropic glutamate receptor activity][GO:0035235:ionotropic glutamate rece…	-	-	-	-	-	-	-	-	-	-
ENSG00000285437	7	102562133	102572583	12611	-	POLR2J3	37.0349	11.9416	25.6836	8.77603	10.7976	8.61159	0.54055	0.187956	0.373354	0.143187	0.179126	0.142595	17.1409	1.40057	0.0139905	0.22698	UP	RNA polymerase II subunit J3 [Source:HGNC Symbol;Acc:HGNC:33853]	[GO:0046983:protein dimerization activity][GO:0003677:DNA binding][GO:0006366:transcription by RNA polymerase II][GO:0005665:RNA polymerase II, core complex][GO:0006351:transcription, DNA-templated][GO:0003899:DNA-directed 5'-3' RNA polymerase activity][GO:0001055:RNA polymerase II activity][GO:0046983:protein dimerization activity][GO:0006351:transcription, DNA-templated][GO:0046983:protein dime…	-	-	-	-	-	-	-	-	-	-
ENSG00000166529	7	100049774	100065038	7460	+	ZSCAN21	13.1414	23.8832	11.5576	41.6862	27.4847	37.891	0.442928	0.868067	0.387971	1.5706	1.05291	1.44885	25.9407	-1.12458	0.0140124	0.226993	DOWN	zinc finger and SCAN domain containing 21 [Source:HGNC Symbol;Acc:HGNC:13104]	[GO:0003676:nucleic acid binding][GO:0005634:nucleus][GO:0046872:metal ion binding][GO:0006355:regulation of transcription, DNA-templated][GO:0003677:DNA binding][GO:0003700:DNA-binding transcription factor activity][GO:0005515:protein binding][GO:0045944:positive regulation of transcription by RNA polymerase II][GO:0000981:DNA-binding transcription factor activity, RNA polymerase II-specific][GO…	-	-	-	-	-	-	-	-	-	-
ENSG00000250835	4	142317238	142317546	309	+	LSM3P4	7.16805	2.9854	1.28418	0	0	0	1.56765	0.704075	0.279713	0	0	0	1.90627	4.60573	0.0141353	0.228383	UP	LSM3 homolog, U6 small nuclear RNA and mRNA degradation associated pseudogene 4 [Source:HGNC Symbol;Acc:HGNC:44349]	-	-	-	-	-	-	-	-	-	-	-
ENSG00000282978	3	101457241	101457732	492	-	AC110994.2	2.38935	5.9708	2.56836	0	0	0	0.328186	0.884387	0.351347	0	0	0	1.82142	4.55136	0.0143132	0.22952	UP	basic transcription factor 3 (BTF3) pseudogene	-	-	-	-	-	-	-	-	-	-	-
ENSG00000267056	19	15910582	15911824	1243	-	AC005336.1	20.3095	3.98053	7.70508	2.19401	2.94479	0.861159	1.10416	0.23337	0.417207	0.133338	0.181969	0.0531145	6.33251	2.41716	0.0143317	0.22952	UP	inositol polyphosphate multikinase (IPMK) pseudogene	-	-	-	-	-	-	-	-	-	-	-
ENSG00000219133	1	204346776	204347258	483	-	AL592114.1	9.5574	7.96106	16.6943	2.92534	1.96319	3.44463	1.33721	1.20116	2.32631	0.457528	0.312198	0.54676	7.091	2.01494	0.0147212	0.233444	UP	ribosomal protein L21 (RPL21) pseudogene	-	-	-	-	-	-	-	-	-	-	-
ENSG00000215548	9	63832127	63859641	931	-	FRG1JP	33.4509	18.9075	30.8203	11.7014	13.7423	11.1951	2.42808	1.47999	2.22809	0.949456	1.13377	0.921887	19.9696	1.17869	0.0149386	0.235736	UP	FSHD region gene 1 family member J, pseudogene [Source:HGNC Symbol;Acc:HGNC:51768]	-	-	-	-	-	-	-	-	-	-	-
ENSG00000284946	15	90966190	91022566	10290	-	AC068831.7	11.9468	14.927	2.56836	27.0594	16.6871	38.7521	0.120805	0.162771	0.0258661	0.305869	0.19179	0.444555	18.6568	-1.46332	0.0154257	0.240538	DOWN	novel transcript	[GO:0016192:vesicle-mediated transport][GO:0006904:vesicle docking involved in exocytosis][GO:0016192:vesicle-mediated transport][GO:0006904:vesicle docking involved in exocytosis]	-	-	-	-	-	-	-	-	-	-
ENSG00000182165	7	87325225	87345515	4516	-	TP53TG1	48.9817	21.8929	30.8203	12.4327	15.7055	18.0843	3.87144	1.86601	2.42614	1.09847	1.41092	1.62158	24.6529	1.13662	0.0154517	0.240659	UP	TP53 target 1 [Source:HGNC Symbol;Acc:HGNC:17026]	-	-	-	-	-	-	-	-	-	-	-
ENSG00000279413	X	15702602	15703243	639	-	AC112497.1	14.3361	14.927	6.4209	17.5521	36.319	34.4463	1.51613	1.70234	0.676302	2.07499	4.36565	4.13279	20.6669	-1.28419	0.0157817	0.242652	DOWN		-	-	-	-	-	-	-	-	-	-	-
ENSG00000275379	6	27871905	27872315	411	-	HIST1H3I	64.5125	3.98053	19.2627	9.50737	5.88958	8.61159	10.6074	0.705788	3.15443	1.74746	1.10067	1.60636	18.6274	1.85664	0.0158298	0.242652	UP	histone cluster 1 H3 family member i [Source:HGNC Symbol;Acc:HGNC:4771]	[GO:0005634:nucleus][GO:0005634:nucleus][GO:0005634:nucleus][GO:0016020:membrane][GO:0003677:DNA binding][GO:0046982:protein heterodimerization activity][GO:0006334:nucleosome assembly][GO:0006334:nucleosome assembly][GO:0000786:nucleosome][GO:0000786:nucleosome][GO:0005694:chromosome][GO:0005515:protein binding][GO:0005576:extracellular region][GO:0005634:nucleus][GO:0005654:nucleoplasm][GO:0045…	-	-	-	-	-	-	-	-	-	-
ENSG00000213977	17	3662896	3668682	2679	-	TAX1BP3	77.6539	17.9124	29.5362	11.7014	22.5767	15.5009	3.81096	0.947971	1.44366	0.641935	1.25934	0.863024	29.1469	1.33477	0.0158493	0.242652	UP	Tax1 binding protein 3 [Source:HGNC Symbol;Acc:HGNC:30684]	[GO:0005634:nucleus][GO:0005737:cytoplasm][GO:0005737:cytoplasm][GO:0016020:membrane][GO:0043231:intracellular membrane-bounded organelle][GO:0001650:fibrillar center][GO:0005886:plasma membrane][GO:0015629:actin cytoskeleton][GO:0005515:protein binding][GO:0016055:Wnt signaling pathway][GO:0005829:cytosol][GO:0070062:extracellular exosome][GO:0030178:negative regulation of Wnt signaling pathway]…	-	-	-	-	-	-	-	-	-	-
ENSG00000275632	20	6000418	6000941	524	+	AL035461.2	44.203	12.9367	47.5147	10.2387	20.6135	10.3339	5.70067	1.79915	6.10298	1.47605	3.02159	1.51194	24.3067	1.34851	0.0158734	0.242732	UP	novel transcript	-	-	-	-	-	-	-	-	-	-	-
ENSG00000277383	19	47607873	47608454	582	-	AC010331.1	17.9201	4.97566	10.2734	2.92534	1.96319	2.58348	2.08077	0.623022	1.18806	0.379701	0.259092	0.340316	6.77354	2.12636	0.016063	0.244305	UP	novel transcript, antisense to GLTSCR1	-	-	-	-	-	-	-	-	-	-	-
ENSG00000275494	16	25106569	25107102	534	-	AC133552.5	23.8935	15.9221	12.8418	8.0447	5.88958	4.30579	3.02374	2.17288	1.61857	1.13804	0.847145	0.618177	11.8162	1.51837	0.0160789	0.244305	UP	novel transcript	-	-	-	-	-	-	-	-	-	-	-
ENSG00000251171	4	169201794	169220349	637	+	AC096741.1	9.5574	1.99027	10.2734	1.46267	0	0.861159	1.01392	0.227692	1.08548	0.173458	0	0.103644	4.02416	3.13494	0.0161548	0.245113	UP	novel transcript	-	-	-	-	-	-	-	-	-	-	-
ENSG00000233873	13	76981175	76981916	742	-	RPL7P44	38.2296	17.9124	15.4102	8.77603	8.83436	10.3339	3.48178	1.75924	1.39781	0.893474	0.914506	1.06773	16.5827	1.35488	0.0161981	0.245309	UP	ribosomal protein L7 pseudogene 44 [Source:HGNC Symbol;Acc:HGNC:36143]	-	-	-	-	-	-	-	-	-	-	-
ENSG00000058673	1	203795654	203854999	54881	+	ZC3H11A	2.38935	2.9854	5.13672	0	0	0	0.0136548	0.0183982	0.0292368	0	0	0	1.75191	4.47704	0.0163123	0.246231	UP	zinc finger CCCH-type containing 11A [Source:HGNC Symbol;Acc:HGNC:29093]	[GO:0046872:metal ion binding][GO:0046872:metal ion binding][GO:0003723:RNA binding][GO:0051028:mRNA transport][GO:0046872:metal ion binding][GO:0005515:protein binding][GO:0006357:regulation of transcription by RNA polymerase II][GO:0000981:DNA-binding transcription factor activity, RNA polymerase II-specific][GO:0003729:mRNA binding][GO:0005654:nucleoplasm][GO:0006406:mRNA export from nucleus][…	-	-	-	-	-	-	-	-	-	-
ENSG00000212607	11	8685439	8685569	131	+	SNORA3B	19.1148	1.99027	7.70508	1.46267	0	2.58348	9.86061	1.10717	3.95869	0.843458	0	1.51194	5.47605	2.7873	0.0164823	0.247302	UP	small nucleolar RNA, H/ACA box 3B [Source:HGNC Symbol;Acc:HGNC:32638]	-	-	-	-	-	-	-	-	-	-	-
ENSG00000163209	1	153001747	153003856	2985	+	SPRR3	13.1414	14.927	16.6943	4.38802	7.85277	0.861159	0.901595	1.10436	1.14072	0.336527	0.612353	0.0670267	9.64412	1.79322	0.0165751	0.247767	UP	small proline rich protein 3 [Source:HGNC Symbol;Acc:HGNC:11268]	[GO:0048471:perinuclear region of cytoplasm][GO:0005737:cytoplasm][GO:0005198:structural molecule activity][GO:0005737:cytoplasm][GO:0005515:protein binding][GO:0031424:keratinization][GO:0005829:cytosol][GO:0070062:extracellular exosome][GO:0005198:structural molecule activity][GO:0008544:epidermis development][GO:0018149:peptide cross-linking][GO:0030216:keratinocyte differentiation][GO:0001533…	-	-	-	-	-	-	-	-	-	-
ENSG00000241360	22	37658727	37666934	3581	+	PDXP	2.38935	3.98053	3.85254	10.97	12.7607	13.7785	0.0803321	0.144318	0.129002	0.412287	0.487635	0.525543	7.95529	-1.86702	0.016722	0.249042	DOWN	pyridoxal phosphatase [Source:HGNC Symbol;Acc:HGNC:30259]	[GO:0005737:cytoplasm][GO:0016020:membrane][GO:0046872:metal ion binding][GO:0016787:hydrolase activity][GO:0005829:cytosol][GO:0005829:cytosol][GO:0016311:dephosphorylation][GO:0005886:plasma membrane][GO:0005886:plasma membrane][GO:0004721:phosphoprotein phosphatase activity][GO:0005856:cytoskeleton][GO:0042995:cell projection][GO:0005515:protein binding][GO:0000287:magnesium ion binding][GO:00…	[hsa00750:Vitamin B6 metabolism]	-	-	-	-	-	-	-	-	-
ENSG00000265298	17	64750420	64751311	892	+	AC132812.1	2.38935	8.95619	6.4209	19.0147	18.6503	15.5009	0.181017	0.731702	0.484481	1.61032	1.60597	1.33227	11.8221	-1.5607	0.0170187	0.251732	DOWN		-	-	-	-	-	-	-	-	-	-	-
ENSG00000214283	3	136899076	136900076	1001	-	RAD51AP1P1	13.1414	2.9854	7.70508	2.19401	0	0.861159	0.887184	0.217342	0.51807	0.165574	0	0.0659553	4.48118	2.86679	0.0170803	0.252118	UP	RAD51 associated protein 1 pseudogene 1 [Source:HGNC Symbol;Acc:HGNC:49646]	-	-	-	-	-	-	-	-	-	-	-
ENSG00000277459	11	102109827	102110457	631	-	AP001527.2	15.5308	11.9416	20.5469	5.85069	6.87117	3.44463	1.66329	1.37914	2.1916	0.700431	0.836405	0.418519	10.6976	1.56677	0.0170924	0.252118	UP	novel transcript	-	-	-	-	-	-	-	-	-	-	-
ENSG00000101280	20	869899	916317	4676	-	ANGPT4	3.58403	4.97566	0	8.0447	12.7607	17.2232	0.0517967	0.0775446	0	0.129964	0.209612	0.282384	7.76472	-2.09367	0.0174754	0.256364	DOWN	angiopoietin 4 [Source:HGNC Symbol;Acc:HGNC:487]	[GO:0005576:extracellular region][GO:0005615:extracellular space][GO:0001525:angiogenesis][GO:0050900:leukocyte migration][GO:0005576:extracellular region][GO:0030971:receptor tyrosine kinase binding][GO:0007171:activation of transmembrane receptor protein tyrosine kinase activity][GO:0043066:negative regulation of apoptotic process][GO:0030971:receptor tyrosine kinase binding][GO:0016525:negativ…	-	-	-	-	-	-	-	-	-	-
ENSG00000278985	16	80982319	80984094	1776	-	AC092718.7	27.4775	3.98053	8.98926	2.92534	1.96319	4.30579	1.04554	0.163333	0.340664	0.124429	0.0849053	0.185871	8.27361	2.12067	0.0175684	0.256974	UP	novel transcript	-	-	-	-	-	-	-	-	-	-	-
ENSG00000285873	1	22142850	22157401	811	+	AL445253.1	5.97338	7.96106	14.126	2.92534	0.981596	1.72232	0.497742	0.715361	1.17231	0.272486	0.0929666	0.162815	5.61495	2.27044	0.0175707	0.256974	UP	uncharacterized LOC105376845 [Source:NCBI gene;Acc:105376845]	-	-	-	-	-	-	-	-	-	-	-
ENSG00000260923	16	90173217	90222678	5324	+	LINC02193	33.4509	18.9075	25.6836	14.6267	10.7976	7.75043	1.09949	0.670173	0.840772	0.537417	0.403383	0.289004	18.5361	1.21856	0.0177774	0.259007	UP	long intergenic non-protein coding RNA 2193 [Source:HGNC Symbol;Acc:HGNC:53055]	-	-	-	-	-	-	-	-	-	-	-
ENSG00000263050	17	2043475	2044968	443	-	AC090617.5	32.2562	25.8734	33.3887	11.7014	18.6503	13.7785	4.92057	4.25624	5.07272	1.99536	3.23368	2.38452	22.6081	1.06013	0.0180371	0.260466	UP	novel transcript	-	-	-	-	-	-	-	-	-	-	-
ENSG00000277462	1	247036784	247078755	1994	-	ZNF670	14.3361	28.8588	11.5576	48.9995	31.4111	37.0298	0.48586	1.0547	0.390112	1.85633	1.20996	1.42373	28.6988	-1.08349	0.0181397	0.26113	DOWN	zinc finger protein 670 [Source:HGNC Symbol;Acc:HGNC:28167]	[GO:0003676:nucleic acid binding][GO:0005634:nucleus][GO:0046872:metal ion binding][GO:0006355:regulation of transcription, DNA-templated][GO:0003677:DNA binding][GO:0005515:protein binding][GO:0006357:regulation of transcription by RNA polymerase II][GO:0000981:DNA-binding transcription factor activity, RNA polymerase II-specific]	-	-	-	-	-	-	-	-	-	-
ENSG00000203709	1	207801518	207879096	20075	-	MIR29B2CHG	35.8403	15.9221	16.6943	7.31336	11.7792	7.75043	0.159922	0.0766138	0.0741901	0.0364784	0.0597392	0.0392335	15.8833	1.35954	0.0183371	0.262847	UP	MIR29B2 and MIR29C host gene [Source:HGNC Symbol;Acc:HGNC:32018]	-	-	-	-	-	-	-	-	-	-	-
ENSG00000254791	11	13669327	13670149	368	+	FAR1-IT1	7.16805	3.98053	7.70508	0	1.96319	0	1.31631	0.788258	1.40921	0	0.40976	0	3.46948	3.39912	0.0183823	0.262984	UP	FAR1 intronic transcript 1 [Source:HGNC Symbol;Acc:HGNC:41485]	-	-	-	-	-	-	-	-	-	-	-
ENSG00000250397	11	856880	859795	2061	-	AP006623.1	20.3095	16.9173	26.9678	3.65668	9.81596	11.1951	0.665926	0.598174	0.880669	0.134028	0.365822	0.416437	14.8104	1.39438	0.0184331	0.263308	UP	novel transcript	-	-	-	-	-	-	-	-	-	-	-
ENSG00000280321	11	36196248	36197901	1654	+	AC129502.1	14.3361	5.9708	14.126	1.46267	3.92638	3.44463	0.585735	0.26307	0.574816	0.0668035	0.182336	0.159665	7.2111	1.98026	0.0184966	0.263425	UP	TEC	-	-	-	-	-	-	-	-	-	-	-
ENSG00000149380	11	74235801	74311657	10744	-	P4HA3	8.36273	2.9854	14.126	0.731336	1.96319	1.72232	0.215126	0.0828166	0.361913	0.0210303	0.0574008	0.0502636	4.98183	2.54404	0.0185301	0.263581	UP	prolyl 4-hydroxylase subunit alpha 3 [Source:HGNC Symbol;Acc:HGNC:30135]	[GO:0046872:metal ion binding][GO:0016491:oxidoreductase activity][GO:0055114:oxidation-reduction process][GO:0005783:endoplasmic reticulum][GO:0005506:iron ion binding][GO:0016705:oxidoreductase activity, acting on paired donors, with incorporation or reduction of molecular oxygen][GO:0031418:L-ascorbic acid binding][GO:0005515:protein binding][GO:0051213:dioxygenase activity][GO:0005783:endopla…	[hsa00330:Arginine and proline metabolism]	-	-	-	-	-	-	-	-	-
ENSG00000087085	7	100889994	100896974	22059	-	ACHE	11.9468	8.95619	10.2734	1.46267	1.96319	4.30579	0.273118	0.220798	0.233915	0.0373792	0.0510121	0.111673	6.48467	2.01851	0.0186994	0.264933	UP	acetylcholinesterase (Cartwright blood group) [Source:HGNC Symbol;Acc:HGNC:108]	[GO:0005634:nucleus][GO:0016020:membrane][GO:0016787:hydrolase activity][GO:0007155:cell adhesion][GO:0042803:protein homodimerization activity][GO:0005886:plasma membrane][GO:0005515:protein binding][GO:0005576:extracellular region][GO:0005576:extracellular region][GO:0030054:cell junction][GO:0045202:synapse][GO:0006260:DNA replication][GO:0005615:extracellular space][GO:0005886:plasma membrane…	[hsa00564:Glycerophospholipid metabolism][hsa04725:Cholinergic synapse]	-	-	-	-	-	-	-	-	-
ENSG00000258427	14	60397757	60398281	525	+	RBM8B	14.3361	11.9416	14.126	3.65668	2.94479	6.02811	1.84534	1.65759	1.81094	0.526157	0.430834	0.880284	8.83888	1.67031	0.0187047	0.264933	UP	RNA binding motif protein 8B pseudogene [Source:HGNC Symbol;Acc:HGNC:13426]	-	-	-	-	-	-	-	-	-	-	-
ENSG00000205078	16	77199397	77213215	1669	+	SYCE1L	26.2829	18.9075	16.6943	5.11935	6.87117	12.0562	2.0701	1.60592	1.30957	0.450729	0.615118	1.07727	14.3219	1.37113	0.0187232	0.264933	UP	synaptonemal complex central element protein 1 like [Source:HGNC Symbol;Acc:HGNC:37236]	[GO:0045111:intermediate filament cytoskeleton][GO:0007130:synaptonemal complex assembly][GO:0000795:synaptonemal complex][GO:0051321:meiotic cell cycle][GO:0070193:synaptonemal complex organization][GO:0000795:synaptonemal complex]	-	-	-	-	-	-	-	-	-	-
ENSG00000230082	3	9947404	9954787	614	+	PRRT3-AS1	4.7787	4.97566	3.85254	0.731336	0	0	0.525953	0.590552	0.422303	0.089978	0	0	2.38971	3.89661	0.0187443	0.265111	UP	PRRT3 antisense RNA 1 [Source:HGNC Symbol;Acc:HGNC:41151]	-	-	-	-	-	-	-	-	-	-	-
ENSG00000280614	21	8393419	8394341	923	-	FP236383.2	27322.2	1034.94	15880.2	356.161	7.85277	2109.84	2000.41	81.7124	1157.97	29.1496	0.653486	175.246	7785.2	4.16042	0.0188772	0.266394	UP	novel transcript, similar to YY1 associated myogenesis RNA 1 YAM1	-	-	-	-	-	-	-	-	-	-	-
ENSG00000270761	6	47477243	47477572	330	-	AL355353.1	5.97338	8.95619	12.8418	2.19401	2.94479	0.861159	1.22324	1.97781	2.61913	0.502241	0.685417	0.200065	5.62855	2.21816	0.0188845	0.266394	UP	novel transcript	-	-	-	-	-	-	-	-	-	-	-
ENSG00000225950	19	49061066	49065054	2023	-	NTF4	17.9201	25.8734	25.6836	13.8954	6.87117	7.75043	1.29936	2.02308	1.85475	1.12627	0.566278	0.637545	16.3324	1.26593	0.0192257	0.269794	UP	neurotrophin 4 [Source:HGNC Symbol;Acc:HGNC:8024]	[GO:0005102:signaling receptor binding][GO:0008083:growth factor activity][GO:0007402:ganglion mother cell fate determination][GO:0007616:long-term memory][GO:0008052:sensory organ boundary specification][GO:0008344:adult locomotory behavior][GO:0008544:epidermis development][GO:0010469:regulation of signaling receptor activity][GO:0042490:mechanoreceptor differentiation][GO:0060384:innervation][…	-	-	-	-	-	-	-	-	-	-
ENSG00000117984	11	1752752	1764573	19175	-	CTSD	4354.59	1995.24	4280.17	1112.36	2435.34	1331.35	138.613	68.489	135.693	39.5807	88.1099	48.0777	2584.84	1.12356	0.0193902	0.270965	UP	cathepsin D [Source:HGNC Symbol;Acc:HGNC:2529]	[GO:0005615:extracellular space][GO:0005615:extracellular space][GO:0016787:hydrolase activity][GO:0005764:lysosome][GO:0005515:protein binding][GO:0008233:peptidase activity][GO:0006508:proteolysis][GO:0005576:extracellular region][GO:0005576:extracellular region][GO:0042470:melanosome][GO:0004190:aspartic-type endopeptidase activity][GO:0005615:extracellular space][GO:0045121:membrane raft][GO:…	[hsa04071:Sphingolipid signaling pathway][hsa04140:Autophagy - animal][hsa04142:Lysosome][hsa04210:Apoptosis][hsa05152:Tuberculosis]	-	-	-	-	-	-	-	-	-
ENSG00000238000	5	98213402	98214121	720	+	AC116347.1	25.0882	3.98053	28.252	5.85069	7.85277	2.58348	2.35474	0.402888	2.64096	0.61385	0.837732	0.275089	12.2679	1.80939	0.0194045	0.271008	UP	proteasome (prosome, macropain) activator subunit 2 (PA28 beta) (PSME2) pseudogene	-	-	-	-	-	-	-	-	-	-	-
ENSG00000239486	7	102380465	102382737	338	-	AC091390.3	19.1148	8.95619	16.6943	3.65668	5.88958	5.16695	3.82172	1.931	3.32428	0.817256	1.33839	1.17198	9.91309	1.60971	0.0195956	0.272852	UP	pseudogene similar to part of stromal antigen 3 STAG3	-	-	-	-	-	-	-	-	-	-	-
ENSG00000232573	14	98972879	98973301	423	-	RPL3P4	194.732	51.7469	165.659	30.7161	108.957	51.6695	31.1102	8.91496	26.3585	5.48547	19.7847	9.36472	100.58	1.11079	0.0200847	0.276258	UP	ribosomal protein L3 pseudogene 4 [Source:HGNC Symbol;Acc:HGNC:19805]	-	-	-	-	-	-	-	-	-	-	-
ENSG00000279175	22	44102779	44116232	13454	+	AL033543.1	20.3095	3.98053	7.70508	1.46267	1.96319	3.44463	0.102012	0.0215608	0.0385453	0.00821265	0.011208	0.0196288	6.4776	2.21951	0.0202309	0.27775	UP	novel transcript, antisense to PARVB	-	-	-	-	-	-	-	-	-	-	-
ENSG00000276853	12	65171262	65171917	656	+	AC026124.2	28.6722	18.9075	15.4102	10.2387	4.90798	9.47274	2.95367	2.10042	1.58106	1.17904	0.574664	1.10706	14.6016	1.33823	0.0202827	0.278224	UP	novel transcript, sense intronic to LEMD3	-	-	-	-	-	-	-	-	-	-	-
ENSG00000250321	4	342821	342962	142	-	AC079140.2	20.3095	2.9854	0	0	0.981596	0.861159	9.66531	1.53211	0	0	0.530957	0.464939	4.1896	3.72706	0.0204673	0.279807	UP	pseudogene similar to part of ribosomal protein S17 (RPS17)	-	-	-	-	-	-	-	-	-	-	-
ENSG00000233270	19	5576660	5576938	279	-	SNRPEP4	31.0616	25.8734	25.6836	9.50737	16.6871	12.9174	7.52358	6.75811	6.1958	2.57421	4.59402	3.54953	20.2884	1.093	0.0206221	0.281063	UP	small nuclear ribonucleoprotein polypeptide E pseudogene 4 [Source:HGNC Symbol;Acc:HGNC:43446]	-	-	-	-	-	-	-	-	-	-	-
ENSG00000099840	19	2096429	2099593	13194	+	IZUMO4	29.8669	24.8783	35.9571	16.8207	16.6871	9.47274	0.941392	0.845613	1.12877	0.592663	0.597822	0.338729	22.2805	1.07057	0.0206731	0.28131	UP	IZUMO family member 4 [Source:HGNC Symbol;Acc:HGNC:26950]	[GO:0005634:nucleus][GO:0005576:extracellular region][GO:0005634:nucleus][GO:0005576:extracellular region]	-	-	-	-	-	-	-	-	-	-
ENSG00000105472	19	50723329	50725718	3573	+	CLEC11A	31.0616	17.9124	28.252	7.31336	18.6503	4.30579	1.47927	0.919912	1.34002	0.389334	1.00953	0.232633	17.9159	1.36958	0.0208485	0.282183	UP	C-type lectin domain containing 11A [Source:HGNC Symbol;Acc:HGNC:10576]	[GO:0005737:cytoplasm][GO:0030246:carbohydrate binding][GO:0030246:carbohydrate binding][GO:0008083:growth factor activity][GO:0008083:growth factor activity][GO:0010469:regulation of signaling receptor activity][GO:0005576:extracellular region][GO:0005576:extracellular region][GO:0005615:extracellular space][GO:0005615:extracellular space][GO:0008284:positive regulation of cell population prolif…	-	-	-	-	-	-	-	-	-	-
ENSG00000278463	6	26033176	26033568	393	-	HIST1H2AB	39.4243	5.9708	35.9571	5.11935	6.87117	14.6397	6.77917	1.10717	6.15796	0.984034	1.34293	2.85588	17.9971	1.60518	0.0208746	0.282183	UP	histone cluster 1 H2A family member b [Source:HGNC Symbol;Acc:HGNC:4734]	[GO:0005634:nucleus][GO:0005634:nucleus][GO:0005634:nucleus][GO:0003677:DNA binding][GO:0003677:DNA binding][GO:0046982:protein heterodimerization activity][GO:0000786:nucleosome][GO:0005694:chromosome][GO:0005515:protein binding][GO:0000790:nuclear chromatin][GO:0003677:DNA binding][GO:0006325:chromatin organization][GO:0070062:extracellular exosome][GO:0008285:negative regulation of cell popula…	-	-	-	-	-	-	-	-	-	-
ENSG00000222051	10	101622859	101622965	107	+	RNU6-1165P	11.9468	2.9854	10.2734	0.731336	2.94479	0.861159	7.54521	2.03326	6.46216	0.516322	2.1139	0.617022	4.95715	2.5152	0.0209336	0.282477	UP	RNA, U6 small nuclear 1165, pseudogene [Source:HGNC Symbol;Acc:HGNC:48128]	-	-	-	-	-	-	-	-	-	-	-
ENSG00000252549	20	35647328	35647430	103	-	RNU6-759P	5.97338	1.99027	12.8418	1.46267	0	0.861159	3.91912	1.40815	8.3914	1.07275	0	0.640984	3.85488	3.06541	0.0211182	0.283665	UP	RNA, U6 small nuclear 759, pseudogene [Source:HGNC Symbol;Acc:HGNC:47722]	-	-	-	-	-	-	-	-	-	-	-
ENSG00000272368	12	50112197	50165618	1165	+	AC074032.1	26.2829	4.97566	16.6943	5.85069	3.92638	4.30579	2.54462	0.519482	1.60975	0.633198	0.432068	0.472932	10.3393	1.74409	0.0212153	0.284353	UP	novel transcript, antisense to CERS5	-	-	-	-	-	-	-	-	-	-	-
ENSG00000231924	19	42866464	42879822	17159	-	PSG1	17.9201	7.96106	3.85254	1.46267	3.92638	0.861159	0.427918	0.205003	0.0916234	0.0390435	0.106567	0.0233291	5.99732	2.29006	0.0214982	0.286049	UP	pregnancy specific beta-1-glycoprotein 1 [Source:HGNC Symbol;Acc:HGNC:9514]	[GO:0005515:protein binding][GO:0005576:extracellular region][GO:0050900:leukocyte migration][GO:0005576:extracellular region][GO:0007565:female pregnancy][GO:0005515:protein binding][GO:0005576:extracellular region][GO:0050900:leukocyte migration][GO:0005576:extracellular region][GO:0007565:female pregnancy][GO:0005515:protein binding][GO:0005576:extracellular region][GO:0050900:leukocyte migrat…	-	-	-	-	-	-	-	-	-	-
ENSG00000241106	6	32812763	32820466	6045	-	HLA-DOB	21.5042	14.927	24.3994	6.58202	7.85277	10.3339	0.959847	0.718492	1.08467	0.328414	0.398393	0.523286	14.2665	1.29311	0.0215211	0.286049	UP	major histocompatibility complex, class II, DO beta [Source:HGNC Symbol;Acc:HGNC:4937]	[GO:0016020:membrane][GO:0016021:integral component of membrane][GO:0005765:lysosomal membrane][GO:0006955:immune response][GO:0002376:immune system process][GO:0005764:lysosome][GO:0002504:antigen processing and presentation of peptide or polysaccharide antigen via MHC class II][GO:0019882:antigen processing and presentation][GO:0042613:MHC class II protein complex][GO:0042613:MHC class II prote…	-	-	-	-	-	-	-	-	-	-
ENSG00000227525	12	19089151	19089888	738	+	RPL7P6	17.9201	1.99027	10.2734	0.731336	3.92638	0.861159	1.64093	0.19653	0.936926	0.0748598	0.40865	0.0894598	5.95045	2.49581	0.021534	0.286049	UP	ribosomal protein L7 pseudogene 6 [Source:HGNC Symbol;Acc:HGNC:32430]	-	-	-	-	-	-	-	-	-	-	-
ENSG00000214309	7	100126694	100128498	2220	+	MBLAC1	28.6722	15.9221	23.1152	6.58202	9.81596	12.0562	1.29002	0.772514	1.0358	0.331038	0.50197	0.615378	16.0273	1.25387	0.0215812	0.286049	UP	metallo-beta-lactamase domain containing 1 [Source:HGNC Symbol;Acc:HGNC:22180]	[GO:0046872:metal ion binding][GO:0016787:hydrolase activity]	-	-	-	-	-	-	-	-	-	-
ENSG00000212443	12	98599635	98599883	249	+	SNORA53	19.1148	0	12.8418	1.46267	0	2.58348	5.18771	0	3.47114	0.443747	0	0.795437	6.00046	2.94077	0.021671	0.286322	UP	small nucleolar RNA, H/ACA box 53 [Source:HGNC Symbol;Acc:HGNC:32646]	-	-	-	-	-	-	-	-	-	-	-
ENSG00000146006	5	138868923	138875368	9655	-	LRRTM2	14.3361	3.98053	3.85254	0.731336	0.981596	1.72232	0.161011	0.0482099	0.0430936	0.00918173	0.0125305	0.0219449	4.2674	2.69664	0.0221879	0.290193	UP	leucine rich repeat transmembrane neuronal 2 [Source:HGNC Symbol;Acc:HGNC:19409]	[GO:0016020:membrane][GO:0016021:integral component of membrane][GO:0005886:plasma membrane][GO:0030054:cell junction][GO:0045202:synapse][GO:0045211:postsynaptic membrane][GO:0042043:neurexin family protein binding][GO:0002091:negative regulation of receptor internalization][GO:0050808:synapse organization][GO:0051965:positive regulation of synapse assembly][GO:0060291:long-term synaptic potenti…	-	-	-	-	-	-	-	-	-	-
ENSG00000224114	1	206695837	206696269	433	-	AL591846.1	25.0882	32.8394	29.5362	13.164	15.7055	14.6397	3.91549	5.52691	4.59104	2.29662	2.78599	2.59206	21.8288	1.01529	0.0222318	0.290469	UP	ribosomal protein S14 (RPS14) pseudogene	-	-	-	-	-	-	-	-	-	-	-
ENSG00000229243	3	27830888	27834136	2833	-	LINC01981	9.5574	0.995133	3.85254	0	0	0.861159	0.227981	0.0255982	0.0915264	0	0	0.0233044	2.54437	3.96443	0.022459	0.29185	UP	long intergenic non-protein coding RNA 1981 [Source:HGNC Symbol;Acc:HGNC:52809]	-	-	-	-	-	-	-	-	-	-	-
ENSG00000266402	17	64145970	64146476	384	+	SNHG25	33.4509	5.9708	23.1152	7.31336	4.90798	8.61159	8.13146	1.56517	5.59628	1.98728	1.35604	2.37487	13.895	1.56662	0.0227717	0.294374	UP	small nucleolar RNA host gene 25 [Source:HGNC Symbol;Acc:HGNC:51534]	-	-	-	-	-	-	-	-	-	-	-
ENSG00000275708	21	8208473	8208652	180	+	MIR3648-1	10.7521	2.9854	7.70508	0.731336	0.981596	1.72232	4.03669	1.20866	2.88105	0.306925	0.418866	0.73357	4.1463	2.64115	0.0229065	0.295357	UP	microRNA 3648-1 [Source:HGNC Symbol;Acc:HGNC:38941]	-	-	-	-	-	-	-	-	-	-	-
ENSG00000279541	19	57293083	57294469	1387	-	AC005261.5	16.7255	8.95619	19.2627	2.19401	2.94479	8.61159	0.814905	0.470568	0.93473	0.119495	0.163077	0.476001	9.78246	1.70594	0.0229561	0.295357	UP	TEC	-	-	-	-	-	-	-	-	-	-	-
ENSG00000234742	3	197850400	197850954	555	-	AC144530.1	20.3095	2.9854	12.8418	0.731336	4.90798	2.58348	2.47293	0.391999	1.55732	0.0995432	0.679242	0.356872	7.39324	2.16947	0.0229568	0.295357	UP	ribosomal protein L17 (RPL17) pseudogene	-	-	-	-	-	-	-	-	-	-	-
ENSG00000125378	14	53949736	53958761	10289	-	BMP4	4.7787	2.9854	6.4209	16.8207	13.7423	12.0562	0.168459	0.113489	0.225434	0.662843	0.550622	0.482159	9.46738	-1.61515	0.0230365	0.295786	DOWN	bone morphogenetic protein 4 [Source:HGNC Symbol;Acc:HGNC:1071]	[GO:0005615:extracellular space][GO:0010628:positive regulation of gene expression][GO:0010629:negative regulation of gene expression][GO:0008284:positive regulation of cell population proliferation][GO:0045944:positive regulation of transcription by RNA polymerase II][GO:0045944:positive regulation of transcription by RNA polymerase II][GO:0045944:positive regulation of transcription by RNA poly…
regulation of pathway-restricted SMAD protein phosphorylation][GO:0002062:chondrocyte differentiation][GO:1902894:negative regulation of pri-miRNA transcription by RNA polymerase II][GO:0034504:protein localization to nucleus][GO:0010595:positive regulation of endothelial cell migration][GO:0045839:negative regulation of mitotic nuclear division][GO:0003148:outflow tract septum morphogenesis][GO:…	-	-	-	-	-		12538588	TF PPI	Human	Weak
ENSG00000274023	6	158282841	158428379	561	+	AL360169.2	7.16805	2.9854	11.5576	0.731336	1.96319	0.861159	0.863463	0.387806	1.3866	0.0984786	0.268791	0.117685	4.21113	2.63551	0.0232585	0.297219	UP	novel transcript, sense overlapping TULP4	-	-	-	-	-	-	-	-	-	-	-
ENSG00000255345	11	79092848	79098003	3023	+	AP002957.1	7.16805	11.9416	12.8418	34.3728	15.7055	24.9736	0.255352	0.458744	0.455622	1.36879	0.635917	1.00929	17.8339	-1.24053	0.0233213	0.297619	DOWN	novel transcript	-	-	-	-	-	-	-	-	-	-	-
ENSG00000237753	2	112641832	112645690	2022	-	AC079922.2	32.2562	26.8686	25.6836	13.164	17.6687	10.3339	1.07805	0.968365	0.85491	0.491809	0.67118	0.391818	20.9958	1.05061	0.02339	0.297619	UP		-	-	-	-	-	-	-	-	-	-	-
ENSG00000271973	3	48672455	48672733	279	+	AC141002.1	19.1148	2.9854	3.85254	0.731336	1.96319	1.72232	4.62989	0.779782	0.92937	0.198016	0.540472	0.473271	5.0616	2.57913	0.0234338	0.297619	UP	novel transcript	-	-	-	-	-	-	-	-	-	-	-
ENSG00000226928	2	111295629	111296046	418	-	RPS14P4	25.0882	8.95619	19.2627	5.85069	8.83436	4.30579	4.056	1.56143	3.10161	1.05735	1.62336	0.789729	12.0497	1.4905	0.0235395	0.298333	UP	ribosomal protein S14 pseudogene 4 [Source:HGNC Symbol;Acc:HGNC:36419]	-	-	-	-	-	-	-	-	-	-	-
ENSG00000154898	17	20321164	20403557	8946	+	CCDC144CP	16.7255	2.9854	10.2734	3.65668	0	1.72232	0.216237	0.0416222	0.132285	0.0528472	0	0.0252616	5.89388	2.40246	0.0235943	0.298559	UP	coiled-coil domain containing 144C, pseudogene [Source:HGNC Symbol;Acc:HGNC:29073]	-	-	-	-	-	-	-	-	-	-	-
ENSG00000224245	9	94496275	94512879	501	+	AL358232.1	7.16805	4.97566	1.28418	0	0.981596	0	0.966872	0.72375	0.172518	0	0.150491	0	2.40158	3.88159	0.0236809	0.299421	UP	leishmanolysin-like (metallopeptidase M8 family)(LMLN) pseudogene	-	-	-	-	-	-	-	-	-	-	-
ENSG00000166105	11	134274245	134319564	19555	+	GLB1L3	0	4.97566	6.4209	12.4327	17.6687	11.1951	0	0.0938889	0.1119	0.243188	0.351405	0.222236	8.78218	-1.85132	0.0237332	0.299731	DOWN	galactosidase beta 1 like 3 [Source:HGNC Symbol;Acc:HGNC:25147]	[GO:0016787:hydrolase activity][GO:0005975:carbohydrate metabolic process][GO:0008152:metabolic process][GO:0004553:hydrolase activity, hydrolyzing O-glycosyl compounds][GO:0016798:hydrolase activity, acting on glycosyl bonds][GO:0004565:beta-galactosidase activity][GO:0004565:beta-galactosidase activity][GO:0005773:vacuole][GO:0016787:hydrolase activity][GO:0005975:carbohydrate metabolic process…	-	-	-	-	-	-	-	-	-	-
ENSG00000256618	17	22523111	22524663	1553	+	MTRNR2L1	8.36273	0.995133	1.28418	0	0	0	0.3639	0.0466966	0.0556545	0	0	0	1.77367	4.49459	0.0239249	0.300341	UP	MT-RNR2 like 1 [Source:HGNC Symbol;Acc:HGNC:37155]	[GO:0005737:cytoplasm][GO:0005576:extracellular region][GO:1900116:extracellular negative regulation of signal transduction][GO:1900118:negative regulation of execution phase of apoptosis][GO:0048019:receptor antagonist activity]	-	-	-	-	-	-	-	-	-	-
ENSG00000177294	17	6776223	6797101	3862	+	FBXO39	1.19468	1.99027	0	7.31336	6.87117	7.75043	0.0481418	0.0864875	0	0.329436	0.314712	0.354318	4.18665	-2.7097	0.0241424	0.301773	DOWN	F-box protein 39 [Source:HGNC Symbol;Acc:HGNC:28565]	[GO:0031146:SCF-dependent proteasomal ubiquitin-dependent protein catabolic process][GO:0019005:SCF ubiquitin ligase complex]	-	-	-	-	-	-	-	-	-	-
ENSG00000198744	1	634376	634922	547	+	MTCO3P12	19.1148	12.9367	11.5576	24.8654	51.043	21.529	2.3615	1.7235	1.42209	3.43397	7.16744	3.01743	23.5078	-1.1516	0.0242084	0.301915	DOWN	MT-CO3 pseudogene 12 [Source:HGNC Symbol;Acc:HGNC:52042]	-	-	-	-	-	-	-	-	-	-	-
ENSG00000256458	2	203328459	203329226	427	-	AC080075.1	10.7521	1.99027	5.13672	1.46267	0	0	1.70165	0.339671	0.809662	0.258766	0	0	3.22362	3.4626	0.0245859	0.303977	UP	novel transcript, antisense to abl interactor 2 (ABI2)	-	-	-	-	-	-	-	-	-	-	-
ENSG00000241985	3	149648997	149650184	451	-	WWTR1-IT1	26.2829	7.96106	10.2734	0	6.87117	4.30579	3.93823	1.28638	1.53315	0	1.17022	0.731944	9.28239	2.03652	0.0246647	0.30404	UP	WWTR1 intronic transcript 1 [Source:HGNC Symbol;Acc:HGNC:41469]	-	-	-	-	-	-	-	-	-	-	-
ENSG00000105426	19	5158495	5340803	34868	-	PTPRS	34.6456	20.8978	29.5362	11.7014	12.7607	16.362	0.368531	0.239716	0.312911	0.139138	0.154281	0.197451	20.9839	1.05526	0.0246755	0.30404	UP	protein tyrosine phosphatase, receptor type S [Source:HGNC Symbol;Acc:HGNC:9681]	[GO:0016020:membrane][GO:0016021:integral component of membrane][GO:0016787:hydrolase activity][GO:0007155:cell adhesion][GO:0005886:plasma membrane][GO:0005886:plasma membrane][GO:0004721:phosphoprotein phosphatase activity][GO:0004721:phosphoprotein phosphatase activity][GO:0006470:protein dephosphorylation][GO:0042995:cell projection][GO:0005515:protein binding][GO:0004725:protein tyrosine pho…	-	-	-	-	-	-	-	-	-	-
ENSG00000255237	11	462930	463899	664	-	AC138230.1	39.4243	18.9075	33.3887	8.0447	14.7239	18.9455	4.01237	2.07511	3.38436	0.915228	1.70322	2.18745	22.2391	1.14018	0.024686	0.30404	UP	novel transcript	-	-	-	-	-	-	-	-	-	-	-
ENSG00000263786	17	75145261	75146546	717	-	AC022211.1	13.1414	8.95619	14.126	5.85069	1.96319	2.58348	1.23859	0.91029	1.326	0.616418	0.210309	0.27624	7.77016	1.75616	0.0251532	0.306408	UP	novel transcript, sense intronic to HN1	-	-	-	-	-	-	-	-	-	-	-
ENSG00000229587	9	75009828	75016036	670	-	AL158825.2	45.3977	25.8734	23.1152	10.97	19.6319	14.6397	4.57893	2.8142	2.32204	1.23686	2.25062	1.67517	23.2713	1.07276	0.0253059	0.307265	UP	novel transcript	-	-	-	-	-	-	-	-	-	-	-
ENSG00000181355	6	10060650	9977599	17010	-	OFCC1	2.38935	0	1.28418	8.77603	9.81596	4.30579	0.0558518	0	0.0298967	0.229318	0.260795	0.114184	4.42855	-2.69984	0.0253765	0.307737	DOWN	orofacial cleft 1 candidate 1 [Source:HGNC Symbol;Acc:HGNC:21017]	-	-	-	-	-	-	-	-	-	-	-
ENSG00000278637	6	26021679	26021990	312	+	HIST1H4A	7.16805	1.99027	3.85254	0.731336	0	0	1.55257	0.46487	0.831071	0.177072	0	0	2.29037	3.81981	0.0257519	0.31031	UP	histone cluster 1 H4 family member a [Source:HGNC Symbol;Acc:HGNC:4781]	[GO:0005634:nucleus][GO:0003723:RNA binding][GO:0005634:nucleus][GO:0005634:nucleus][GO:0016020:membrane][GO:0003677:DNA binding][GO:0003677:DNA binding][GO:0046982:protein heterodimerization activity][GO:0006334:nucleosome assembly][GO:0006334:nucleosome assembly][GO:0000786:nucleosome][GO:0000786:nucleosome][GO:0000786:nucleosome][GO:0005694:chromosome][GO:0005515:protein binding][GO:0006352:DN…	-	-	-	-	-	-	-	-	-	-
ENSG00000091879	8	6499651	6563409	12481	-	ANGPT2	10.7521	5.9708	10.2734	2.19401	0	3.44463	0.134159	0.0803395	0.127668	0.0306018	0	0.0487602	5.43916	2.21341	0.0259645	0.31229	UP	angiopoietin 2 [Source:HGNC Symbol;Acc:HGNC:485]	[GO:0046872:metal ion binding][GO:0005515:protein binding][GO:0005576:extracellular region][GO:0007275:multicellular organism development][GO:0005615:extracellular space][GO:0030154:cell differentiation][GO:0050900:leukocyte migration][GO:0005576:extracellular region][GO:0030971:receptor tyrosine kinase binding][GO:0001525:angiogenesis][GO:0007165:signal transduction][GO:0005615:extracellular spa…	-	-	-	-	-	-	-	-	-	-
ENSG00000185306	12	64264762	64391192	10930	-	C12orf56	7.16805	6.96593	7.70508	14.6267	18.6503	21.529	0.12307	0.128973	0.131755	0.280724	0.363954	0.419343	12.7742	-1.32653	0.0260231	0.312613	DOWN	chromosome 12 open reading frame 56 [Source:HGNC Symbol;Acc:HGNC:26967]	-	-	-	-	-	-	-	-	-	-	-
ENSG00000180815	X	19360056	19515261	14719	-	MAP3K15	4.7787	1.99027	2.56836	0	0	0	0.0687535	0.0308792	0.0368028	0	0	0	1.55622	4.30721	0.0261386	0.313334	UP	mitogen-activated protein kinase kinase kinase 15 [Source:HGNC Symbol;Acc:HGNC:31689]	[GO:0046872:metal ion binding][GO:0000166:nucleotide binding][GO:0004672:protein kinase activity][GO:0004674:protein serine/threonine kinase activity][GO:0005524:ATP binding][GO:0006468:protein phosphorylation][GO:0016740:transferase activity][GO:0016301:kinase activity][GO:0000165:MAPK cascade][GO:0016310:phosphorylation][GO:0004709:MAP kinase kinase kinase activity][GO:0004709:MAP kinase kinase…	-	-	-	-	-	-	-	-	-	-
ENSG00000199377	1	44721786	44721902	117	-	RNU5F-1	13.1414	1.99027	3.85254	0	1.96319	0	7.59035	1.23965	2.21619	0	1.28882	0	3.49124	3.39729	0.0262195	0.313837	UP	RNA, U5F small nuclear 1 [Source:HGNC Symbol;Acc:HGNC:10216]	-	-	-	-	-	-	-	-	-	-	-
ENSG00000206228	8	82291624	82292379	756	-	HNRNPA1P4	23.8935	34.8296	24.3994	17.5521	10.7976	11.1951	2.13581	3.3574	2.17222	1.75386	1.09703	1.13529	20.4445	1.06542	0.0263746	0.314397	UP	heterogeneous nuclear ribonucleoprotein A1 pseudogene 4 [Source:HGNC Symbol;Acc:HGNC:32234]	-	-	-	-	-	-	-	-	-	-	-
ENSG00000221962	3	152339695	152340990	1674	-	TMEM14EP	22.6988	2.9854	7.70508	2.19401	1.96319	3.44463	1.1836	0.16787	0.400145	0.127885	0.116352	0.203769	6.83186	2.12348	0.0265003	0.315215	UP	transmembrane protein 14E, pseudogene [Source:HGNC Symbol;Acc:HGNC:34386]	-	-	-	-	-	-	-	-	-	-	-
ENSG00000173077	9	114850968	115402644	11147	+	2022-12-01	38.2296	9.95133	25.6836	8.0447	6.87117	13.7785	0.902053	0.253211	0.603571	0.21219	0.184278	0.368834	17.0932	1.35223	0.0265205	0.315222	UP	deleted in esophageal cancer 1 [Source:HGNC Symbol;Acc:HGNC:23658]	[GO:0008285:negative regulation of cell population proliferation]	-	-	-	-	-	-	-	-	-	-
ENSG00000245888	16	27268205	27290492	4096	+	NSMCE1-DT	27.4775	18.9075	14.126	8.0447	6.87117	10.3339	0.715835	0.531178	0.366517	0.234276	0.203458	0.305419	14.2935	1.25909	0.0266727	0.316565	UP	NSMCE1 divergent transcript [Source:HGNC Symbol;Acc:HGNC:51368]	-	-	-	-	-	-	-	-	-	-	-
ENSG00000279530	12	70321542	70324274	5331	-	AC092881.1	23.8935	3.98053	0	2.19401	0	0.861159	0.590807	0.106139	0	0.0606438	0	0.0241571	5.15487	3.12098	0.027199	0.319709	UP	TEC	-	-	-	-	-	-	-	-	-	-	-
ENSG00000222489	14	20323179	20323326	148	-	SNORA79B	27.4775	13.9319	28.252	9.50737	10.7976	10.3339	12.5465	6.85998	12.8479	4.85273	5.60375	5.35308	16.7167	1.17717	0.0272244	0.319709	UP	small nucleolar RNA, H/ACA box 79B [Source:HGNC Symbol;Acc:HGNC:52222]	-	-	-	-	-	-	-	-	-	-	-
ENSG00000240036	11	27581680	27582055	376	+	AC104563.1	13.1414	10.9465	24.3994	6.58202	5.88958	5.16695	2.36189	2.12159	4.36754	1.32239	1.20313	1.05353	11.021	1.44283	0.0273435	0.320409	UP	novel pseudogene	-	-	-	-	-	-	-	-	-	-	-
ENSG00000263426	6	28977475	28977773	299	+	RN7SL471P	26.2829	6.96593	14.126	3.65668	3.92638	7.75043	5.94028	1.69779	3.17975	0.923854	1.00864	1.98726	10.4514	1.62075	0.0275173	0.321396	UP	RNA, 7SL, cytoplasmic 471, pseudogene [Source:HGNC Symbol;Acc:HGNC:46487]	-	-	-	-	-	-	-	-	-	-	-
ENSG00000236581	13	33180401	33281584	38170	+	STARD13-AS	44.203	13.9319	20.5469	8.77603	7.85277	15.5009	2.26299	0.769149	1.04765	0.502241	0.456945	0.900291	18.4686	1.28485	0.02771	0.322018	UP	STARD13 antisense RNA [Source:HGNC Symbol;Acc:HGNC:40873]	-	-	-	-	-	-	-	-	-	-	-
ENSG00000198771	1	167630093	167706249	10591	+	RCSD1	8.36273	5.9708	5.13672	20.4774	13.7423	16.362	0.180267	0.138794	0.110279	0.49343	0.336696	0.400129	11.6753	-1.38366	0.0279169	0.322234	DOWN	RCSD domain containing 1 [Source:HGNC Symbol;Acc:HGNC:28310]	[GO:0003009:skeletal muscle contraction][GO:0005884:actin filament][GO:0071474:cellular hyperosmotic response][GO:0051015:actin filament binding]	-	-	-	-	-	-	-	-	-	-
ENSG00000106819	9	92456205	92482506	4707	-	ASPN	16.7255	2.9854	5.13672	2.92534	0	0.861159	0.4576	0.0880807	0.13997	0.089468	0	0.0267293	4.77235	2.62623	0.0280063	0.322234	UP	asporin [Source:HGNC Symbol;Acc:HGNC:14872]	[GO:0005509:calcium ion binding][GO:0005576:extracellular region][GO:0005518:collagen binding][GO:0005509:calcium ion binding][GO:0031214:biomineral tissue development][GO:0062023:collagen-containing extracellular matrix][GO:0030282:bone mineralization][GO:0031012:extracellular matrix][GO:0030512:negative regulation of transforming growth factor beta receptor signaling pathway][GO:0030021:extrace…	-	-	-	-	-	-	-	-	-	-
ENSG00000244346	3	182950783	182956307	543	-	AC092953.1	11.9468	2.9854	7.70508	0	2.94479	0.861159	1.48681	0.400662	0.955043	0	0.416552	0.121586	4.4072	2.6513	0.0280178	0.322234	UP	chromosome 9 open reading frame 85 (C9orf85) pseudogene	-	-	-	-	-	-	-	-	-	-	-
ENSG00000234017	10	112548632	112548872	241	-	AC022018.1	21.5042	0.995133	2.56836	0.731336	0.981596	1.72232	6.02991	0.300912	0.717273	0.229239	0.312846	0.547895	4.75048	2.86939	0.0281829	0.323194	UP	pseudogene similar to part of eukaryotic translation elongation factor 1 alpha 1 (EEF1A1)	-	-	-	-	-	-	-	-	-	-	-
ENSG00000243854	12	19303480	19303775	296	+	RN7SL67P	27.4775	4.97566	19.2627	5.85069	7.85277	2.58348	6.27323	1.225	4.37997	1.49315	2.03773	0.669135	11.3338	1.66287	0.028195	0.323194	UP	RNA, 7SL, cytoplasmic 67, pseudogene [Source:HGNC Symbol;Acc:HGNC:46083]	-	-	-	-	-	-	-	-	-	-	-
ENSG00000202515	5	140726158	140726246	89	+	VTRNA1-3	37.0349	15.9221	21.8311	15.3581	3.92638	10.3339	28.1208	13.0373	16.5094	13.0357	3.38858	8.90175	17.4011	1.30621	0.0282665	0.323417	UP	vault RNA 1-3 [Source:HGNC Symbol;Acc:HGNC:12656]	-	-	-	-	-	-	-	-	-	-	-
ENSG00000242588	7	128574751	128626473	1552	+	AC108010.1	15.5308	1.99027	1.28418	0	0.981596	0.861159	0.676249	0.0934533	0.0556903	0	0.0485798	0.0425395	3.44133	3.41934	0.0283271	0.323719	UP	novel transcript	-	-	-	-	-	-	-	-	-	-	-
ENSG00000265933	18	6919496	6929966	9006	-	LINC00668	8.36273	7.96106	8.98926	0	1.96319	3.44463	0.241202	0.247613	0.258224	0	0.0643584	0.112712	5.12015	2.26908	0.0283379	0.32372	UP	long intergenic non-protein coding RNA 668 [Source:HGNC Symbol;Acc:HGNC:44328]	-	-	-	-	-	-	-	-	-	-	-
ENSG00000204314	6	32148359	32153083	9133	-	PRRT1	40.619	20.8978	35.9571	15.3581	21.5951	10.3339	0.986682	0.547417	0.869906	0.41703	0.596229	0.284779	24.1268	1.04379	0.0285145	0.324598	UP	proline rich transmembrane protein 1 [Source:HGNC Symbol;Acc:HGNC:13943]	[GO:0016020:membrane][GO:0016021:integral component of membrane][GO:0005886:plasma membrane][GO:0030054:cell junction][GO:0045202:synapse][GO:0016020:membrane][GO:0016020:membrane][GO:0016021:integral component of membrane][GO:0005886:plasma membrane][GO:0030054:cell junction][GO:0045202:synapse][GO:0016020:membrane][GO:0016020:membrane][GO:0016021:integral component of membrane][GO:0005886:plasm…	-	-	-	-	-	-	-	-	-	-
ENSG00000039600	5	157625679	157671480	7647	-	SOX30	1.19468	2.9854	5.13672	0	0	0	0.024727	0.0666338	0.105888	0	0	0	1.5528	4.30371	0.0286308	0.325246	UP	SRY-box 30 [Source:HGNC Symbol;Acc:HGNC:30635]	[GO:0005634:nucleus][GO:0003677:DNA binding][GO:0005515:protein binding][GO:0043565:sequence-specific DNA binding][GO:0006357:regulation of transcription by RNA polymerase II][GO:0000981:DNA-binding transcription factor activity, RNA polymerase II-specific][GO:0000981:DNA-binding transcription factor activity, RNA polymerase II-specific][GO:0000981:DNA-binding transcription factor activity, RNA p…	-	-	-	-	-	-	-	-	-	-
ENSG00000278743	12	25385670	25386241	572	-	AC087239.1	1.19468	2.9854	5.13672	0	0	0	0.141143	0.380348	0.604415	0	0	0	1.5528	4.30371	0.0286308	0.325246	UP	novel transcript	-	-	-	-	-	-	-	-	-	-	-
ENSG00000239868	19	41286424	41286693	270	-	RN7SL34P	19.1148	8.95619	7.70508	2.19401	5.88958	2.58348	4.78422	2.41733	1.9207	0.61385	1.67546	0.73357	7.74052	1.77585	0.0292248	0.330524	UP	RNA, 7SL, cytoplasmic 34, pseudogene [Source:HGNC Symbol;Acc:HGNC:46050]	-	-	-	-	-	-	-	-	-	-	-
ENSG00000258537	14	51454512	51599952	1129	-	FRMD6-AS2	45.3977	6.96593	6.4209	2.92534	3.92638	9.47274	5.28035	0.873732	0.743816	0.380355	0.519077	1.24997	12.5182	1.84939	0.0292764	0.330524	UP	FRMD6 antisense RNA 2 [Source:HGNC Symbol;Acc:HGNC:43637]	-	-	-	-	-	-	-	-	-	-	-
ENSG00000252010	2	233275727	233276002	276	+	SCARNA5	20.3095	1.99027	15.4102	5.11935	1.96319	1.72232	4.97273	0.525505	3.75789	1.40118	0.546347	0.478415	7.75246	2.05491	0.0292806	0.330524	UP	small Cajal body-specific RNA 5 [Source:HGNC Symbol;Acc:HGNC:32561]	-	-	-	-	-	-	-	-	-	-	-
ENSG00000213763	5	77784881	77786003	1123	+	ACTBP2	10.7521	7.96106	0	0	0.981596	0.861159	0.64702	0.516614	0	0	0.0671379	0.0587901	3.42598	3.42547	0.0295253	0.33201	UP	actin, beta pseudogene 2 [Source:HGNC Symbol;Acc:HGNC:135]	-	-	-	-	-	-	-	-	-	-	-
ENSG00000246090	4	99088857	99301356	8740	+	AP002026.1	4.7787	9.95133	3.85254	20.4774	18.6503	12.0562	0.0669296	0.1503	0.0537397	0.320601	0.296896	0.191564	11.6278	-1.43216	0.0300787	0.335665	DOWN		-	-	-	-	-	-	-	-	-	-	-
ENSG00000260038	16	57247350	57248492	358	+	AC009090.1	13.1414	0.995133	12.8418	2.19401	1.96319	0.861159	2.48065	0.202569	2.41429	0.462959	0.421206	0.184417	5.33279	2.40316	0.0301795	0.336295	UP	novel transcript, sense to intronic to ARL2BP	-	-	-	-	-	-	-	-	-	-	-
ENSG00000243742	11	61615036	61639449	6821	+	RPLP0P2	63.3178	21.8929	66.7774	16.0894	32.3927	26.6959	1.21387	0.452606	1.27502	0.344801	0.705834	0.580613	37.861	1.01629	0.0303392	0.336295	UP	ribosomal protein lateral stalk subunit P0 pseudogene 2 [Source:HGNC Symbol;Acc:HGNC:17960]	-	-	-	-	-	-	-	-	-	-	-
ENSG00000280109	21	41175231	41186788	17948	-	PLAC4	56.1497	9.95133	25.6836	11.7014	16.6871	7.75043	0.379108	0.0724545	0.172707	0.0883149	0.128058	0.0593657	21.3206	1.34388	0.0303427	0.336295	UP	placenta specific 4 [Source:HGNC Symbol;Acc:HGNC:14616]	-	-	-	-	-	-	-	-	-	-	-
ENSG00000233844	6	72630495	72678558	563	+	KCNQ5-IT1	17.9201	7.96106	32.1045	9.50737	6.87117	4.30579	2.15099	1.03048	3.83798	1.27567	0.937427	0.586335	13.1117	1.46211	0.0303558	0.336295	UP	KCNQ5 intronic transcript 1 [Source:HGNC Symbol;Acc:HGNC:41354]	-	-	-	-	-	-	-	-	-	-	-
ENSG00000232439	3	38526802	38527325	524	-	RPL18AP7	1.19468	0.995133	7.70508	0	0	0	0.154072	0.138396	0.989673	0	0	0	1.64915	4.3776	0.0304598	0.336662	UP	ribosomal protein L18a pseudogene 7 [Source:HGNC Symbol;Acc:HGNC:35607]	-	-	-	-	-	-	-	-	-	-	-
ENSG00000167105	17	50271406	50281485	3922	+	TMEM92	14.3361	9.95133	15.4102	5.11935	5.88958	2.58348	0.350128	0.262088	0.374838	0.139763	0.163489	0.0715807	8.88167	1.54272	0.0305419	0.337108	UP	transmembrane protein 92 [Source:HGNC Symbol;Acc:HGNC:26579]	[GO:0016020:membrane][GO:0016021:integral component of membrane][GO:0005634:nucleus][GO:0005654:nucleoplasm][GO:0016020:membrane][GO:0016021:integral component of membrane][GO:0005634:nucleus][GO:0005654:nucleoplasm]	-	-	-	-	-	-	-	-	-	-
ENSG00000277011	12	132282814	132284606	1793	+	AC148477.4	11.9468	2.9854	5.13672	1.46267	0.981596	0.861159	0.450272	0.121338	0.19282	0.0616246	0.0420501	0.0368217	3.89572	2.5739	0.0306572	0.337847	UP	novel transcript	-	-	-	-	-	-	-	-	-	-	-
ENSG00000228697	1	168400829	168495685	5484	-	AL023755.1	37.0349	5.9708	25.6836	8.77603	6.87117	9.47274	1.38964	0.241598	0.959816	0.368105	0.293043	0.40324	15.6349	1.43502	0.0306611	0.337847	UP		-	-	-	-	-	-	-	-	-	-	-
ENSG00000271986	6	73487590	73487877	288	-	RN7SL827P	5.97338	1.99027	1.28418	0	0	0	1.40163	0.503609	0.300109	0	0	0	1.5413	4.29647	0.0308118	0.338504	UP	RNA, 7SL, cytoplasmic 827, pseudogene [Source:HGNC Symbol;Acc:HGNC:46843]	-	-	-	-	-	-	-	-	-	-	-
ENSG00000230946	1	100941017	100941995	979	-	HNRNPA1P68	19.1148	1.99027	5.13672	1.46267	2.94479	0	1.31945	0.148151	0.353142	0.112863	0.23104	0	5.10821	2.59562	0.0308629	0.338617	UP	heterogeneous nuclear ribonucleoprotein A1 pseudogene 68 [Source:HGNC Symbol;Acc:HGNC:48798]	-	-	-	-	-	-	-	-	-	-	-
ENSG00000264940	17	19189665	19190245	1016	-	SNORD3C	8.36273	0.995133	10.2734	1.46267	0.981596	0	0.972696	0.124819	1.19011	0.190177	0.129769	0	3.67926	2.95916	0.0309799	0.339275	UP	small nucleolar RNA, C/D box 3C [Source:HGNC Symbol;Acc:HGNC:33191]	-	-	-	-	-	-	-	-	-	-	-
ENSG00000272369	12	46537502	46652550	448	+	AC008035.1	28.6722	28.8588	16.6943	12.4327	9.81596	12.9174	4.32502	4.69436	2.50805	2.09641	1.68294	2.21053	18.2319	1.07925	0.0310567	0.339543	UP	novel transcript	-	-	-	-	-	-	-	-	-	-	-
ENSG00000172594	6	122789049	122809720	4509	+	SMPDL3A	11.9468	53.7372	19.2627	63.6262	42.2086	71.4762	0.436163	2.11565	0.700417	2.59667	1.7515	2.96044	43.7096	-1.04473	0.0315812	0.342666	DOWN	sphingomyelin phosphodiesterase acid like 3A [Source:HGNC Symbol;Acc:HGNC:17389]	[GO:0005615:extracellular space][GO:0046872:metal ion binding][GO:0016787:hydrolase activity][GO:0008270:zinc ion binding][GO:0005576:extracellular region][GO:0005615:extracellular space][GO:0005615:extracellular space][GO:0005615:extracellular space][GO:0005515:protein binding][GO:0070062:extracellular exosome][GO:0008081:phosphoric diester hydrolase activity][GO:0008081:phosphoric diester hydro…	-	-	-	-	-	-	-	-	-	-
ENSG00000184270	1	149887524	149887916	393	-	HIST2H2AB	23.8935	2.9854	7.70508	4.38802	1.96319	1.72232	4.10859	0.553586	1.31956	0.843458	0.383694	0.335986	7.10958	2.06322	0.0316934	0.342908	UP	histone cluster 2 H2A family member b [Source:HGNC Symbol;Acc:HGNC:20508]	[GO:0005634:nucleus][GO:0005634:nucleus][GO:0003677:DNA binding][GO:0046982:protein heterodimerization activity][GO:0000786:nucleosome][GO:0005694:chromosome][GO:0000790:nuclear chromatin][GO:0003677:DNA binding][GO:0006325:chromatin organization][GO:0070062:extracellular exosome][GO:0003674:molecular_function][GO:0008150:biological_process]	-	-	-	-	-	-	-	-	-	-
ENSG00000204758	5	172954786	172959392	3581	-	AC008429.1	26.2829	13.9319	28.252	9.50737	11.7792	9.47274	0.859285	0.491184	0.919928	0.347462	0.437712	0.351347	16.5377	1.1488	0.0317473	0.343377	UP		-	-	-	-	-	-	-	-	-	-	-
ENSG00000261840	16	30697707	30699058	1448	-	AC093249.6	5.97338	12.9367	17.9785	3.65668	5.88958	1.72232	0.353475	0.825531	1.05958	0.241885	0.396126	0.115624	8.0262	1.72448	0.0319624	0.344746	UP	uncharacterized LOC730183 [Source:NCBI gene;Acc:730183]	-	-	-	-	-	-	-	-	-	-	-
ENSG00000201524	17	59847438	59847544	107	-	RNU6-450P	14.3361	1.99027	15.4102	3.65668	1.96319	1.72232	9.05425	1.35551	9.69324	2.58161	1.40927	1.23404	6.51312	2.07284	0.0319913	0.344746	UP	RNA, U6 small nuclear 450, pseudogene [Source:HGNC Symbol;Acc:HGNC:47413]	-	-	-	-	-	-	-	-	-	-	-
ENSG00000201592	X	20136306	20136385	80	-	RF00494	26.2829	12.9367	20.5469	8.77603	5.88958	10.3339	22.2018	11.7845	17.2863	8.28697	5.65469	9.9032	14.1277	1.24036	0.0321616	0.345545	UP		-	-	-	-	-	-	-	-	-	-	-
ENSG00000223865	6	33075926	33087201	7210	+	HLA-DPB1	31.0616	29.854	51.3672	21.9401	24.5399	9.47274	1.34556	1.39461	2.21619	1.06243	1.20827	0.465535	28.0392	1.00049	0.0323671	0.346604	UP	major histocompatibility complex, class II, DP beta 1 [Source:HGNC Symbol;Acc:HGNC:4940]	[GO:0016020:membrane][GO:0016020:membrane][GO:0016021:integral component of membrane][GO:0005783:endoplasmic reticulum][GO:0005789:endoplasmic reticulum membrane][GO:0005794:Golgi apparatus][GO:0005765:lysosomal membrane][GO:0005886:plasma membrane][GO:0006955:immune response][GO:0009986:cell surface][GO:0002376:immune system process][GO:0005764:lysosome][GO:0005886:plasma membrane][GO:0042605:pe…	-	-	-	-	-	-	-	-	-	-
ENSG00000176857	5	109051315	109052457	1143	-	GJA1P1	8.36273	0	2.56836	0	0	0	0.494433	0	0.151236	0	0	0	1.82185	4.52954	0.0326352	0.347972	UP	gap junction protein alpha 1 pseudogene 1 [Source:HGNC Symbol;Acc:HGNC:4275]	-	-	-	-	-	-	-	-	-	-	-
ENSG00000279765	15	92883413	92949230	5307	+	AC013394.1	21.5042	7.96106	7.70508	5.85069	0.981596	3.44463	0.323007	0.128953	0.115267	0.0982378	0.0167584	0.0586986	7.90787	1.8109	0.032898	0.348806	UP	novel protein	-	-	-	-	-	-	-	-	-	-	-
ENSG00000207484	15	51884556	51884653	98	+	RF00019	4.7787	5.9708	1.28418	0	0	0.861159	3.29526	4.43998	0.881953	0	0	0.673687	2.14914	3.73007	0.0331648	0.350278	UP		-	-	-	-	-	-	-	-	-	-	-
ENSG00000235721	2	110007675	110010783	2324	+	AC013268.3	1.19468	2.9854	2.56836	8.77603	8.83436	9.47274	0.0347391	0.0936141	0.0743816	0.285266	0.291981	0.312493	5.6386	-1.99001	0.0331868	0.350278	DOWN	pseudogene similar to part of zinc finger protein 532 (ZNF532)	-	-	-	-	-	-	-	-	-	-	-
ENSG00000279407	19	45714387	45717381	2995	-	AC007191.1	52.5657	11.9416	23.1152	10.2387	18.6503	6.02811	1.18607	0.290563	0.519454	0.258247	0.478305	0.154307	20.4233	1.33303	0.0332424	0.350515	UP	TEC	-	-	-	-	-	-	-	-	-	-	-
ENSG00000216867	2	110633947	110634333	387	+	RPL22P12	5.97338	2.9854	11.5576	2.19401	0.981596	0	1.04307	0.562169	2.01003	0.428267	0.194821	0	3.94867	2.62723	0.0333221	0.351067	UP	ribosomal protein L22 pseudogene 12 [Source:HGNC Symbol;Acc:HGNC:36345]	-	-	-	-	-	-	-	-	-	-	-
ENSG00000243725	1	54715822	54742657	6941	+	TTC4	34.6456	15.9221	26.9678	11.7014	13.7423	11.1951	0.97757	0.484474	0.757854	0.369079	0.440728	0.358362	19.029	1.07648	0.0333765	0.351204	UP	tetratricopeptide repeat domain 4 [Source:HGNC Symbol;Acc:HGNC:12394]	[GO:0005515:protein binding]	-	-	-	-	-	-	-	-	-	-
ENSG00000272288	6	34696317	34697470	1083	+	AL451165.2	14.3361	17.9124	19.2627	10.2387	3.92638	6.02811	1.34931	1.81804	1.80567	1.07723	0.420033	0.643662	11.9507	1.32406	0.0334228	0.351386	UP		-	-	-	-	-	-	-	-	-	-	-
ENSG00000237749	1	37556247	37556499	253	+	AL034379.1	7.16805	2.9854	5.13672	0	0.981596	0.861159	1.91463	0.859918	1.3665	0	0.298008	0.260954	2.85549	3.12477	0.0337223	0.353103	UP	ribosomal protein S27 (metallopanstimulin 1) (RPS27) pseudogene	-	-	-	-	-	-	-	-	-	-	-
ENSG00000244060	12	111879338	111880249	603	-	RPS2P41	7.16805	0.995133	1.28418	0	0	0	0.803321	0.120265	0.143336	0	0	0	1.57456	4.32273	0.0337914	0.353139	UP	ribosomal protein S2 pseudogene 41 [Source:HGNC Symbol;Acc:HGNC:36357]	-	-	-	-	-	-	-	-	-	-	-
ENSG00000267073	19	1748056	1748745	687	+	AC005256.1	34.6456	12.9367	20.5469	12.4327	6.87117	9.47274	5.64164	2.2717	3.3323	2.26311	1.27174	1.74996	16.151	1.22168	0.0337971	0.353139	UP	novel transcript	-	-	-	-	-	-	-	-	-	-	-
ENSG00000178226	16	31138925	31150094	13716	-	PRSS36	51.371	17.9124	34.6729	16.8207	12.7607	20.6678	1.22238	0.459632	0.821707	0.447419	0.345122	0.557927	25.7009	1.03593	0.0340494	0.354971	UP	serine protease 36 [Source:HGNC Symbol;Acc:HGNC:26906]	[GO:0016787:hydrolase activity][GO:0008233:peptidase activity][GO:0006508:proteolysis][GO:0005576:extracellular region][GO:0004252:serine-type endopeptidase activity][GO:0008236:serine-type peptidase activity][GO:0005737:cytoplasm][GO:0004252:serine-type endopeptidase activity][GO:0005737:cytoplasm][GO:0004252:serine-type endopeptidase activity][GO:0016787:hydrolase activity][GO:0008233:peptidase…	-	-	-	-	-	-	-	-	-	-
ENSG00000275084	17	2329016	2329237	317	-	SNORD91B	34.6456	11.9416	25.6836	8.0447	15.7055	6.88927	10.5463	3.91999	7.78661	2.73744	5.43394	2.37915	17.1517	1.24475	0.0341833	0.355792	UP	small nucleolar RNA, C/D box 91B [Source:HGNC Symbol;Acc:HGNC:32753]	-	-	-	-	-	-	-	-	-	-	-
ENSG00000154133	11	124883691	124898500	16976	-	ROBO4	4.7787	10.9465	5.13672	1.46267	1.96319	0.861159	0.0685637	0.169367	0.0734025	0.0234592	0.0320152	0.0140173	4.19148	2.30977	0.0342049	0.355903	UP	roundabout guidance receptor 4 [Source:HGNC Symbol;Acc:HGNC:17985]	[GO:0016021:integral component of membrane][GO:0007275:multicellular organism development][GO:0030154:cell differentiation][GO:0007411:axon guidance][GO:0005886:plasma membrane][GO:0070062:extracellular exosome][GO:0038023:signaling receptor activity][GO:0001525:angiogenesis][GO:0001525:angiogenesis][GO:0030424:axon][GO:0030334:regulation of cell migration][GO:0098632:cell-cell adhesion mediator …	-	-	-	-	-	-	-	-	-	-
ENSG00000259321	14	24139445	24140444	747	+	AL136295.2	22.6988	20.8978	17.9785	7.31336	10.7976	10.3339	2.05347	2.03871	1.61987	0.739578	1.11025	1.06058	15.0033	1.12683	0.0347161	0.35914	UP	novel transcript	-	-	-	-	-	-	-	-	-	-	-
ENSG00000277463	17	62626031	62626453	423	+	AC080038.2	8.36273	4.97566	5.13672	1.46267	0.981596	0.861159	1.33602	0.857207	0.817318	0.261213	0.178241	0.156079	3.63009	2.46026	0.0349526	0.360433	UP	novel transcript	-	-	-	-	-	-	-	-	-	-	-
ENSG00000269378	19	14621634	14622242	609	-	AC022149.1	0	1.99027	1.28418	5.11935	5.88958	9.47274	0	0.23816	0.141923	0.635017	0.742817	1.1925	3.95935	-2.59908	0.0349834	0.360488	DOWN	integrin beta 1 pseudogene 1	-	-	-	-	-	-	-	-	-	-	-
ENSG00000172824	16	66988589	67009758	21463	+	CES4A	2.38935	9.95133	6.4209	21.9401	19.6319	10.3339	0.0472265	0.212108	0.126399	0.48476	0.441041	0.231721	11.7779	-1.44767	0.0350353	0.360596	DOWN	carboxylesterase 4A [Source:HGNC Symbol;Acc:HGNC:26741]	[GO:0016787:hydrolase activity][GO:0005576:extracellular region][GO:0005615:extracellular space][GO:0052689:carboxylic ester hydrolase activity][GO:0052689:carboxylic ester hydrolase activity][GO:0004806:triglyceride lipase activity][GO:0016042:lipid catabolic process][GO:0004771:sterol esterase activity][GO:0016787:hydrolase activity][GO:0016787:hydrolase activity][GO:0005576:extracellular regio…	-	-	-	-	-	-	-	-	-	-
ENSG00000235499	2	73985132	73986343	390	+	AC073046.1	5.97338	2.9854	2.56836	0	0.981596	0	1.03505	0.557844	0.443238	0	0.193323	0	2.08479	3.65256	0.035274	0.361154	UP	novel transcript (LOC100132318)	-	-	-	-	-	-	-	-	-	-	-
ENSG00000235078	2	3519275	3523197	974	+	AC231981.1	0	0	0	4.38802	1.96319	3.44463	0	0	0	0.340327	0.154817	0.271135	1.63264	-3.95449	0.0352794	0.361154	DOWN	novel transcript, antisense to ADI1	-	-	-	-	-	-	-	-	-	-	-
ENSG00000254812	8	143632071	143633756	701	-	AC067930.3	7.16805	8.95619	12.8418	2.92534	2.94479	2.58348	0.691017	0.931067	1.23297	0.315244	0.322664	0.282545	6.23661	1.77148	0.0353856	0.361325	UP	novel transcript	-	-	-	-	-	-	-	-	-	-	-
ENSG00000224892	13	51454164	51461315	2296	+	RPS4XP16	16.7255	14.927	12.8418	4.38802	9.81596	1.72232	1.40059	1.34795	1.07102	0.410755	0.934274	0.163622	10.0701	1.51041	0.0355213	0.361795	UP	ribosomal protein S4X pseudogene 16 [Source:HGNC Symbol;Acc:HGNC:36365]	-	-	-	-	-	-	-	-	-	-	-
ENSG00000230872	16	22382436	22407428	1290	+	MFSD13B	29.8669	4.97566	14.126	5.11935	6.87117	4.30579	1.56461	0.281084	0.737012	0.299787	0.409125	0.255897	10.8775	1.58424	0.0356339	0.362371	UP	major facilitator superfamily domain containing 13B (pseudogene) [Source:HGNC Symbol;Acc:HGNC:52163]	-	-	-	-	-	-	-	-	-	-	-
ENSG00000279901	16	2683106	2684764	1659	+	AC092117.2	9.5574	3.98053	5.13672	1.46267	0.981596	0.861159	0.389313	0.174852	0.208394	0.0666022	0.0454466	0.0397958	3.66335	2.47247	0.0358292	0.363227	UP	tec	-	-	-	-	-	-	-	-	-	-	-
ENSG00000260689	15	57246960	57247893	934	-	HNRNPA3P11	5.97338	0.995133	5.13672	0	0	0.861159	0.432194	0.0776443	0.370156	0	0	0.0706866	2.16106	3.70938	0.0358745	0.363242	UP	heterogeneous nuclear ribonucleoprotein A3 pseudogene 11 [Source:HGNC Symbol;Acc:HGNC:48757]	-	-	-	-	-	-	-	-	-	-	-
ENSG00000204179	10	46911396	47002488	35978	+	PTPN20	8.36273	35.8248	20.5469	64.3576	25.5215	48.2249	0.180844	0.835428	0.442529	1.55574	0.627294	1.1831	33.8064	-1.08479	0.0358896	0.363257	DOWN	protein tyrosine phosphatase, non-receptor type 20 [Source:HGNC Symbol;Acc:HGNC:23423]	[GO:0005634:nucleus][GO:0005737:cytoplasm][GO:0016787:hydrolase activity][GO:0004721:phosphoprotein phosphatase activity][GO:0006470:protein dephosphorylation][GO:0005856:cytoskeleton][GO:0004725:protein tyrosine phosphatase activity][GO:0016311:dephosphorylation][GO:0035335:peptidyl-tyrosine dephosphorylation][GO:0016791:phosphatase activity][GO:0005815:microtubule organizing center][GO:0005874:…	-	-	-	-	-	-	-	-	-	-
ENSG00000206712	3	98804978	98805084	107	-	RNU6-26P	11.9468	1.99027	3.85254	0.731336	0.981596	0.861159	7.54521	1.35551	2.42331	0.516322	0.704635	0.617022	3.39394	2.79137	0.0359107	0.363357	UP	RNA, U6 small nuclear 26, pseudogene [Source:HGNC Symbol;Acc:HGNC:34252]	-	-	-	-	-	-	-	-	-	-	-
ENSG00000219747	6	151099529	151099933	405	+	AL133260.1	15.5308	4.97566	16.6943	6.58202	0.981596	2.58348	2.59145	0.895306	2.77434	1.2277	0.186163	0.489047	7.89131	1.81522	0.0361431	0.364113	UP	60S ribosomal protein L32 (RPL32) pseudogene	-	-	-	-	-	-	-	-	-	-	-
ENSG00000155542	5	56909260	56925532	8612	+	SETD9	10.7521	16.9173	7.70508	22.6714	23.5583	29.2794	0.448798	0.76148	0.320314	1.05784	1.11767	1.38649	18.4806	-1.07149	0.0362444	0.364792	DOWN	SET domain containing 9 [Source:HGNC Symbol;Acc:HGNC:28508]	[GO:0008168:methyltransferase activity][GO:0016740:transferase activity][GO:0032259:methylation][GO:0005654:nucleoplasm][GO:1901796:regulation of signal transduction by p53 class mediator][GO:0016278:lysine N-methyltransferase activity][GO:0008168:methyltransferase activity][GO:0016740:transferase activity][GO:0032259:methylation][GO:0005654:nucleoplasm][GO:1901796:regulation of signal transducti…	-	-	-	-	-	-	-	-	-	-
ENSG00000243779	18	13919603	13919923	321	-	AP001086.1	11.9468	5.9708	12.8418	0.731336	5.88958	1.72232	2.51507	1.35551	2.69257	0.172107	1.40927	0.411348	6.5171	1.93058	0.0366114	0.366761	UP	ribosomal protein L36a-like (RPL36AL) pseudogene	-	-	-	-	-	-	-	-	-	-	-
ENSG00000177133	1	3059615	3068437	13027	-	LINC00982	23.8935	13.9319	7.70508	3.65668	9.81596	0.861159	0.380192	0.239057	0.122107	0.0650418	0.177527	0.0155454	9.97737	1.69919	0.0368045	0.367595	UP	long intergenic non-protein coding RNA 982 [Source:HGNC Symbol;Acc:HGNC:48664]	-	-	-	-	-	-	-	-	-	-	-
ENSG00000100129	22	37848868	37889407	16753	+	EIF3L	175.617	693.607	217.026	1215.48	620.369	1030.81	3.68567	15.6976	4.53631	28.5154	14.7982	24.5427	658.818	-1.39924	0.0368643	0.367725	DOWN	eukaryotic translation initiation factor 3 subunit L [Source:HGNC Symbol;Acc:HGNC:18138]	[GO:0005737:cytoplasm][GO:0003743:translation initiation factor activity][GO:0001732:formation of cytoplasmic translation initiation complex][GO:0002183:cytoplasmic translational initiation][GO:0006412:translation][GO:0006413:translational initiation][GO:0005852:eukaryotic translation initiation factor 3 complex][GO:0016282:eukaryotic 43S preinitiation complex][GO:0033290:eukaryotic 48S preinitia…	-	-	-	-	-	-	-	-	-	-
ENSG00000063180	19	48637942	48646312	2998	-	CA11	21.5042	13.9319	20.5469	8.0447	6.87117	9.47274	0.788074	0.550584	0.749947	0.329562	0.28621	0.393836	13.3953	1.18762	0.0368985	0.367824	UP	carbonic anhydrase 11 [Source:HGNC Symbol;Acc:HGNC:1370]	[GO:0008270:zinc ion binding][GO:0005576:extracellular region][GO:0016323:basolateral plasma membrane][GO:0008270:zinc ion binding][GO:0004089:carbonate dehydratase activity]	-	-	-	-	-	-	-	-	-	-
ENSG00000248432	4	111804418	111809694	300	-	AC139718.1	2.38935	1.99027	3.85254	10.2387	6.87117	12.0562	0.538225	0.483465	0.864314	2.57817	1.75924	3.08099	6.23304	-1.85226	0.0369127	0.367852	DOWN	novel transcript	-	-	-	-	-	-	-	-	-	-	-
ENSG00000003137	2	72129238	72148038	14229	-	CYP26B1	4.7787	16.9173	7.70508	20.4774	29.4479	19.8066	0.0682449	0.260532	0.109592	0.326902	0.477996	0.320898	16.5222	-1.21265	0.0370171	0.368325	DOWN	cytochrome P450 family 26 subfamily B member 1 [Source:HGNC Symbol;Acc:HGNC:20581]	[GO:0005737:cytoplasm][GO:0016020:membrane][GO:0046872:metal ion binding][GO:0004497:monooxygenase activity][GO:0016491:oxidoreductase activity][GO:0055114:oxidation-reduction process][GO:0005783:endoplasmic reticulum][GO:0005789:endoplasmic reticulum membrane][GO:0031090:organelle membrane][GO:0043231:intracellular membrane-bounded organelle][GO:0005506:iron ion binding][GO:0016705:oxidoreductas…	-	-	-	-	-	-	-	-	-	-
ENSG00000180096	16	30378133	30395991	11312	-	2022-09-01	8.36273	5.9708	8.98926	2.19401	2.94479	0	0.206405	0.158918	0.220971	0.0605331	0.0826106	0	4.7436	2.18802	0.0371105	0.36914	UP	septin 1 [Source:HGNC Symbol;Acc:HGNC:2879]	[GO:0000166:nucleotide binding][GO:0005525:GTP binding][GO:0007056:spindle assembly involved in female meiosis][GO:0051311:meiotic metaphase plate congression][GO:0030496:midbody][GO:0072687:meiotic spindle][GO:0000166:nucleotide binding][GO:0005525:GTP binding]	-	-	-	-	-	-	-	-	-	-
ENSG00000271437	13	98553243	98553780	538	+	AL356423.1	2.38935	2.9854	10.2734	0	0.981596	0.861159	0.300126	0.404385	1.28523	0	0.140141	0.122716	2.91516	3.14778	0.0372348	0.369808	UP	high mobility group box 1 (HMGB1) pseudogene	-	-	-	-	-	-	-	-	-	-	-
ENSG00000251194	11	35212550	35214007	704	+	AL133330.1	13.1414	2.9854	11.5576	1.46267	2.94479	2.58348	1.26147	0.309033	1.10495	0.15695	0.321289	0.281341	5.77923	1.9916	0.0372591	0.369935	UP	novel transcript	-	-	-	-	-	-	-	-	-	-	-
ENSG00000219932	10	67874332	67874911	580	+	RPL12P8	5.97338	10.9465	3.85254	0.731336	1.96319	1.72232	0.695981	1.37537	0.447059	0.0952526	0.259986	0.22766	4.1982	2.28355	0.0373712	0.370366	UP	ribosomal protein L12 pseudogene 8 [Source:HGNC Symbol;Acc:HGNC:23735]	-	-	-	-	-	-	-	-	-	-	-
ENSG00000243433	7	151028781	151029754	511	-	AC010973.1	4.7787	0	8.98926	0	0	0.861159	0.631967	0	1.18399	0	0	0.1292	2.43819	3.89185	0.0374161	0.370572	UP	novel transcript	-	-	-	-	-	-	-	-	-	-	-
ENSG00000172209	7	107470018	107475659	5247	+	GPR22	11.9468	0.995133	3.85254	1.46267	0	0	0.274418	0.0246498	0.0881354	0.0375571	0	0	3.04285	3.3816	0.0375494	0.371282	UP	G protein-coupled receptor 22 [Source:HGNC Symbol;Acc:HGNC:4477]	[GO:0016020:membrane][GO:0016021:integral component of membrane][GO:0004930:G protein-coupled receptor activity][GO:0007186:G protein-coupled receptor signaling pathway][GO:0005886:plasma membrane][GO:0005886:plasma membrane][GO:0007165:signal transduction][GO:0004930:G protein-coupled receptor activity][GO:0007186:G protein-coupled receptor signaling pathway][GO:0005887:integral component of pla…	-	-	-	-	-	-	-	-	-	-
ENSG00000277496	20	62648961	62650767	1807	-	AL357033.4	22.6988	12.9367	26.9678	6.58202	8.83436	12.0562	0.848889	0.521725	1.00446	0.275162	0.375519	0.51151	15.0127	1.18426	0.0376674	0.371706	UP	novel transcript, antisense to SLCO4A1	-	-	-	-	-	-	-	-	-	-	-
ENSG00000280828	7	128533652	128615970	829	+	AC090114.3	13.1414	3.98053	5.13672	2.92534	0.981596	0	1.07126	0.349914	0.417039	0.266569	0.090948	0	4.36094	2.44795	0.0377205	0.371845	UP	pseudogene similar to part of tousled-like kinase 2 (TLK2)	-	-	-	-	-	-	-	-	-	-	-
ENSG00000205361	16	56643705	56644786	341	+	MT1DP	7.16805	0	12.8418	0	1.96319	0	2.53614	0	4.5252	0	0.789486	0	3.66217	3.449	0.0377276	0.371845	UP	metallothionein 1D, pseudogene [Source:HGNC Symbol;Acc:HGNC:7396]	-	-	-	-	-	-	-	-	-	-	-
ENSG00000196793	10	43556344	43574618	9058	-	ZNF239	8.36273	43.7858	16.6943	61.4322	29.4479	58.5588	0.236558	1.33565	0.470326	1.94253	0.946788	1.87922	36.3803	-1.10268	0.0378982	0.373185	DOWN	zinc finger protein 239 [Source:HGNC Symbol;Acc:HGNC:13031]	[GO:0003676:nucleic acid binding][GO:0005634:nucleus][GO:0046872:metal ion binding][GO:0003677:DNA binding][GO:0005515:protein binding][GO:0005634:nucleus][GO:0000981:DNA-binding transcription factor activity, RNA polymerase II-specific][GO:0006357:regulation of transcription by RNA polymerase II][GO:0000981:DNA-binding transcription factor activity, RNA polymerase II-specific][GO:0000978:RNA pol…	-	-	-	-	-	-	-	-	-	-
ENSG00000258017	12	49127782	49147869	2813	+	AC011603.2	19.1148	2.9854	3.85254	2.92534	0	1.72232	1.44007	0.242541	0.289068	0.246361	0	0.147205	5.10007	2.41692	0.0381298	0.374389	UP	novel transcript, antisense to TUBA1B	-	-	-	-	-	-	-	-	-	-	-
ENSG00000279633	14	61801713	61803634	1922	+	AL137918.1	0	0	0	1.46267	5.88958	2.58348	0	0	0	0.0574886	0.235367	0.103051	1.65595	-3.95294	0.038254	0.374831	DOWN	TEC	-	-	-	-	-	-	-	-	-	-	-
ENSG00000231183	7	76902491	76919191	1085	+	AC007003.1	7.16805	1.99027	7.70508	0.731336	0.981596	0.861159	0.658156	0.197065	0.704604	0.0750632	0.10244	0.0897029	3.23958	2.7074	0.0385104	0.376119	UP	novel transcript	-	-	-	-	-	-	-	-	-	-	-
ENSG00000116014	19	917287	921015	3096	+	KISS1R	3.58403	8.95619	7.70508	2.19401	0.981596	0.861159	0.149047	0.401648	0.319131	0.101994	0.0463975	0.0406285	4.04701	2.29562	0.0387095	0.376811	UP	KISS1 receptor [Source:HGNC Symbol;Acc:HGNC:4510]	[GO:0016020:membrane][GO:0016021:integral component of membrane][GO:0043231:intracellular membrane-bounded organelle][GO:0004930:G protein-coupled receptor activity][GO:0005886:plasma membrane][GO:0007186:G protein-coupled receptor signaling pathway][GO:0016020:membrane][GO:0016021:integral component of membrane][GO:0016021:integral component of membrane][GO:0043231:intracellular membrane-bounded…	-	-	-	-	-	-	-	-	-	-
ENSG00000169245	4	76021117	76023497	1176	-	CXCL10	4.7787	14.927	7.70508	17.5521	19.6319	27.5571	0.274605	0.924997	0.440977	1.12748	1.28224	1.7965	15.3586	-1.21282	0.0391562	0.379367	DOWN	C-X-C motif chemokine ligand 10 [Source:HGNC Symbol;Acc:HGNC:10637]	[GO:0010469:regulation of signaling receptor activity][GO:0005576:extracellular region][GO:0005515:protein binding][GO:0045859:regulation of protein kinase activity][GO:0006955:immune response][GO:0007186:G protein-coupled receptor signaling pathway][GO:0006935:chemotaxis][GO:0005125:cytokine activity][GO:0006954:inflammatory response][GO:0005615:extracellular space][GO:0008009:chemokine activity…	-	-	-	-	-	-	-	-	-	-
ENSG00000220702	22	44365551	44366284	606	+	Z85994.1	35.8403	17.9124	19.2627	10.97	14.7239	8.61159	3.99672	2.15405	2.13939	1.36749	1.86624	1.08946	17.8868	1.09348	0.0392192	0.379828	UP	novel transcript	-	-	-	-	-	-	-	-	-	-	-
ENSG00000131236	1	40040233	40072649	23039	+	CAP1	210.263	528.415	199.048	987.304	398.528	784.515	4.57621	12.4019	4.31461	24.0202	9.85853	19.3705	518.012	-1.20991	0.0392579	0.380089	DOWN	cyclase associated actin cytoskeleton regulatory protein 1 [Source:HGNC Symbol;Acc:HGNC:20040]	[GO:0016020:membrane][GO:0003779:actin binding][GO:0005886:plasma membrane][GO:0030036:actin cytoskeleton organization][GO:0005925:focal adhesion][GO:0000902:cell morphogenesis][GO:0005576:extracellular region][GO:0007010:cytoskeleton organization][GO:0070062:extracellular exosome][GO:0030864:cortical actin cytoskeleton][GO:0043312:neutrophil degranulation][GO:0007165:signal transduction][GO:0035…	-	-	-	-	-	-	-	-	-	-
ENSG00000279159	22	29978950	30028236	49287	-	AC003681.1	48.9817	13.9319	34.6729	11.7014	21.5951	12.0562	0.0671594	0.0205993	0.0473481	0.0179346	0.0336541	0.0187534	23.8232	1.10804	0.039326	0.38052	UP	novel transcript, antisense to MTMR3	-	-	-	-	-	-	-	-	-	-	-
ENSG00000172803	11	65833641	65856896	10952	+	SNX32	11.9468	4.97566	17.9785	2.19401	5.88958	2.58348	0.334163	0.150082	0.500844	0.0686008	0.187241	0.0819801	7.59467	1.72478	0.0394935	0.381123	UP	sorting nexin 32 [Source:HGNC Symbol;Acc:HGNC:26423]	[GO:0015031:protein transport][GO:0005515:protein binding][GO:0035091:phosphatidylinositol binding][GO:0016241:regulation of macroautophagy]	-	-	-	-	-	-	-	-	-	-
ENSG00000167552	12	49184796	49189324	9763	-	TUBA1A	56.1497	21.8929	11.5576	10.2387	10.7976	17.2232	1.98146	0.833125	0.406205	0.403891	0.433084	0.689518	21.3099	1.22886	0.0395367	0.381123	UP	tubulin alpha 1a [Source:HGNC Symbol;Acc:HGNC:20766]	[GO:0005634:nucleus][GO:0005737:cytoplasm][GO:0000166:nucleotide binding][GO:0003924:GTPase activity][GO:0005525:GTP binding][GO:0015630:microtubule cytoskeleton][GO:0005856:cytoskeleton][GO:0005515:protein binding][GO:0005200:structural constituent of cytoskeleton][GO:0005874:microtubule][GO:0005874:microtubule][GO:0007017:microtubule-based process][GO:0005525:GTP binding][GO:0005737:cytoplasm][…	-	-	-	-	-	-	-	-	-	-
ENSG00000253978	5	168229583	168232357	503	-	CTB-178M22.2	2.38935	1.99027	3.85254	0	0	0	0.321009	0.288349	0.515495	0	0	0	1.37203	4.1226	0.03955	0.381123	UP	uncharacterized LOC101927862 [Source:NCBI gene;Acc:101927862]	-	-	-	-	-	-	-	-	-	-	-
ENSG00000257896	12	43736628	43741067	1478	+	AC093012.1	2.38935	1.99027	3.85254	0	0	0	0.277436	0.249209	0.445523	0	0	0	1.37203	4.1226	0.03955	0.381123	UP	La ribonucleoprotein domain family, member 7 (LARP7)	-	-	-	-	-	-	-	-	-	-	-
ENSG00000277007	1	219270774	219273387	2614	+	AC096642.1	9.5574	12.9367	10.2734	24.8654	18.6503	24.9736	0.247081	0.360657	0.264518	0.718585	0.548019	0.732448	16.8762	-1.05958	0.0396058	0.381405	DOWN	novel transcript	-	-	-	-	-	-	-	-	-	-	-
ENSG00000164039	4	103079435	103099883	10593	-	BDH2	4.7787	8.95619	11.5576	25.5968	15.7055	17.2232	0.116122	0.234692	0.279713	0.695299	0.433777	0.474803	13.9697	-1.22137	0.0397584	0.382187	DOWN	3-hydroxybutyrate dehydrogenase 2 [Source:HGNC Symbol;Acc:HGNC:32389]	[GO:0005737:cytoplasm][GO:0005829:cytosol][GO:0016491:oxidoreductase activity][GO:0055114:oxidation-reduction process][GO:0005737:cytoplasm][GO:0005829:cytosol][GO:0070062:extracellular exosome][GO:0005737:cytoplasm][GO:0030855:epithelial cell differentiation][GO:0055072:iron ion homeostasis][GO:0055072:iron ion homeostasis][GO:0046951:ketone body biosynthetic process][GO:0003858:3-hydroxybutyrat…	[hsa00072:Synthesis and degradation of ketone bodies][hsa00650:Butanoate metabolism]	-	-	-	-	-	-	-	-	-
ENSG00000205927	21	33025845	33029196	6415	+	OLIG2	23.8935	7.96106	6.4209	3.65668	5.88958	2.58348	0.494996	0.177853	0.132482	0.0846819	0.13868	0.0607186	8.40087	1.66936	0.0400021	0.383617	UP	oligodendrocyte transcription factor 2 [Source:HGNC Symbol;Acc:HGNC:9398]	[GO:0005634:nucleus][GO:0005737:cytoplasm][GO:0046983:protein dimerization activity][GO:0006355:regulation of transcription, DNA-templated][GO:0003677:DNA binding][GO:0003700:DNA-binding transcription factor activity][GO:0030182:neuron differentiation][GO:0007275:multicellular organism development][GO:0042552:myelination][GO:0000981:DNA-binding transcription factor activity, RNA polymerase II-spe…	-	T-ALL		TRA	yes	Zipper-Type Group/Helix-Loop-Helix Family	15655114	DNA Binding; TF PPI	Human; Mouse	Strong
ENSG00000271659	9	95514045	95514520	476	+	AL161729.4	27.4775	7.96106	24.3994	8.0447	7.85277	8.61159	3.901	1.21882	3.44999	1.2767	1.26716	1.387	14.0578	1.27366	0.0403285	0.385555	UP	novel transcript, antisense to PTCH1	-	-	-	-	-	-	-	-	-	-	-
ENSG00000240350	2	111491273	111570974	996	+	AC017002.3	15.5308	2.9854	8.98926	1.46267	1.96319	3.44463	1.38645	0.287397	0.799234	0.145962	0.199197	0.348858	5.72932	1.99724	0.0404507	0.386086	UP		-	-	-	-	-	-	-	-	-	-	-
ENSG00000229989	1	198807493	198937429	4180	-	MIR181A1HG	11.9468	3.98053	5.13672	2.19401	0	1.72232	0.3498	0.125684	0.149794	0.0718109	0	0.0572108	4.16339	2.36124	0.0408211	0.388231	UP	MIR181A1 host gene [Source:HGNC Symbol;Acc:HGNC:48659]	-	-	-	-	-	-	-	-	-	-	-
ENSG00000276952	20	25284915	25285588	674	-	AL121772.3	10.7521	9.95133	11.5576	1.46267	6.87117	1.72232	1.07805	1.07596	1.15413	0.163936	0.783044	0.195909	7.05286	1.7292	0.0411771	0.390711	UP	novel transcript, antisense to PYGB	-	-	-	-	-	-	-	-	-	-	-
ENSG00000263006	18	109065	122219	3566	+	ROCK1P1	9.5574	21.8929	7.70508	35.8355	21.5951	26.6959	0.262869	0.649342	0.211066	1.10178	0.675096	0.832992	20.547	-1.0824	0.0413171	0.391099	DOWN	Rho associated coiled-coil containing protein kinase 1 pseudogene 1 [Source:HGNC Symbol;Acc:HGNC:37832]	-	-	-	-	-	-	-	-	-	-	-
ENSG00000215002	10	106550106	106551121	461	+	RPL23AP59	19.1148	8.95619	11.5576	4.38802	5.88958	4.30579	2.80204	1.41579	1.68738	0.719043	0.981292	0.716066	9.03533	1.44497	0.0413353	0.391099	UP	ribosomal protein L23a pseudogene 59 [Source:HGNC Symbol;Acc:HGNC:36920]	-	-	-	-	-	-	-	-	-	-	-
ENSG00000240579	7	127857852	127858488	637	-	AC006529.1	4.7787	2.9854	6.4209	0.731336	0.981596	0	0.506962	0.341537	0.678426	0.0867292	0.118361	0	2.64966	3.05316	0.0413632	0.391099	UP	pseudogene similar to part of CD2 (cytoplasmic tail) binding protein 2 (CD2BP2)	-	-	-	-	-	-	-	-	-	-	-
ENSG00000243176	3	157175223	157381265	2493	+	AC092944.1	4.7787	8.95619	3.85254	23.4028	12.7607	11.1951	0.56955	1.15111	0.457309	3.11797	1.72865	1.51372	10.8243	-1.41183	0.0415539	0.392328	DOWN	novel transcript	-	-	-	-	-	-	-	-	-	-	-
ENSG00000249502	4	17587467	17614571	750	-	AC006160.1	4.7787	3.98053	10.2734	1.46267	1.96319	0	0.43058	0.386772	0.921935	0.147324	0.201056	0	3.74309	2.47381	0.0418508	0.394053	UP	novel transcript	-	-	-	-	-	-	-	-	-	-	-
ENSG00000281195	2	71373938	71376320	1615	+	AC007878.1	37.0349	8.95619	6.4209	8.0447	2.94479	6.02811	1.54969	0.404135	0.26759	0.376292	0.140054	0.28616	11.5716	1.60083	0.0419941	0.394525	UP	novel transcript	-	-	-	-	-	-	-	-	-	-	-
ENSG00000260528	16	90102271	90178344	5031	+	FAM157C	70.4858	16.9173	46.2305	20.4774	30.4295	12.9174	2.18099	0.564485	1.42469	0.708288	1.07018	0.453443	32.9096	1.06489	0.0420888	0.39507	UP	family with sequence similarity 157 member C [Source:HGNC Symbol;Acc:HGNC:34081]	-	-	-	-	-	-	-	-	-	-	-
ENSG00000189233	8	28021964	28083871	4239	-	NUGGC	0	0	0	3.65668	2.94479	2.58348	0	0	0	0.0710657	0.0581908	0.0509555	1.53082	-3.85624	0.0422667	0.396049	DOWN	nuclear GTPase, germinal center associated [Source:HGNC Symbol;Acc:HGNC:33550]	[GO:0005634:nucleus][GO:0016607:nuclear speck][GO:0000166:nucleotide binding][GO:0016787:hydrolase activity][GO:0005525:GTP binding][GO:0003924:GTPase activity][GO:0003924:GTPase activity][GO:0071222:cellular response to lipopolysaccharide][GO:0043066:negative regulation of apoptotic process][GO:0033262:regulation of nuclear cell cycle DNA replication]	-	-	-	-	-	-	-	-	-	-
ENSG00000213280	7	128570241	128570688	448	-	AC090114.1	8.36273	1.99027	6.4209	1.46267	0	0.861159	1.26147	0.323749	0.964636	0.246636	0	0.147369	3.18295	2.76103	0.0422865	0.396121	UP	ribosomal protein S10 (RPS10) pseudogene	-	-	-	-	-	-	-	-	-	-	-
ENSG00000282995	20	29480147	29497179	770	-	FRG1EP	3.58403	3.98053	6.4209	0.731336	0.981596	0	0.314547	0.376726	0.561243	0.0717487	0.0979168	0	2.6164	3.03725	0.0424558	0.396694	UP	FSHD region gene 1 family member E, pseudogene [Source:HGNC Symbol;Acc:HGNC:51764]	-	-	-	-	-	-	-	-	-	-	-
ENSG00000213809	12	10372353	10391874	7089	-	KLRK1	7.16805	2.9854	3.85254	0.731336	0	0.861159	0.234691	0.105407	0.125627	0.0267667	0	0.0319871	2.59975	3.07064	0.042479	0.396694	UP	killer cell lectin like receptor K1 [Source:HGNC Symbol;Acc:HGNC:18788]	[GO:0016020:membrane][GO:0016021:integral component of membrane][GO:0030246:carbohydrate binding][GO:0005886:plasma membrane][GO:0005886:plasma membrane][GO:0005515:protein binding][GO:0005515:protein binding][GO:0030154:cell differentiation][GO:0009986:cell surface][GO:0002376:immune system process][GO:0045087:innate immune response][GO:0032394:MHC class Ib receptor activity][GO:0042288:MHC clas…	-	-	-	-	-	-	-	-	-	-
ENSG00000241313	3	149657020	149661364	3143	+	WWTR1-AS1	25.0882	15.9221	25.6836	6.58202	15.7055	8.61159	0.9973	0.682539	1.01684	0.292481	0.709609	0.388361	16.2655	1.12432	0.042622	0.397187	UP	WWTR1 antisense RNA 1 [Source:HGNC Symbol;Acc:HGNC:41035]	-	-	-	-	-	-	-	-	-	-	-
ENSG00000250536	1	214605470	214608840	1137	-	ABHD17AP3	2.38935	2.9854	2.56836	0	0	0	0.142012	0.191345	0.152034	0	0	0	1.32385	4.08111	0.0427655	0.397187	UP	abhydrolase domain containing 17A pseudogene 3 [Source:HGNC Symbol;Acc:HGNC:34041]	-	-	-	-	-	-	-	-	-	-	-
ENSG00000229853	20	47630266	47631438	860	-	AL034418.1	2.38935	2.9854	2.56836	0	0	0	0.187753	0.252976	0.201003	0	0	0	1.32385	4.08111	0.0427655	0.397187	UP	ribosomal protein S3A (RPS3A) pseudogene	-	-	-	-	-	-	-	-	-	-	-
ENSG00000258645	14	63601509	63601814	306	+	HSPE1P2	8.36273	3.98053	10.2734	0.731336	2.94479	1.72232	1.84685	0.947971	2.25964	0.180544	0.739176	0.431512	4.66919	2.09879	0.042793	0.397187	UP	heat shock protein family E (Hsp10) member 1 pseudogene 2 [Source:HGNC Symbol;Acc:HGNC:20052]	-	-	-	-	-	-	-	-	-	-	-
ENSG00000213025	10	68632371	68632727	357	+	COX20P1	11.9468	6.96593	6.4209	2.92534	2.94479	0.861159	2.26145	1.42196	1.21052	0.619008	0.633579	0.184934	5.34415	1.90833	0.0428004	0.397187	UP	COX20, cytochrome c oxidase assembly factor pseudogene 1 [Source:HGNC Symbol;Acc:HGNC:31435]	-	-	-	-	-	-	-	-	-	-	-
ENSG00000269836	19	17177511	17178476	125	-	AC020913.3	10.7521	1.99027	6.4209	0.731336	1.96319	0.861159	5.81283	1.16032	3.45726	0.441972	1.20633	0.52817	3.78649	2.45617	0.0428584	0.397332	UP	novel transcript, antisense MYO9B	-	-	-	-	-	-	-	-	-	-	-
ENSG00000284906	15	30624548	30685606	5245	+	AC091057.6	10.7521	13.9319	16.6943	7.31336	5.88958	1.72232	0.35583	0.497197	0.550249	0.270551	0.221535	0.0646634	9.38392	1.4594	0.0428883	0.397495	UP	Rho GTPase-activating protein 11B [Source:UniProtKB/Swiss-Prot;Acc:Q3KRB8]	[GO:0007165:signal transduction][GO:0043547:positive regulation of GTPase activity][GO:0005829:cytosol][GO:0005096:GTPase activator activity][GO:0051056:regulation of small GTPase mediated signal transduction][GO:0021987:cerebral cortex development][GO:0007165:signal transduction][GO:0043547:positive regulation of GTPase activity][GO:0005829:cytosol][GO:0005096:GTPase activator activity][GO:00510…	-	-	-	-	-	-	-	-	-	-
ENSG00000186897	12	49332411	49337188	2071	-	C1QL4	14.3361	10.9465	3.85254	3.65668	2.94479	1.72232	0.467796	0.385185	0.125202	0.133381	0.109217	0.0637579	6.24315	1.80591	0.0429928	0.398006	UP	complement C1q like 4 [Source:HGNC Symbol;Acc:HGNC:31416]	[GO:0005576:extracellular region][GO:0005581:collagen trimer][GO:0042802:identical protein binding][GO:0045599:negative regulation of fat cell differentiation][GO:0048147:negative regulation of fibroblast proliferation][GO:0070373:negative regulation of ERK1 and ERK2 cascade][GO:0005615:extracellular space]	-	-	-	-	-	-	-	-	-	-
ENSG00000272316	6	57908560	57913911	5352	-	AL021368.2	1.19468	9.95133	1.28418	13.164	12.7607	15.5009	0.0150848	0.1355	0.0161494	0.185807	0.183137	0.222045	8.97597	-1.67283	0.043008	0.398033	DOWN	novel transcript	-	-	-	-	-	-	-	-	-	-	-
ENSG00000275714	6	26020490	26020900	411	+	HIST1H3A	31.0616	9.95133	11.5576	5.85069	10.7976	2.58348	5.10725	1.76447	1.89266	1.07536	2.0179	0.481907	11.967	1.46278	0.0434642	0.400596	UP	histone cluster 1 H3 family member a [Source:HGNC Symbol;Acc:HGNC:4766]	[GO:0005634:nucleus][GO:0005634:nucleus][GO:0005634:nucleus][GO:0016020:membrane][GO:0003677:DNA binding][GO:0046982:protein heterodimerization activity][GO:0006334:nucleosome assembly][GO:0006334:nucleosome assembly][GO:0000786:nucleosome][GO:0000786:nucleosome][GO:0005694:chromosome][GO:0005515:protein binding][GO:0005576:extracellular region][GO:0005634:nucleus][GO:0005654:nucleoplasm][GO:0045…	-	-	-	-	-	-	-	-	-	-
ENSG00000142224	1	206798870	206842981	5066	+	IL19	0	0	0	2.92534	1.96319	4.30579	0	0	0	0.139335	0.0950768	0.208138	1.53239	-3.85818	0.0436667	0.401371	DOWN	interleukin 19 [Source:HGNC Symbol;Acc:HGNC:5990]	[GO:0010469:regulation of signaling receptor activity][GO:0007165:signal transduction][GO:0005576:extracellular region][GO:0005576:extracellular region][GO:0006955:immune response][GO:0006915:apoptotic process][GO:0005125:cytokine activity][GO:0005125:cytokine activity][GO:0005615:extracellular space][GO:0005576:extracellular region][GO:0019221:cytokine-mediated signaling pathway][GO:0010989:nega…	-	-	-	-	-	-	-	-	-	-
ENSG00000204316	17	75898643	75905413	12606	-	MRPL38	29.8669	10.9465	21.8311	12.4327	8.83436	5.16695	1.06904	0.42252	0.778249	0.497453	0.359408	0.209813	14.8464	1.22478	0.0440621	0.402942	UP	mitochondrial ribosomal protein L38 [Source:HGNC Symbol;Acc:HGNC:14033]	[GO:0005840:ribosome][GO:0005739:mitochondrion][GO:0005739:mitochondrion][GO:0005762:mitochondrial large ribosomal subunit][GO:0005743:mitochondrial inner membrane][GO:0070125:mitochondrial translational elongation][GO:0070126:mitochondrial translational termination][GO:0005762:mitochondrial large ribosomal subunit]	-	-	-	-	-	-	-	-	-	-
ENSG00000275769	12	31443792	31444208	417	-	AC068792.1	7.16805	5.9708	2.56836	0.731336	0.981596	0.861159	1.16164	1.04345	0.414539	0.132486	0.180806	0.158324	3.04688	2.62999	0.0440797	0.402989	UP	novel transcript, sense intronic to DENND5B	-	-	-	-	-	-	-	-	-	-	-
ENSG00000257815	12	69904033	70243360	2360	-	LINC01481	17.9201	21.8929	24.3994	13.164	8.83436	8.61159	1.37147	1.80683	1.85979	1.1262	0.768475	0.747693	15.8037	1.05596	0.044304	0.404582	UP	long intergenic non-protein coding RNA 1481 [Source:NCBI gene;Acc:101928062]	-	-	-	-	-	-	-	-	-	-	-
ENSG00000224790	21	36966492	36975164	2620	+	AP000704.1	28.6722	10.9465	15.4102	6.58202	9.81596	6.88927	0.887998	0.36559	0.475333	0.227873	0.345536	0.242058	13.0527	1.24407	0.0445862	0.40574	UP	novel transcript	-	-	-	-	-	-	-	-	-	-	-
ENSG00000238531	19	10109757	10109835	79	+	SNORD105B	1.19468	0.995133	6.4209	0	0	0	1.02195	0.917972	5.47034	0	0	0	1.43512	4.17745	0.0447243	0.406125	UP	small nucleolar RNA, C/D box 105B [Source:HGNC Symbol;Acc:HGNC:33572]	-	-	-	-	-	-	-	-	-	-	-
ENSG00000241319	3	81612238	81612805	568	-	SETP6	1.19468	0.995133	6.4209	0	0	0	0.142137	0.127676	0.76084	0	0	0	1.43512	4.17745	0.0447243	0.406125	UP	SET pseudogene 6 [Source:HGNC Symbol;Acc:HGNC:42925]	-	-	-	-	-	-	-	-	-	-	-
ENSG00000238086	13	48316863	48320475	3613	-	PPP1R26P1	1.19468	2.9854	3.85254	0	0	0	0.0223454	0.0602157	0.071767	0	0	0	1.33877	4.09366	0.044914	0.406819	UP	protein phosphatase 1 regulatory subunit 26 pseudogene 1 [Source:HGNC Symbol;Acc:HGNC:42015]	-	-	-	-	-	-	-	-	-	-	-
ENSG00000176697	11	27654893	27722058	77621	-	BDNF	14.3361	26.8686	26.9678	14.6267	2.94479	11.1951	0.203274	0.410834	0.380835	0.231836	0.0474586	0.180083	16.1565	1.2208	0.0449875	0.407176	UP	brain derived neurotrophic factor [Source:HGNC Symbol;Acc:HGNC:1033]	[GO:0005737:cytoplasm][GO:0016607:nuclear speck][GO:0005739:mitochondrion][GO:0005102:signaling receptor binding][GO:0008083:growth factor activity][GO:0010469:regulation of signaling receptor activity][GO:0005515:protein binding][GO:0005576:extracellular region][GO:0048471:perinuclear region of cytoplasm][GO:0005615:extracellular space][GO:0005576:extracellular region][GO:0007169:transmembrane r…	-	-	-	-	-	-	-	-	-	-
ENSG00000139194	12	7123684	7128942	2623	-	RBP5	28.6722	14.927	32.1045	13.8954	6.87117	14.6397	1.91463	1.0749	2.13516	1.03724	0.521513	1.10905	18.5183	1.07255	0.045251	0.407599	UP	retinol binding protein 5 [Source:HGNC Symbol;Acc:HGNC:15847]	[GO:0005737:cytoplasm][GO:0005515:protein binding][GO:0008289:lipid binding][GO:0016918:retinal binding][GO:0070062:extracellular exosome][GO:0019841:retinol binding][GO:0005501:retinoid binding][GO:0008289:lipid binding][GO:0016918:retinal binding]	-	-	-	-	-	-	-	-	-	-
ENSG00000241120	3	167694355	167694642	288	-	HMGN1P8	5.97338	3.98053	3.85254	0	0.981596	0.861159	1.40163	1.00722	0.900327	0	0.261791	0.229241	2.6082	2.98353	0.0453661	0.40851	UP	high mobility group nucleosome binding domain 1 pseudogene 8 [Source:HGNC Symbol;Acc:HGNC:39351]	-	-	-	-	-	-	-	-	-	-	-
ENSG00000132205	18	2847030	2915993	8229	+	EMILIN2	0	1.99027	7.70508	0	0	0	0	0.0245414	0.0877476	0	0	0	1.61589	4.35473	0.0455609	0.409693	UP	elastin microfibril interfacer 2 [Source:HGNC Symbol;Acc:HGNC:19881]	[GO:0007155:cell adhesion][GO:0005576:extracellular region][GO:0005576:extracellular region][GO:0005581:collagen trimer][GO:0005515:protein binding][GO:0008150:biological_process][GO:0062023:collagen-containing extracellular matrix][GO:0031012:extracellular matrix][GO:0010811:positive regulation of cell-substrate adhesion][GO:0030023:extracellular matrix constituent conferring elasticity][GO:0030…	-	-	-	-	-	-	-	-	-	-
ENSG00000270390	2	142947300	142948086	787	-	AC013444.2	9.5574	3.98053	10.2734	0	2.94479	2.58348	0.820674	0.368588	0.878591	0	0.287405	0.25167	4.88994	2.15175	0.0457147	0.409978	UP	sideroflexin 4 (SFXN4) pseudogene	-	-	-	-	-	-	-	-	-	-	-
ENSG00000198868	5	134928030	134928326	297	-	MTND4LP30	1.19468	0.995133	1.28418	7.31336	1.96319	10.3339	0.271831	0.244174	0.291015	1.86015	0.507717	2.66753	3.84741	-2.5173	0.0457605	0.409978	DOWN	MT-ND4L pseudogene 30 [Source:HGNC Symbol;Acc:HGNC:42264]	-	-	-	-	-	-	-	-	-	-	-
ENSG00000200169	1	44731055	44731170	116	-	RNU5D-1	4.7787	6.96593	7.70508	0.731336	1.96319	1.72232	2.78392	4.37619	4.47059	0.476263	1.29993	1.1383	3.97776	2.17279	0.0457706	0.409978	UP	RNA, U5D small nuclear 1 [Source:HGNC Symbol;Acc:HGNC:10214]	-	-	-	-	-	-	-	-	-	-	-
ENSG00000207445	11	75404421	75404566	146	+	SNORD15B	37.0349	9.95133	30.8203	9.50737	10.7976	14.6397	17.1421	4.96711	14.2079	4.91921	5.68051	7.68741	18.7919	1.14556	0.0457724	0.409978	UP	small nucleolar RNA, C/D box 15B [Source:HGNC Symbol;Acc:HGNC:16649]	-	-	-	-	-	-	-	-	-	-	-
ENSG00000171766	15	45361124	45402327	14831	-	GATM	8.36273	19.9027	8.98926	28.5221	21.5951	27.5571	0.144499	0.37085	0.154697	0.550911	0.424114	0.54019	19.1548	-1.03864	0.0458114	0.409978	DOWN	glycine amidinotransferase [Source:HGNC Symbol;Acc:HGNC:4175]	[GO:0005737:cytoplasm][GO:0016020:membrane][GO:0016740:transferase activity][GO:0005739:mitochondrion][GO:0005743:mitochondrial inner membrane][GO:0005739:mitochondrion][GO:0005739:mitochondrion][GO:0015067:amidinotransferase activity][GO:0120162:positive regulation of cold-induced thermogenesis][GO:0070062:extracellular exosome][GO:0120162:positive regulation of cold-induced thermogenesis][GO:00…	[hsa00260:Glycine, serine and threonine metabolism][hsa00330:Arginine and proline metabolism]	-	-	-	-	-	-	-	-	-
ENSG00000215045	7	6497462	6551436	10279	-	GRID2IP	3.58403	4.97566	8.98926	1.46267	0.981596	0.861159	0.066612	0.0997246	0.166397	0.0303886	0.0207359	0.0181577	3.47573	2.381	0.0462518	0.411894	UP	Grid2 interacting protein [Source:HGNC Symbol;Acc:HGNC:18464]	[GO:0016020:membrane][GO:0005886:plasma membrane][GO:0030054:cell junction][GO:0045202:synapse][GO:0045211:postsynaptic membrane][GO:0060292:long-term synaptic depression]	-	-	-	-	-	-	-	-	-	-
ENSG00000245025	8	22984596	23019335	2416	-	AC107959.1	5.97338	7.96106	8.98926	0	2.94479	2.58348	0.207542	0.298282	0.311064	0	0.116292	0.101832	4.74199	2.10986	0.0462786	0.411906	UP	novel transcript, antisense to RHOBTB2	-	-	-	-	-	-	-	-	-	-	-
ENSG00000247095	11	565660	568457	3807	-	MIR210HG	53.7604	8.95619	56.5039	9.50737	25.5215	16.362	1.84887	0.332152	1.93536	0.365498	0.997605	0.638374	28.4352	1.21676	0.0464189	0.412108	UP	MIR210 host gene [Source:HGNC Symbol;Acc:HGNC:39524]	-	-	-	-	-	-	-	-	-	-	-
ENSG00000276148	12	32725248	32725660	413	-	AC084824.5	8.36273	4.97566	12.8418	0.731336	2.94479	3.44463	1.36837	0.877963	2.09277	0.133769	0.54767	0.639432	5.55016	1.89835	0.0464398	0.412108	UP	novel transcript, antisense to DNM1L	-	-	-	-	-	-	-	-	-	-	-
ENSG00000235990	1	241916123	241916543	421	+	RPL23AP20	0	0.995133	0	5.11935	2.94479	4.30579	0	0.172256	0	0.918588	0.537263	0.784101	2.22751	-3.32801	0.0465685	0.412442	DOWN	ribosomal protein L23a pseudogene 20 [Source:HGNC Symbol;Acc:HGNC:36622]	-	-	-	-	-	-	-	-	-	-	-
ENSG00000255423	3	73061659	73063337	1679	+	EBLN2	3.58403	2.9854	1.28418	0	0	0	0.144253	0.129577	0.0514779	0	0	0	1.30893	4.06827	0.0471073	0.414826	UP	endogenous Bornavirus like nucleoprotein 2 [Source:HGNC Symbol;Acc:HGNC:25493]	-	-	-	-	-	-	-	-	-	-	-
ENSG00000131019	6	150063150	150069095	1723	-	ULBP3	41.8136	22.888	28.252	24.1341	12.7607	8.61159	2.86	1.68821	1.92459	1.84528	0.992051	0.668232	23.0767	1.01086	0.0473392	0.415153	UP	UL16 binding protein 3 [Source:HGNC Symbol;Acc:HGNC:14895]	[GO:0016020:membrane][GO:0005886:plasma membrane][GO:0005515:protein binding][GO:0002376:immune system process][GO:0006955:immune response][GO:0050776:regulation of immune response][GO:0005886:plasma membrane][GO:0031225:anchored component of membrane][GO:0005886:plasma membrane][GO:0016032:viral process][GO:0030101:natural killer cell activation][GO:0030101:natural killer cell activation][GO:004…	-	-	-	-	-	-	-	-	-	-
ENSG00000278570	15	71792638	71818259	6485	+	NR2E3	13.1414	3.98053	12.8418	5.11935	1.96319	0.861159	0.430267	0.140542	0.418757	0.187367	0.073058	0.0319871	6.31791	1.86453	0.0473627	0.415153	UP	nuclear receptor subfamily 2 group E member 3 [Source:HGNC Symbol;Acc:HGNC:7974]	[GO:0005634:nucleus][GO:0008270:zinc ion binding][GO:0046872:metal ion binding][GO:0006355:regulation of transcription, DNA-templated][GO:0003677:DNA binding][GO:0003700:DNA-binding transcription factor activity][GO:0043565:sequence-specific DNA binding][GO:0003707:steroid hormone receptor activity][GO:0043401:steroid hormone mediated signaling pathway][GO:0005634:nucleus][GO:0008270:zinc ion bin…	-	-	-	-	-		15689355	Co-activation	Human; Mouse	Strong
ENSG00000198416	9	39443815	39508885	6783	-	ZNF658B	9.5574	3.98053	2.56836	1.46267	0	0.861159	0.189516	0.0851171	0.0507227	0.0324217	0	0.0193724	3.07169	2.71614	0.0473756	0.415153	UP	zinc finger protein 658B (pseudogene) [Source:HGNC Symbol;Acc:HGNC:32033]	-	-	-	-	-	-	-	-	-	-	-
ENSG00000249275	4	157637687	157667044	812	+	AC093817.1	1.19468	0	0	5.85069	3.92638	2.58348	0.0994258	0	0	0.5443	0.371408	0.243921	2.2592	-3.32641	0.0474116	0.415356	DOWN	novel transcript	-	-	-	-	-	-	-	-	-	-	-
ENSG00000259985	18	31685655	31686823	1169	+	AC017100.1	3.58403	3.98053	2.56836	8.0447	7.85277	16.362	0.207187	0.248143	0.147872	0.519856	0.515969	1.07306	7.0654	-1.65766	0.0474362	0.415459	DOWN	novel transcript, antisense to B4GALT6	-	-	-	-	-	-	-	-	-	-	-
ENSG00000277151	13	32782874	32788178	5305	+	AL138820.1	5.97338	7.96106	11.5576	0.731336	2.94479	3.44463	0.0760922	0.109361	0.146632	0.010414	0.0426367	0.0497804	5.43547	1.86921	0.0476557	0.416431	UP	novel transcript	-	-	-	-	-	-	-	-	-	-	-
ENSG00000207475	1	155919909	155920045	137	-	SNORA80E	4.7787	0	7.70508	0	0.981596	0	2.35719	0	3.78532	0	0.550335	0	2.24423	3.75031	0.0479658	0.417946	UP	small nucleolar RNA, H/ACA box 80E [Source:HGNC Symbol;Acc:HGNC:32635]	-	-	-	-	-	-	-	-	-	-	-
ENSG00000214182	13	81689911	81691072	1495	+	PTMAP5	14.3361	9.95133	16.6943	6.58202	5.88958	3.44463	0.833739	0.624094	0.966961	0.427899	0.389308	0.227268	9.483	1.35057	0.0479924	0.418064	UP	prothymosin alpha pseudogene 5 [Source:HGNC Symbol;Acc:HGNC:9628]	-	-	-	-	-	-	-	-	-	-	-
ENSG00000279744	17	82462601	82464255	1655	+	AC132938.5	7.16805	2.9854	3.85254	1.46267	0	0	0.29269	0.131456	0.156673	0.0667631	0	0	2.57811	3.11783	0.0480631	0.418454	UP	TEC	-	-	-	-	-	-	-	-	-	-	-
ENSG00000270175	12	53500162	53500936	775	-	AC023509.4	37.0349	11.9416	15.4102	10.2387	10.7976	6.88927	3.22935	1.12289	1.33829	0.998001	1.07014	0.68151	15.3854	1.2	0.0481686	0.419147	UP	novel transcript, antisense to TARBP2	-	-	-	-	-	-	-	-	-	-	-
ENSG00000256663	12	20551590	20553012	1423	+	AC112777.1	7.16805	0.995133	2.56836	6.58202	18.6503	10.3339	0.340409	0.0509626	0.121478	0.349416	1.00669	0.55675	7.7163	-1.74231	0.0482133	0.419253	DOWN	ubiquitin-like with PHD and ring finger domains 1 (UHRF1) pseudogene	-	-	-	-	-	-	-	-	-	-	-
ENSG00000213782	12	12813316	12829981	14579	+	DDX47	0	2.9854	2.56836	10.2387	9.81596	4.30579	0	0.0809071	0.0642852	0.287635	0.280386	0.122762	4.9857	-2.11104	0.0482688	0.419454	DOWN	DEAD-box helicase 47 [Source:HGNC Symbol;Acc:HGNC:18682]	[GO:0003676:nucleic acid binding][GO:0003723:RNA binding][GO:0003723:RNA binding][GO:0006397:mRNA processing][GO:0008380:RNA splicing][GO:0008380:RNA splicing][GO:0005634:nucleus][GO:0016020:membrane][GO:0000166:nucleotide binding][GO:0005524:ATP binding][GO:0005730:nucleolus][GO:0016787:hydrolase activity][GO:0005515:protein binding][GO:0006915:apoptotic process][GO:0004386:helicase activity][GO…	-	-	-	-	-	-	-	-	-	-
ENSG00000275479	17	80149627	80149798	172	+	AC087741.2	10.7521	4.97566	2.56836	1.46267	0	1.72232	4.22444	2.10813	1.00502	0.642401	0	0.76769	3.58018	2.47402	0.0483186	0.419618	UP	novel transcript	-	-	-	-	-	-	-	-	-	-	-
ENSG00000106809	9	92383967	92404696	7022	-	OGN	13.1414	2.9854	7.70508	2.19401	0.981596	2.58348	0.298913	0.0732276	0.17455	0.0557858	0.0253773	0.0666657	4.93183	2.01613	0.0488517	0.422024	UP	osteoglycin [Source:HGNC Symbol;Acc:HGNC:8126]	[GO:0005615:extracellular space][GO:0008083:growth factor activity][GO:0010469:regulation of signaling receptor activity][GO:0005515:protein binding][GO:0005576:extracellular region][GO:0005576:extracellular region][GO:0070062:extracellular exosome][GO:0062023:collagen-containing extracellular matrix][GO:0043202:lysosomal lumen][GO:0005796:Golgi lumen][GO:1903561:extracellular vesicle][GO:0018146…	-	-	-	-	-	-	-	-	-	-
ENSG00000196604	2	130074030	130129222	5428	-	POTEF	51.371	8.95619	12.8418	8.77603	7.85277	12.0562	0.903579	0.16988	0.224965	0.172555	0.156993	0.240577	16.9757	1.3441	0.0488673	0.422032	UP	POTE ankyrin domain family member F [Source:HGNC Symbol;Acc:HGNC:33905]	[GO:0005737:cytoplasm][GO:0005615:extracellular space][GO:0070062:extracellular exosome][GO:0001895:retina homeostasis][GO:0005938:cell cortex][GO:0072562:blood microparticle]	-	-	-	-	-	-	-	-	-	-
ENSG00000253457	8	30638600	30646064	1019	+	SMIM18	5.97338	0.995133	1.28418	0	0	0	0.446043	0.0801323	0.0955043	0	0	0	1.37545	4.12769	0.0488919	0.422032	UP	small integral membrane protein 18 [Source:HGNC Symbol;Acc:HGNC:42973]	[GO:0016020:membrane][GO:0016021:integral component of membrane]	-	-	-	-	-	-	-	-	-	-
ENSG00000254743	11	59741325	59742049	725	+	OR10V3P	5.97338	0.995133	1.28418	0	0	0	0.556785	0.100027	0.119216	0	0	0	1.37545	4.12769	0.0488919	0.422032	UP	olfactory receptor family 10 subfamily V member 3 pseudogene [Source:HGNC Symbol;Acc:HGNC:15138]	-	-	-	-	-	-	-	-	-	-	-
ENSG00000254907	11	43328748	43359296	787	-	AC087276.2	4.7787	2.9854	2.56836	0.731336	0	0	0.410337	0.276441	0.219648	0.0701989	0	0	1.84397	3.49581	0.0491441	0.422853	UP	novel transcript, antisense to API5 and TTC17	-	-	-	-	-	-	-	-	-	-	-
ENSG00000232300	17	46558830	46562795	2183	-	FAM215B	8.36273	1.99027	14.126	0.731336	3.92638	0.861159	0.258881	0.0664404	0.435522	0.0253076	0.138151	0.0302434	4.99964	2.18596	0.0491783	0.422853	UP	family with sequence similarity 215 member B [Source:HGNC Symbol;Acc:HGNC:43639]	-	-	-	-	-	-	-	-	-	-	-
ENSG00000163794	2	27307400	27308445	795	-	UCN	47.787	19.9027	35.9571	10.2387	30.4295	7.75043	4.06208	1.8244	3.04413	0.972894	2.93997	0.747411	25.3442	1.11158	0.0492124	0.422853	UP	urocortin [Source:HGNC Symbol;Acc:HGNC:12516]	[GO:0010469:regulation of signaling receptor activity][GO:0005576:extracellular region][GO:0005179:hormone activity][GO:0005615:extracellular space][GO:0005576:extracellular region][GO:0005515:protein binding][GO:0007605:sensory perception of sound][GO:0007186:G protein-coupled receptor signaling pathway][GO:0005184:neuropeptide hormone activity][GO:0017045:corticotropin-releasing hormone activit…	-	-	-	-	-	-	-	-	-	-
ENSG00000200959	5	139278781	139278978	198	+	SNORA74A	5.97338	1.99027	2.56836	0	0	0.861159	2.03873	0.732523	0.873045	0	0	0.333441	1.89886	3.5178	0.04925	0.422977	UP	small nucleolar RNA, H/ACA box 74A [Source:HGNC Symbol;Acc:HGNC:10119]	-	-	-	-	-	-	-	-	-	-	-
ENSG00000266821	17	47879472	47882398	2927	-	AC018521.7	7.16805	0	5.13672	0	0.981596	0	0.165495	0	0.118116	0	0.0257588	0	2.21439	3.73294	0.0493126	0.423301	UP	novel transcript	-	-	-	-	-	-	-	-	-	-	-
ENSG00000171657	X	41724155	41730135	3852	+	GPR82	19.1148	5.9708	10.2734	2.19401	6.87117	2.58348	0.385709	0.129925	0.206465	0.0494892	0.157591	0.0591412	7.83462	1.62713	0.049314	0.423301	UP	G protein-coupled receptor 82 [Source:HGNC Symbol;Acc:HGNC:4533]	[GO:0016020:membrane][GO:0016021:integral component of membrane][GO:0004930:G protein-coupled receptor activity][GO:0007186:G protein-coupled receptor signaling pathway][GO:0005886:plasma membrane][GO:0007165:signal transduction]	-	-	-	-	-	-	-	-	-	-
ENSG00000260378	16	12745873	12757835	786	+	AC109597.1	5.97338	0.995133	3.85254	0	0.981596	0	0.513574	0.0922643	0.329891	0	0.0959235	0	1.96711	3.54921	0.0493302	0.423328	UP		-	-	-	-	-	-	-	-	-	-	-
ENSG00000223518	15	36798596	36818459	3419	-	CSNK1A1P1	3.58403	0	8.98926	0	0	0.861159	0.112809	0	0.281798	0	0	0.0307505	2.23907	3.75952	0.0494152	0.423383	UP	casein kinase 1 alpha 1 pseudogene 1 [Source:HGNC Symbol;Acc:HGNC:30446]	-	-	-	-	-	-	-	-	-	-	-
ENSG00000272767	10	63465229	63466563	1335	+	JMJD1C-AS1	10.7521	3.98053	3.85254	0.731336	0	2.58348	0.544273	0.217288	0.194228	0.0413831	0	0.148362	3.64999	2.46441	0.0495687	0.424473	UP	JMJD1C antisense RNA 1 [Source:HGNC Symbol;Acc:HGNC:28222]	-	-	-	-	-	-	-	-	-	-	-
ENSG00000272966	2	202336739	202337200	462	+	AC064836.2	2.38935	3.98053	3.85254	0	0	0.861159	0.349497	0.627877	0.561243	0	0	0.142903	1.84726	3.48313	0.0495954	0.424589	UP	novel transcript	-	-	-	-	-	-	-	-	-	-	-
