# Supplementary material for: Low-dose arecoline regulates distinct core signaling pathways in oral submucous fibrosis and oral squamous cell carcinoma
Source: BMC Oral Health. 2023 Mar 25;23:171. doi: 10.1186/s12903-023-02887-2 (PMC10039525; doi:10.1186/s12903-023-02887-2)
Supplement: Supplementary file 3 — Additional file 3: Suppl. Table 3. 10 common DEGs in NFs and CAL27 cells after low-dose arecoline treatment. [file 12903_2023_2887_MOESM3_ESM.xls]

## Sheet: diff_venn_table
geneid	chr	start	end	length	strand	name	C1E_C1C	NF1E_NF1C	Description	GO	Pathway	Tumour_Types(Somatic)	Tumour_Types(Germline)	Translocation_Partner	Somatic	DBD_Classification	PubMed_ID	Function	Species	Evidence_Strength
ENSG00000152082	2	130181737	130190729	4290	+	MZT2B	UP	UP	mitotic spindle organizing protein 2B [Source:HGNC Symbol;Acc:HGNC:25886]	[GO:0005813:centrosome][GO:0005829:cytosol][GO:0005654:nucleoplasm][GO:0005813:centrosome][GO:0005829:cytosol][GO:0005654:nucleoplasm][GO:0005737:cytoplasm][GO:0005813:centrosome][GO:0005829:cytosol][GO:0005654:nucleoplasm][GO:0005856:cytoskeleton][GO:0005515:protein binding][GO:0005815:microtubule organizing center][GO:0005819:spindle][GO:0005819:spindle][GO:0005829:cytosol][GO:0008274:gamma-tub…	-	-	-	-	-	-	-	-	-	-
ENSG00000213977	17	3662896	3668682	2679	-	TAX1BP3	UP	UP	Tax1 binding protein 3 [Source:HGNC Symbol;Acc:HGNC:30684]	[GO:0005634:nucleus][GO:0005737:cytoplasm][GO:0005737:cytoplasm][GO:0016020:membrane][GO:0043231:intracellular membrane-bounded organelle][GO:0001650:fibrillar center][GO:0005886:plasma membrane][GO:0015629:actin cytoskeleton][GO:0005515:protein binding][GO:0016055:Wnt signaling pathway][GO:0005829:cytosol][GO:0070062:extracellular exosome][GO:0030178:negative regulation of Wnt signaling pathway]…	-	-	-	-	-	-	-	-	-	-
ENSG00000275215	21	8395607	8395759	153	+	RNA5-8SN3	UP	DOWN	RNA, 5.8S ribosomal N3 [Source:HGNC Symbol;Acc:HGNC:53525]	-	-	-	-	-	-	-	-	-	-	-
ENSG00000281383	21	8254592	8255514	923	-	FP671120.4	UP	DOWN	novel transcript, similar to YY1 associated myogenesis RNA 1 YAM1	-	-	-	-	-	-	-	-	-	-	-
ENSG00000263740	3	15738515	15738809	295	+	RN7SL4P	UP	UP	RNA, 7SL, cytoplasmic 4, pseudogene [Source:HGNC Symbol;Acc:HGNC:10039]	-	-	-	-	-	-	-	-	-	-	-
ENSG00000199568	15	65296051	65296166	116	+	RNU5A-1	UP	DOWN	RNA, U5A small nuclear 1 [Source:HGNC Symbol;Acc:HGNC:10211]	-	-	-	-	-	-	-	-	-	-	-
ENSG00000100490	14	50329404	50416461	10861	-	CDKL1	UP	UP	cyclin dependent kinase like 1 [Source:HGNC Symbol;Acc:HGNC:1781]	[GO:0005634:nucleus][GO:0005737:cytoplasm][GO:0043231:intracellular membrane-bounded organelle][GO:0000166:nucleotide binding][GO:0004672:protein kinase activity][GO:0004674:protein serine/threonine kinase activity][GO:0005524:ATP binding][GO:0006468:protein phosphorylation][GO:0005654:nucleoplasm][GO:0016740:transferase activity][GO:0016301:kinase activity][GO:0016310:phosphorylation][GO:0051726…	-	-	-	-	-	-	-	-	-	-
ENSG00000201321	1	228628148	228628266	119	-	RNA5S9	UP	DOWN	RNA, 5S ribosomal 9 [Source:HGNC Symbol;Acc:HGNC:34370]	-	-	-	-	-	-	-	-	-	-	-
ENSG00000262814	17	81703357	81707526	1028	+	MRPL12	UP	UP	mitochondrial ribosomal protein L12 [Source:HGNC Symbol;Acc:HGNC:10378]	[GO:0005739:mitochondrion][GO:0003735:structural constituent of ribosome][GO:0006412:translation][GO:0005840:ribosome][GO:0005739:mitochondrion][GO:0005515:protein binding][GO:0005762:mitochondrial large ribosomal subunit][GO:0006390:mitochondrial transcription][GO:0006390:mitochondrial transcription][GO:0003723:RNA binding][GO:0005743:mitochondrial inner membrane][GO:0045893:positive regulation …	-	-	-	-	-	-	-	-	-	-
