# Supplementary material for: Low-dose arecoline regulates distinct core signaling pathways in oral submucous fibrosis and oral squamous cell carcinoma
Source: BMC Oral Health. 2023 Mar 25;23:171. doi: 10.1186/s12903-023-02887-2 (PMC10039525; doi:10.1186/s12903-023-02887-2)
Supplement: Supplementary file 4 — Additional file 4: Suppl. Table 4. Summary of GO enrichment in NFs under low-dose arecoline treatment comparedwith control group. [file 12903_2023_2887_MOESM4_ESM.xls]

## Sheet: GO_go_enrichment_NF1E_NF1C
Class	GO.ID	Term	Annotated	Significant	Expected	P.value	P.adjust	Genelist	NameList
BP	GO:0065009	regulation of molecular function	3549	13	7.7	0.0339	0.390143	ENSG00000102109,ENSG00000104332,ENSG00000108950,ENSG00000108961,ENSG00000116701,ENSG00000129946,ENSG00000131370,ENSG00000132326,ENSG00000133169,ENSG00000147257,ENSG00000170962,ENSG00000182676,ENSG00000213977	PCSK1N,SFRP1,FAM20A,RANGRF,NCF2,SHC2,SH3BP5,PER2,BEX1,GPC3,PDGFD,PPP1R27,TAX1BP3
BP	GO:0050790	regulation of catalytic activity	2526	10	5.48	0.0407	0.408283	ENSG00000102109,ENSG00000104332,ENSG00000108950,ENSG00000116701,ENSG00000129946,ENSG00000131370,ENSG00000147257,ENSG00000170962,ENSG00000182676,ENSG00000213977	PCSK1N,SFRP1,FAM20A,NCF2,SHC2,SH3BP5,GPC3,PDGFD,PPP1R27,TAX1BP3
BP	GO:0043549	regulation of kinase activity	918	5	1.99	0.0475	0.411195	ENSG00000104332,ENSG00000108950,ENSG00000129946,ENSG00000131370,ENSG00000170962	SFRP1,FAM20A,SHC2,SH3BP5,PDGFD
BP	GO:0043086	negative regulation of catalytic activity	881	5	1.91	0.041	0.408283	ENSG00000102109,ENSG00000104332,ENSG00000131370,ENSG00000147257,ENSG00000182676	PCSK1N,SFRP1,SH3BP5,GPC3,PPP1R27
BP	GO:0009617	response to bacterium	851	5	1.85	0.0361	0.392941	ENSG00000108950,ENSG00000147257,ENSG00000162551,ENSG00000197766,ENSG00000204421	FAM20A,GPC3,ALPL,CFD,LY6G6C
CC	GO:0005615	extracellular space	3919	18	8.72	0.0012	0.0644	ENSG00000002745,ENSG00000018236,ENSG00000064205,ENSG00000100490,ENSG00000102109,ENSG00000104332,ENSG00000107317,ENSG00000108950,ENSG00000122176,ENSG00000125851,ENSG00000129009,ENSG00000143196,ENSG00000162551,ENSG00000162998,ENSG00000170962,ENSG00000197766,ENSG00000198759,ENSG00000213977	WNT16,CNTN1,WISP2,CDKL1,PCSK1N,SFRP1,PTGDS,FAM20A,FMOD,PCSK2,ISLR,DPT,ALPL,FRZB,PDGFD,CFD,EGFL6,TAX1BP3
CC	GO:0043230	extracellular organelle	2404	10	5.35	0.03618	0.306578	ENSG00000018236,ENSG00000100490,ENSG00000104332,ENSG00000107317,ENSG00000108950,ENSG00000129009,ENSG00000162551,ENSG00000163520,ENSG00000197766,ENSG00000213977	CNTN1,CDKL1,SFRP1,PTGDS,FAM20A,ISLR,ALPL,FBLN2,CFD,TAX1BP3
CC	GO:1903561	extracellular vesicle	2402	10	5.35	0.03601	0.306578	ENSG00000018236,ENSG00000100490,ENSG00000104332,ENSG00000107317,ENSG00000108950,ENSG00000129009,ENSG00000162551,ENSG00000163520,ENSG00000197766,ENSG00000213977	CNTN1,CDKL1,SFRP1,PTGDS,FAM20A,ISLR,ALPL,FBLN2,CFD,TAX1BP3
CC	GO:0031012	extracellular matrix	528	8	1.18	0.03046	0.290936	ENSG00000064205,ENSG00000104332,ENSG00000122176,ENSG00000143196,ENSG00000147257,ENSG00000162551,ENSG00000163520,ENSG00000198759	WISP2,SFRP1,FMOD,DPT,GPC3,ALPL,FBLN2,EGFL6
CC	GO:0062023	collagen-containing extracellular matrix	390	6	0.87	0.00022	0.03542	ENSG00000104332,ENSG00000122176,ENSG00000143196,ENSG00000147257,ENSG00000163520,ENSG00000198759	SFRP1,FMOD,DPT,GPC3,FBLN2,EGFL6
MF	GO:0005201	extracellular matrix structural constituent	176	3	0.41	0.0081	0.191918	ENSG00000122176,ENSG00000143196,ENSG00000163520	FMOD,DPT,FBLN2
MF	GO:0016247	channel regulator activity	148	2	0.35	0.0471	0.381846	ENSG00000108961,ENSG00000257704	RANGRF,INAFM1
MF	GO:0005178	integrin binding	134	2	0.31	0.0394	0.357752	ENSG00000064205,ENSG00000198759	WISP2,EGFL6
MF	GO:0005109	frizzled binding	43	2	0.1	0.0046	0.177817	ENSG00000002745,ENSG00000104332	WNT16,SFRP1
MF	GO:0017147	Wnt-protein binding	38	2	0.09	0.0036	0.177817	ENSG00000104332,ENSG00000162998	SFRP1,FRZB
