# Supplementary material for: Low-dose arecoline regulates distinct core signaling pathways in oral submucous fibrosis and oral squamous cell carcinoma
Source: BMC Oral Health. 2023 Mar 25;23:171. doi: 10.1186/s12903-023-02887-2 (PMC10039525; doi:10.1186/s12903-023-02887-2)
Supplement: Supplementary file 5 — Additional file 5: Suppl. Table 5. Summary of GO enrichment in CAL27 cells under low-dose arecolinetreatment compared with control group. [file 12903_2023_2887_MOESM5_ESM.xls]

## Sheet: GO_go_enrichment_C1E_C1C-reanal
Class	GO.ID	Term	Annotated	Significant	Expected	P.value	P.adjust	Genelist	NameList
BP	GO:0006334	nucleosome assembly	158	25	1.12	7.3e-20	1.76733e-16	ENSG00000073111,ENSG00000124575,ENSG00000168298,ENSG00000180596,ENSG00000184357,ENSG00000185130,ENSG00000187837,ENSG00000196890,ENSG00000197061,ENSG00000197153,ENSG00000197837,ENSG00000203814,ENSG00000233822,ENSG00000273802,ENSG00000274267,ENSG00000274290,ENSG00000274641,ENSG00000275713,ENSG00000276410,ENSG00000276966,ENSG00000277157,ENSG00000277224,ENSG00000277775,ENSG00000278272,ENSG00000278588	MCM2,HIST1H1D,HIST1H1E,HIST1H2BC,HIST1H1B,HIST1H2BL,HIST1H1C,HIST3H2BB,HIST1H4C,HIST1H3J,HIST4H4,HIST2H2BF,HIST1H2BN,HIST1H2BG,HIST1H3B,HIST1H2BE,HIST1H2BO,HIST1H2BH,HIST1H2BB,HIST1H4E,HIST1H4D,HIST1H2BF,HIST1H3F,HIST1H3C,HIST1H2BI
BP	GO:0060964	regulation of gene silencing by miRNA	85	10	0.6	4.5e-10	2.72363e-07	ENSG00000105258,ENSG00000177700,ENSG00000197061,ENSG00000197153,ENSG00000197837,ENSG00000274267,ENSG00000276966,ENSG00000277157,ENSG00000277775,ENSG00000278272	POLR2I,POLR2L,HIST1H4C,HIST1H3J,HIST4H4,HIST1H3B,HIST1H4E,HIST1H4D,HIST1H3F,HIST1H3C
BP	GO:0000184	nuclear-transcribed mRNA catabolic process, nonsense-mediated decay	140	10	0.99	5.9e-08	1.78549e-05	ENSG00000108107,ENSG00000124614,ENSG00000130255,ENSG00000134419,ENSG00000136942,ENSG00000137818,ENSG00000149806,ENSG00000161970,ENSG00000177600,ENSG00000233927	RPL28,RPS10,RPL36,RPS15A,RPL35,RPLP1,FAU,RPL26,RPLP2,RPS28
BP	GO:0045814	negative regulation of gene expression, epigenetic	100	12	0.71	1.4e-07	3.766e-05	ENSG00000124575,ENSG00000168298,ENSG00000184357,ENSG00000187837,ENSG00000197061,ENSG00000197153,ENSG00000197837,ENSG00000274267,ENSG00000276966,ENSG00000277157,ENSG00000277775,ENSG00000278272	HIST1H1D,HIST1H1E,HIST1H1B,HIST1H1C,HIST1H4C,HIST1H3J,HIST4H4,HIST1H3B,HIST1H4E,HIST1H4D,HIST1H3F,HIST1H3C
BP	GO:0006413	translational initiation	212	10	1.5	2.7e-06	0.000544725	ENSG00000108107,ENSG00000124614,ENSG00000130255,ENSG00000134419,ENSG00000136942,ENSG00000137818,ENSG00000149806,ENSG00000161970,ENSG00000177600,ENSG00000233927	RPL28,RPS10,RPL36,RPS15A,RPL35,RPLP1,FAU,RPL26,RPLP2,RPS28
CC	GO:0000786	nucleosome	114	28	0.78	5.8e-26	2.1286e-23	ENSG00000124575,ENSG00000168298,ENSG00000180596,ENSG00000184260,ENSG00000184357,ENSG00000185130,ENSG00000187837,ENSG00000196890,ENSG00000197061,ENSG00000197153,ENSG00000197837,ENSG00000203814,ENSG00000233822,ENSG00000273802,ENSG00000274267,ENSG00000274290,ENSG00000274641,ENSG00000274997,ENSG00000275713,ENSG00000276368,ENSG00000276410,ENSG00000276966,ENSG00000277075,ENSG00000277157,ENSG00000277224…	HIST1H1D,HIST1H1E,HIST1H2BC,HIST2H2AC,HIST1H1B,HIST1H2BL,HIST1H1C,HIST3H2BB,HIST1H4C,HIST1H3J,HIST4H4,HIST2H2BF,HIST1H2BN,HIST1H2BG,HIST1H3B,HIST1H2BE,HIST1H2BO,HIST1H2AH,HIST1H2BH,HIST1H2AJ,HIST1H2BB,HIST1H4E,HIST1H2AE,HIST1H4D,HIST1H2BF,HIST1H3F,HIST1H3C,HIST1H2BI
CC	GO:0070062	extracellular exosome	2377	36	16.32	3.4e-06	0.000415933	ENSG00000108107,ENSG00000125458,ENSG00000134419,ENSG00000135480,ENSG00000143545,ENSG00000143546,ENSG00000148346,ENSG00000161970,ENSG00000168899,ENSG00000177600,ENSG00000178363,ENSG00000180596,ENSG00000184260,ENSG00000185130,ENSG00000197061,ENSG00000197153,ENSG00000197837,ENSG00000203814,ENSG00000204435,ENSG00000233822,ENSG00000233927,ENSG00000239672,ENSG00000241553,ENSG00000273802,ENSG00000274267…	RPL28,NT5C,RPS15A,KRT7,RAB13,S100A8,LCN2,RPL26,VAMP5,RPLP2,CALML3,HIST1H2BC,HIST2H2AC,HIST1H2BL,HIST1H4C,HIST1H3J,HIST4H4,HIST2H2BF,CSNK2B,HIST1H2BN,RPS28,NME1,ARPC4,HIST1H2BG,HIST1H3B,HIST1H2BE,HIST1H2AH,HIST1H2BH,HIST1H2AJ,HIST1H4E,HIST1H2AE,HIST1H4D,HIST1H2BF,HIST1H3F,HIST1H3C,HIST1H2BI
CC	GO:0005654	nucleoplasm	3859	49	26.5	1.8e-05	0.0013212	ENSG00000073111,ENSG00000100764,ENSG00000102908,ENSG00000105258,ENSG00000105618,ENSG00000105619,ENSG00000111642,ENSG00000111678,ENSG00000112029,ENSG00000124614,ENSG00000126804,ENSG00000130332,ENSG00000134419,ENSG00000149806,ENSG00000151014,ENSG00000151414,ENSG00000152082,ENSG00000154767,ENSG00000160783,ENSG00000161970,ENSG00000168826,ENSG00000170345,ENSG00000177700,ENSG00000178896,ENSG00000179862…	MCM2,PSMC1,NFAT5,POLR2I,PRPF31,TFPT,CHD4,C12orf57,FBXO5,RPS10,ZBTB1,LSM7,RPS15A,FAU,NOCT,NEK7,MZT2B,XPC,PMF1,RPL26,ZBTB49,FOS,POLR2L,EXOSC4,CITED4,HIST1H2BC,SLC25A10,HIST1H2BL,HIST3H2BB,LAGE3,HIST1H4C,HIST1H3J,HIST4H4,HIST2H2BF,CSNK2B,HIST1H2BN,RPS28,HIST1H2BG,HIST1H3B,HIST1H2BE,HIST1H2BO,HIST1H2BH,HIST1H2BB,HIST1H4E,HIST1H4D,HIST1H2BF,HIST1H3F,HIST1H3C,HIST1H2BI
CC	GO:0005829	cytosol	5493	63	37.72	0.00032	0.01468	ENSG00000100092,ENSG00000100764,ENSG00000101335,ENSG00000102030,ENSG00000102908,ENSG00000103490,ENSG00000105379,ENSG00000108107,ENSG00000112029,ENSG00000113384,ENSG00000118939,ENSG00000124102,ENSG00000124614,ENSG00000125458,ENSG00000126581,ENSG00000130255,ENSG00000130332,ENSG00000134419,ENSG00000135441,ENSG00000135480,ENSG00000136158,ENSG00000136942,ENSG00000137818,ENSG00000143545,ENSG00000143546…	SH3BP1,PSMC1,MYL9,NAA10,NFAT5,PYCARD,ETFB,RPL28,FBXO5,GOLPH3,UCHL3,PI3,RPS10,NT5C,BECN1,RPL36,LSM7,RPS15A,BLOC1S1,KRT7,SPRY2,RPL35,RPLP1,RAB13,S100A8,S100A7,LCN2,FAU,MZT2B,PMF1,RPL26,TMEM88,SDHAF2,FADD,ZBTB49,SPRR1B,BOLA2B,FOS,RPLP2,POLR2L,EXOSC4,HIST1H2BC,NUDT14,HIST1H2BL,PRR5,MT1X,S100A13,HIST3H2BB,HIST2H2BF,CSNK2B,ARL2,HIST1H2BN,RPS28,NME1,ARPC4,CORO7,HIST1H2BG,HIST1H2BE,HIST1H2BO,HIST1H2BH,HI…
CC	GO:0000790	nuclear chromatin	424	18	2.91	0.00085	0.0259958	ENSG00000105619,ENSG00000111642,ENSG00000124575,ENSG00000168298,ENSG00000184260,ENSG00000184357,ENSG00000187837,ENSG00000197061,ENSG00000197153,ENSG00000197837,ENSG00000274267,ENSG00000274997,ENSG00000276368,ENSG00000276966,ENSG00000277075,ENSG00000277157,ENSG00000277775,ENSG00000278272	TFPT,CHD4,HIST1H1D,HIST1H1E,HIST2H2AC,HIST1H1B,HIST1H1C,HIST1H4C,HIST1H3J,HIST4H4,HIST1H3B,HIST1H2AH,HIST1H2AJ,HIST1H4E,HIST1H2AE,HIST1H4D,HIST1H3F,HIST1H3C
MF	GO:0046982	protein heterodimerization activity	549	26	3.83	8.9e-15	3.5511e-12	ENSG00000126804,ENSG00000170345,ENSG00000180596,ENSG00000184260,ENSG00000185130,ENSG00000196890,ENSG00000197061,ENSG00000197153,ENSG00000197837,ENSG00000203814,ENSG00000233822,ENSG00000273802,ENSG00000274267,ENSG00000274290,ENSG00000274641,ENSG00000274997,ENSG00000275713,ENSG00000276368,ENSG00000276410,ENSG00000276966,ENSG00000277075,ENSG00000277157,ENSG00000277224,ENSG00000277775,ENSG00000278272…	ZBTB1,FOS,HIST1H2BC,HIST2H2AC,HIST1H2BL,HIST3H2BB,HIST1H4C,HIST1H3J,HIST4H4,HIST2H2BF,HIST1H2BN,HIST1H2BG,HIST1H3B,HIST1H2BE,HIST1H2BO,HIST1H2AH,HIST1H2BH,HIST1H2AJ,HIST1H2BB,HIST1H4E,HIST1H2AE,HIST1H4D,HIST1H2BF,HIST1H3F,HIST1H3C,HIST1H2BI
MF	GO:0031492	nucleosomal DNA binding	59	9	0.41	2.8e-10	5.586e-08	ENSG00000111642,ENSG00000124575,ENSG00000168298,ENSG00000184357,ENSG00000187837,ENSG00000197153,ENSG00000274267,ENSG00000277775,ENSG00000278272	CHD4,HIST1H1D,HIST1H1E,HIST1H1B,HIST1H1C,HIST1H3J,HIST1H3B,HIST1H3F,HIST1H3C
MF	GO:0003735	structural constituent of ribosome	195	12	1.36	1.2e-08	1.596e-06	ENSG00000108107,ENSG00000124614,ENSG00000130255,ENSG00000134419,ENSG00000136942,ENSG00000137818,ENSG00000149806,ENSG00000161970,ENSG00000177600,ENSG00000231767,ENSG00000233927,ENSG00000262814	RPL28,RPS10,RPL36,RPS15A,RPL35,RPLP1,FAU,RPL26,RPLP2,AL136454.1,RPS28,MRPL12
MF	GO:0003677	DNA binding	2673	44	18.65	4.1e-05	0.00408975	ENSG00000073111,ENSG00000102908,ENSG00000105619,ENSG00000111642,ENSG00000124575,ENSG00000126804,ENSG00000134452,ENSG00000154767,ENSG00000168298,ENSG00000168826,ENSG00000170345,ENSG00000177700,ENSG00000180596,ENSG00000184260,ENSG00000184357,ENSG00000185130,ENSG00000187837,ENSG00000188290,ENSG00000196890,ENSG00000197061,ENSG00000197153,ENSG00000197714,ENSG00000197837,ENSG00000198546,ENSG00000198816…	MCM2,NFAT5,TFPT,CHD4,HIST1H1D,ZBTB1,FBH1,XPC,HIST1H1E,ZBTB49,FOS,POLR2L,HIST1H2BC,HIST2H2AC,HIST1H1B,HIST1H2BL,HIST1H1C,HES4,HIST3H2BB,HIST1H4C,HIST1H3J,ZNF460,HIST4H4,ZNF511,ZNF358,HIST2H2BF,HIST1H2BN,NME1,GLI4,HIST1H2BG,HIST1H3B,HIST1H2BE,HIST1H2BO,HIST1H2AH,HIST1H2BH,HIST1H2AJ,HIST1H2BB,HIST1H4E,HIST1H2AE,HIST1H4D,HIST1H2BF,HIST1H3F,HIST1H3C,HIST1H2BI
MF	GO:0003723	RNA binding	2047	27	14.28	0.00084	0.05586	ENSG00000015479,ENSG00000100764,ENSG00000105618,ENSG00000108107,ENSG00000124575,ENSG00000124614,ENSG00000130255,ENSG00000130332,ENSG00000131503,ENSG00000134419,ENSG00000136942,ENSG00000149806,ENSG00000151014,ENSG00000161970,ENSG00000168298,ENSG00000178896,ENSG00000179750,ENSG00000184357,ENSG00000187837,ENSG00000197061,ENSG00000197837,ENSG00000233927,ENSG00000239672,ENSG00000261150,ENSG00000262814…	MATR3,PSMC1,PRPF31,RPL28,HIST1H1D,RPS10,RPL36,LSM7,ANKHD1,RPS15A,RPL35,FAU,NOCT,RPL26,HIST1H1E,EXOSC4,APOBEC3B,HIST1H1B,HIST1H1C,HIST1H4C,HIST4H4,RPS28,NME1,EPPK1,MRPL12,HIST1H4E,HIST1H4D
