# Supplementary material for: Low-dose arecoline regulates distinct core signaling pathways in oral submucous fibrosis and oral squamous cell carcinoma
Source: BMC Oral Health. 2023 Mar 25;23:171. doi: 10.1186/s12903-023-02887-2 (PMC10039525; doi:10.1186/s12903-023-02887-2)
Supplement: Supplementary file 6 — Additional file 6: Suppl. Table 6. Summary of DMRs in NFs samples with or without low-dose arecoline treatment. [file 12903_2023_2887_MOESM6_ESM.xls]

## Sheet: Suppl table6-NF1C-NF1E.dmr.filt
#Chr	Start	End	Q-value	Difference	#CpGs	NF1C	NF1E
chr1	1162901	1163104	0.001094	-0.499641	16	0.21246	0.7121
chr1	1232648	1232774	2.1301e-07	0.441684	19	0.64221	0.20053
chr1	1540123	1540642	4.0596e-05	0.146467	111	0.15689	0.01042
chr1	1599938	1600117	0.042215	0.144121	80	0.15645	0.012325
chr1	1628210	1628371	0.0068762	-0.378333	9	0.55811	0.93644
chr1	1628372	1629584	5.5341e-13	-0.196481	171	0.6771	0.87358
chr1	1631890	1632491	0.00029686	0.17514	93	0.21343	0.038294
chr1	2019559	2019951	0.016234	0.161583	80	0.20429	0.042708
chr1	2073529	2074085	0.013496	0.138048	83	0.16333	0.025281
chr1	2443383	2444133	2.6873e-08	0.146507	154	0.16857	0.022064
chr1	3063377	3063902	0.0073113	0.13733	96	0.18677	0.049438
chr1	3070605	3070978	0.027307	0.147764	82	0.18276	0.034992
chr1	4654303	4654677	0.039496	0.165611	78	0.19041	0.024795
chr1	4654801	4655103	0.036424	0.138171	72	0.15722	0.019051
chr1	4655142	4655467	0.00043401	0.123697	78	0.13964	0.01594
chr1	6208777	6208949	9.1108e-10	0.134251	56	0.15302	0.018769
chr1	6249442	6249702	0.025458	0.172026	65	0.41301	0.24098
chr1	6305936	6306060	8.2549e-05	-0.22619	14	0.71564	0.94183
chr1	6455052	6455566	3.0041e-07	0.117136	118	0.13883	0.021692
chr1	10635786	10636327	0.00048998	-0.268135	41	0.62746	0.89559
chr1	10639008	10639285	0.00057823	0.167344	98	0.19913	0.031782
chr1	10643683	10643822	0.0014292	-0.458803	14	0.29971	0.75852
chr1	13513233	13513619	0.011057	0.119409	88	0.13824	0.01883
chr1	20815396	20815510	0.0040217	-0.295719	17	0.69301	0.98873
chr1	21387436	21387550	0.036844	-0.386773	14	0.52697	0.91374
chr1	22953344	22953808	0.00010167	0.131411	111	0.21042	0.079009
chr1	23257023	23257207	0.0002363	-0.574497	16	0.32281	0.89731
chr1	27063682	27064009	0.021321	-0.152828	42	0.776	0.92883
chr1	27064023	27064248	0.0014225	-0.160584	31	0.72525	0.88583
chr1	27575555	27576314	0.015609	0.189892	74	0.20718	0.017284
chr1	27966837	27967079	0.017324	-0.350229	20	0.56155	0.91178
chr1	32975204	32975285	6.3969e-05	-0.586253	16	0.34054	0.92679
chr1	34164875	34165317	1.0597e-10	0.12082	117	0.12866	0.0078433
chr1	34929029	34929667	0.025274	0.105518	94	0.13259	0.027074
chr1	35120915	35120991	0.0015589	0.261876	21	0.30684	0.044968
chr1	35574029	35574099	0.037889	-0.45863	9	0.35567	0.8143
chr1	43565781	43566156	0.019381	0.162603	78	0.20975	0.04715
chr1	43936246	43936703	4.1963e-06	0.144019	124	0.16412	0.020097
chr1	44407502	44408018	6.7038e-06	0.160987	123	0.21438	0.053393
chr1	45803728	45803833	0.03214	-0.141786	28	0.5846	0.72638
chr1	47984224	47984364	8.6458e-12	0.194301	19	0.34167	0.14737
chr1	48383623	48383825	1.0113e-06	-0.316251	25	0.60905	0.9253
chr1	58249848	58250081	0.018038	0.414042	24	0.42446	0.010417
chr1	58250099	58250508	0.0052372	0.171892	76	0.18868	0.016789
chr1	63322803	63323072	1.1301e-18	0.693272	33	0.75379	0.060516
chr1	64414302	64414485	0.001958	-0.16175	12	0.78844	0.95019
chr1	65525769	65526129	0.031526	0.142698	63	0.15583	0.013127
chr1	71047019	71047245	1.6087e-07	0.236698	53	0.24453	0.0078364
chr1	72232127	72232283	0.033246	-0.404735	10	0.54	0.94474
chr1	75112585	75112835	8.1723e-19	-0.536407	27	0.40906	0.94547
chr1	75125329	75125800	1.6396e-06	0.215621	63	0.25583	0.040206
chr1	75136233	75136655	0.00012228	0.149899	76	0.15521	0.005307
chr1	92442032	92442233	0.0080004	-0.336099	7	0.34286	0.67896
chr1	100539064	100539441	0.0015352	0.20692	71	0.22076	0.01384
chr1	100539442	100540130	2.4244e-07	0.163518	137	0.18171	0.018195
chr1	102542395	102542466	0.00077435	-0.1235	8	0.7915	0.915
chr1	110150442	110150919	0.006313	0.122995	122	0.13513	0.012134
chr1	110211487	110211681	0.0037564	0.222882	37	0.25523	0.032351
chr1	111608505	111608840	0.024622	-0.241485	46	0.66407	0.90556
chr1	118852506	118852645	1.1412e-05	-0.54682	11	0.22518	0.772
chr1	118984793	118985033	0.018515	-0.262323	26	0.20036	0.46269
chr1	119007326	119007526	1.8903e-05	0.159286	14	0.98571	0.82643
chr1	143327158	143327203	0.0004142	-0.215273	11	0.73336	0.94864
chr1	143653995	143654047	0.0076697	0.469428	7	0.51029	0.040858
chr1	149711811	149712037	7.2827e-10	0.402067	20	0.48	0.077933
chr1	151838051	151838470	7.0724e-05	0.151235	105	0.17878	0.027543
chr1	153574684	153574869	0.036166	-0.548306	11	0.35092	0.89923
chr1	153678893	153678948	1.1162e-06	0.355028	11	0.35936	0.0043333
chr1	153709211	153709301	0.0045871	-0.439342	8	0.525	0.96434
chr1	156388324	156388822	0.0002116	0.138864	93	0.1814	0.042534
chr1	156625120	156625626	0.0022558	0.179839	93	0.20229	0.022455
chr1	156848921	156849225	0.00011266	0.201612	29	0.33251	0.13089
chr1	161422520	161422676	0.0046242	-0.231177	21	0.54217	0.77335
chr1	164322079	164322309	0.0082807	-0.192048	7	0.8	0.99205
chr1	165235660	165235824	0.0017194	0.336456	22	0.35976	0.023305
chr1	170094894	170095148	1.5004e-15	-0.503539	26	0.38044	0.88398
chr1	174238925	174239193	8.5206e-10	-0.464592	31	0.50597	0.97056
chr1	174848937	174849118	8.3531e-09	-0.403254	31	0.50989	0.91314
chr1	178320513	178320682	1.7228e-08	-0.456055	21	0.36159	0.81764
chr1	179743352	179743715	0.014302	0.111307	95	0.13795	0.02664
chr1	180235178	180235392	1.1371e-05	0.371904	34	0.48273	0.11082
chr1	180235806	180235976	0.00049671	0.340236	18	0.35994	0.019704
chr1	197918182	197919083	0.048676	0.15947	61	0.23147	0.072005
chr1	209938078	209938688	1.4629e-06	0.148967	141	0.18098	0.032012
chr1	213982681	213983120	0.00023904	0.148327	101	0.17595	0.02762
chr1	223393307	223393390	9.7124e-06	-0.1676	15	0.090244	0.25784
chr1	223517335	223517534	0.0051186	0.270199	14	0.90261	0.63241
chr1	224616502	224616839	0.00074351	0.153193	69	0.16838	0.015188
chr1	226115615	226115775	0.00072618	-0.385468	21	0.47412	0.85959
chr1	226223310	226223824	0.0031003	0.145089	97	0.19527	0.050186
chr1	227447621	227447898	0.020966	-0.173529	18	0.076823	0.25035
chr1	237042651	237042814	0.039865	0.284702	34	0.29095	0.0062453
chr1	239249856	239249874	0.0073048	-0.363449	7	0.524	0.88745
chr1	239997673	239998168	1.642e-07	0.151682	121	0.19055	0.038865
chr1	240092901	240093752	2.5507e-07	0.140081	133	0.16573	0.025645
chr1	241330088	241330236	0.0058626	-0.36623	16	0.58048	0.94671
chr1	241356353	241357041	4.6072e-07	0.156194	124	0.169	0.012809
chr1	245687918	245688055	0.0006008	-0.212824	15	0.27753	0.49036
chr1	245816637	245817018	1.8465e-16	-0.380105	33	0.57353	0.95364
chr1	247857097	247857656	1.6108e-05	0.162815	112	0.21525	0.052432
chr10	5534472	5534686	1.5787e-05	-0.413972	12	0.5095	0.92347
chr10	8055038	8055217	3.9304e-08	0.178462	35	0.21072	0.032253
chr10	12520259	12520374	0.04891	-0.824535	7	0.10557	0.93011
chr10	13891746	13891837	0.041076	0.208027	36	0.21508	0.0070556
chr10	31969497	31969807	0.017373	-0.161435	37	0.70737	0.8688
chr10	42358466	42358670	8.4261e-06	-0.515903	14	0.31453	0.83043
chr10	43351007	43351117	1.2791e-05	0.342644	17	0.7346	0.39196
chr10	43396807	43397314	0.014238	0.134049	89	0.14433	0.010285
chr10	47300094	47300583	6.1252e-08	0.177135	109	0.18739	0.010257
chr10	49609638	49610219	0.021227	0.16766	94	0.18882	0.021163
chr10	71876155	71876424	0.0013779	-0.622299	16	0.19519	0.81749
chr10	72087282	72088452	5.8156e-08	0.147176	146	0.18136	0.034184
chr10	75404055	75404963	0.00061108	0.184547	112	0.20135	0.016801
chr10	75405273	75406019	1.0274e-05	0.192379	73	0.21827	0.02589
chr10	81874405	81875116	1.6123e-10	0.13738	180	0.16651	0.029135
chr10	86367109	86367690	0.0080602	0.119491	103	0.14194	0.022447
chr10	93062659	93063138	2.2644e-07	0.123229	128	0.13829	0.015057
chr10	93063145	93063547	1.1351e-05	0.159969	61	0.18843	0.028462
chr10	100092462	100092753	0.018974	-0.271939	29	0.57525	0.84719
chr10	100735360	100735914	2.0583e-05	0.138919	120	0.17927	0.04035
chr10	101131230	101132321	1.1778e-09	0.190609	142	0.22522	0.034609
chr10	101201394	101201461	0.0075291	0.547052	7	0.74029	0.19323
chr10	103584490	103584884	8.8525e-06	0.142243	126	0.19125	0.049011
chr10	104641420	104641858	0.043348	0.161558	83	0.18098	0.019426
chr10	107164721	107165030	6.8182e-05	0.162296	99	0.17355	0.011253
chr10	111077208	111078063	6.0303e-06	0.162179	106	0.17426	0.012082
chr10	112376398	112376565	0.0026493	-0.491506	13	0.37823	0.86974
chr10	114286271	114286444	6.8933e-05	-0.453778	12	0.47325	0.92703
chr10	117241142	117241556	0.0040938	0.124328	81	0.15505	0.030724
chr10	119721629	119721907	7.3434e-08	-0.368364	31	0.56195	0.93031
chr10	122491302	122491583	4.0862e-06	-0.561863	17	0.37137	0.93324
chr10	124094315	124094408	0.00091626	-0.332999	8	6.6667e-07	0.333
chr10	124478693	124478836	0.031559	-0.631755	12	0.12983	0.76159
chr10	125162237	125162270	6.1022e-05	0.406306	12	0.82725	0.42094
chr10	127195926	127196254	8.5337e-09	0.101494	72	0.10959	0.0080926
chr10	129224952	129225065	0.016617	-0.465632	9	0.41656	0.88219
chr10	129964057	129964244	0.023462	0.109889	57	0.1183	0.0084094
chr10	132185798	132186300	3.7784e-05	0.141508	105	0.17403	0.032524
chr10	132187275	132187887	0.00037785	0.158615	91	0.17933	0.020714
chr10	132272507	132272770	0.0032227	0.330498	13	0.40686	0.076359
chr10	132447899	132448100	4.982e-07	-0.707048	14	0.11693	0.82398
chr10	132785544	132785933	0.0017226	0.127868	91	0.15139	0.023522
chr10	132786513	132786906	0.0018478	0.15066	98	0.19009	0.039432
chr10	133229886	133230286	0.027178	0.146724	82	0.17407	0.027346
chr10	133325493	133325861	0.013538	0.11241	83	0.12593	0.013518
chr10	133577182	133577239	0.021921	0.307419	7	0.78685	0.47943
chr11	279205	279515	0.0080705	0.152273	83	0.19978	0.047506
chr11	280202	280786	2.7925e-07	0.148518	146	0.19211	0.043596
chr11	504420	504758	0.0032646	0.18474	52	0.19104	0.0062983
chr11	636936	637303	0.049569	0.158804	66	0.19945	0.040646
chr11	637663	637740	0.031515	0.235667	16	0.37088	0.13521
chr11	1571082	1571400	0.00062979	0.44816	16	0.47804	0.029875
chr11	1837342	1837457	0.012078	-0.292641	13	0.55238	0.84503
chr11	2699181	2699460	1.3302e-09	-0.248722	47	0.35108	0.59981
chr11	2699723	2699801	0.0077063	-0.123181	24	0.30568	0.42886
chr11	2699907	2700041	8.3282e-11	-0.367348	16	6.6667e-07	0.36735
chr11	2825195	2825338	1.2507e-05	0.511405	11	0.52727	0.015868
chr11	2869835	2869893	0.015879	-0.358027	12	0.27315	0.63117
chr11	2869923	2869953	0.007907	-0.255076	15	0.21311	0.46818
chr11	2884009	2884128	2.481e-06	0.347555	30	0.35327	0.0057118
chr11	3580694	3580940	0.0063929	0.144113	56	0.1607	0.016589
chr11	7252047	7252681	3.1199e-05	0.133162	101	0.15832	0.025155
chr11	13962963	13963688	0.00045105	0.165057	99	0.17485	0.0097879
chr11	14905056	14905577	0.017047	0.14865	77	0.1821	0.033454
chr11	14973584	14973722	0.00074557	0.53559	14	0.61783	0.082243
chr11	17735641	17736179	0.00072993	0.150445	99	0.19177	0.041322
chr11	19241887	19242672	0.0095015	0.161793	79	0.19018	0.028384
chr11	24496916	24497289	0.048497	0.171602	65	0.19602	0.024415
chr11	31321375	31321544	0.00016615	-0.311381	25	0.48517	0.79655
chr11	31819884	31820330	0.0034271	0.278551	46	0.41035	0.1318
chr11	32434379	32434970	0.027922	0.142172	93	0.17185	0.029677
chr11	35418955	35419470	3.8974e-05	0.155519	115	0.18669	0.031174
chr11	35419501	35419882	0.00042382	0.231062	61	0.26112	0.030057
chr11	44663167	44663491	2.5017e-07	-0.263352	34	0.64035	0.90371
chr11	47590228	47590434	0.015214	0.178444	78	0.27446	0.096017
chr11	62925798	62925974	6.8297e-07	0.623755	12	0.637	0.013245
chr11	62926258	62926550	0.0013936	0.142882	51	0.1491	0.0062161
chr11	63919734	63920012	0.0013975	0.337765	16	0.5869	0.24913
chr11	64007595	64007721	0.019457	0.160128	14	0.18806	0.027929
chr11	65113317	65113581	0.00016548	0.464929	14	0.61429	0.14936
chr11	65607195	65607563	3.4081e-07	0.22312	88	0.26189	0.038766
chr11	65681237	65681804	7.6155e-07	-0.460877	29	0.40219	0.86307
chr11	65792704	65792807	0.0077123	-0.606857	7	0.27886	0.88571
chr11	65871931	65872652	5.7761e-05	0.228385	77	0.24315	0.014762
chr11	66587267	66587412	4.8214e-08	-0.595692	20	0.21731	0.813
chr11	66878475	66878635	0.037418	-0.464185	9	0.22707	0.69126
chr11	68128475	68128565	0.00044863	0.296272	27	0.38951	0.093235
chr11	68374166	68374380	0.0048834	0.197556	32	0.21841	0.020854
chr11	68684414	68684478	6.1432e-05	0.193385	10	0.2	0.0066151
chr11	68750664	68750712	6.5232e-05	0.491556	9	0.77756	0.286
chr11	68870303	68870867	0.012334	-0.328345	23	0.36014	0.68848
chr11	69157109	69157701	0.011622	0.194124	76	0.2606	0.066474
chr11	69449316	69449572	0.0064912	0.324101	12	0.3611	0.037
chr11	69773979	69774536	0.0067926	0.163737	90	0.20735	0.043615
chr11	69774582	69775694	3.9474e-17	0.179912	239	0.20173	0.021816
chr11	69835326	69835418	0.016739	-0.366727	11	0.25455	0.62127
chr11	69940068	69940141	0.00037086	0.557751	14	0.76857	0.21082
chr11	69985897	69986405	0.0016375	0.189138	88	0.26104	0.071903
chr11	70661842	70662475	0.0022331	0.182268	94	0.2017	0.019434
chr11	72240988	72241262	3.6793e-09	0.403689	24	0.80818	0.40449
chr11	74731353	74731893	3.3642e-05	0.182522	112	0.21885	0.036323
chr11	75240625	75241064	0.044076	0.147549	85	0.17065	0.023106
chr11	76821079	76821446	2.6597e-06	-0.415312	35	0.53311	0.94843
chr11	77039488	77040032	1.3574e-06	0.197825	115	0.22419	0.026366
chr11	84867800	84867892	0.0015318	-0.3602	10	0.603	0.9632
chr11	87345744	87345960	0.001145	-0.259971	15	0.69458	0.95455
chr11	92225884	92226760	0.00023633	0.183501	100	0.20979	0.026287
chr11	94401180	94401662	0.0045929	0.152535	98	0.17998	0.027449
chr11	95107852	95107960	0.0039874	-0.433851	17	0.52311	0.95696
chr11	100285897	100286046	0.00063258	-0.288785	26	0.58426	0.87305
chr11	107928511	107929118	0.017589	0.128846	86	0.16182	0.032977
chr11	118634853	118635064	0.015112	0.357725	18	0.53694	0.17922
chr11	134411509	134411717	0.0041233	0.237534	28	0.26258	0.025047
chr11	134762561	134762777	0.033306	-0.237924	22	0.49835	0.73627
chr11_KI270831v1_alt	101757	101923	0.0091904	0.28415	28	0.68443	0.40028
chr12	41468	41989	2.0685e-11	-0.245763	50	0.58973	0.8355
chr12	4809429	4810000	0.00059801	0.134389	101	0.15658	0.022191
chr12	6700230	6700334	1.638e-05	0.836363	11	0.83636	6.6667e-07
chr12	9952409	9952701	0.0075608	-0.397345	22	0.48456	0.88191
chr12	23560070	23560212	0.00072664	-0.421237	16	0.50051	0.92175
chr12	24902858	24903353	0.0014036	0.138133	93	0.16415	0.026022
chr12	49266575	49266775	1.4088e-08	-0.994238	13	6.6667e-07	0.99424
chr12	49842281	49842376	0.0088246	-0.215148	18	0.13248	0.34763
chr12	50165141	50165345	0.00038626	-0.207962	31	0.73227	0.94024
chr12	51907240	51907723	0.0017621	0.153117	91	0.16461	0.011491
chr12	53218615	53218830	1.5366e-07	0.126999	15	0.167	0.040001
chr12	54047075	54047150	0.0056572	0.130633	8	0.2	0.069367
chr12	54288517	54288729	0.0016498	-0.6045	10	0.24	0.8445
chr12	55344352	55344557	0.019003	-0.345476	24	0.44173	0.78721
chr12	57610728	57610896	1.0342e-05	0.597499	10	0.6309	0.033401
chr12	62191683	62191971	1.6995e-08	0.352763	17	0.36029	0.0075314
chr12	64608425	64608595	3.7112e-06	-0.76575	12	0.18075	0.9465
chr12	64824745	64825388	6.8432e-06	0.147257	97	0.1694	0.022147
chr12	69779235	69779371	0.00025594	-0.214699	18	0.60546	0.82016
chr12	79045346	79045485	1.641e-05	-0.920012	11	0.018182	0.93819
chr12	96316045	96316261	0.0043715	-0.225158	28	0.52001	0.74516
chr12	103434542	103434729	0.00069097	-0.350034	28	0.37263	0.72267
chr12	104303671	104304047	0.031752	0.170213	59	0.20266	0.032452
chr12	107775235	107775506	0.00010626	0.192268	77	0.22093	0.028662
chr12	111034197	111035078	9.7911e-13	0.139131	176	0.15859	0.019456
chr12	113463229	113463623	0.030093	0.156092	83	0.20118	0.045092
chr12	114443861	114443967	3.6647e-05	0.294778	35	0.48088	0.1861
chr12	114671647	114672329	0.0056626	0.130428	92	0.14108	0.010649
chr12	114674426	114674660	0.012379	0.1534	50	0.15817	0.0047733
chr12	119918461	119918681	0.038456	0.548052	9	0.7379	0.18985
chr12	121578516	121578952	0.030651	0.155708	80	0.1743	0.018596
chr12	121993379	121993588	0.0010939	-0.450654	24	0.46687	0.91753
chr12	122868085	122868226	5.523e-05	-0.488997	17	0.32852	0.81752
chr12	124389308	124389379	1.1057e-05	0.337199	10	0.3372	6.6667e-07
chr12	125049847	125050081	0.00069663	0.586308	17	0.62353	0.037221
chr12	127688266	127688371	0.018372	-0.457825	11	0.43959	0.89742
chr12	130985708	130985849	0.00017446	-0.411778	13	0.48299	0.89477
chr12	132583319	132583563	0.0070077	0.145271	69	0.57236	0.42709
chr12	132908316	132909272	9.7699e-13	0.132145	170	0.14657	0.014429
chr13	20142196	20142286	0.0059044	0.220735	19	0.31064	0.089904
chr13	23466456	23466549	1.7536e-06	-0.238333	12	6.6667e-07	0.23833
chr13	27924139	27924682	4.1352e-05	0.134424	118	0.16884	0.034418
chr13	27927724	27927786	0.0082835	0.389164	7	0.4	0.010836
chr13	27968476	27969070	5.1935e-05	0.151466	121	0.17747	0.026005
chr13	28532527	28533175	0.0012263	0.143136	92	0.1756	0.032466
chr13	33016292	33016601	0.021886	0.131834	92	0.14937	0.017536
chr13	35478734	35478940	2.035e-07	-0.2425	14	0.71429	0.95679
chr13	36013948	36014134	5.7151e-07	-0.444476	26	0.51261	0.95708
chr13	36130394	36130650	0.0013129	0.325897	9	0.33333	0.0074366
chr13	36346342	36346495	1.3015e-08	0.149953	63	0.15099	0.0010371
chr13	44373668	44374130	0.0142	0.151667	88	0.16897	0.017299
chr13	46162743	46162860	0.0093824	-0.33622	24	0.61193	0.94815
chr13	49220197	49220507	0.00027609	0.145439	95	0.16746	0.022025
chr13	49220872	49221407	0.00019719	0.133587	119	0.19141	0.057824
chr13	52818040	52818169	0.028933	-0.454276	19	0.33899	0.79326
chr13	52847115	52847701	4.2002e-08	0.145958	152	0.20066	0.054704
chr13	52847763	52847948	3.2596e-07	0.326351	47	0.42468	0.09833
chr13	58624601	58624651	0.0306	-0.21275	8	0.75875	0.9715
chr13	59762251	59762357	0.021883	-0.389238	7	0.43938	0.82862
chr13	71865460	71866006	1.5928e-05	0.125538	111	0.13567	0.010135
chr13	91398656	91398872	2.2841e-06	0.373407	29	0.38595	0.012539
chr13	95552415	95552726	0.011445	0.147495	68	0.22419	0.076696
chr13	95691453	95691863	0.012669	-0.206076	43	0.74575	0.95183
chr13	99968144	99968934	2.3181e-06	0.166454	130	0.22039	0.053938
chr13	99984984	99985636	0.011402	0.136902	95	0.21455	0.077645
chr13	107867118	107867969	0.0041583	0.148912	113	0.16619	0.017277
chr13	109127250	109127486	0.0072917	0.34939	15	0.55867	0.20928
chr13	110606887	110607094	0.0049053	-0.212928	26	0.62386	0.83678
chr13	112054081	112054297	0.0015558	0.24999	35	0.30392	0.053935
chr13	112104060	112104844	0.00059246	0.152723	106	0.18496	0.032233
chr13	113862342	113862950	1.6718e-06	-0.345074	53	0.3676	0.71267
chr14	20309755	20310106	3.0726e-11	-0.346906	52	0.5299	0.87681
chr14	20505596	20505833	0.0026875	-0.495486	16	0.40441	0.8999
chr14	20505842	20506040	0.020109	-0.170706	30	0.72641	0.89711
chr14	20723593	20723695	1.0568e-07	0.378751	14	0.4	0.021249
chr14	22636683	22636933	9.9144e-09	-0.421448	21	0.4921	0.91354
chr14	22637022	22637142	0.00029188	-0.596471	15	0.30618	0.90265
chr14	23898854	23899195	3.9107e-10	-0.481106	29	0.33414	0.81524
chr14	25049684	25050159	7.2937e-05	0.144787	105	0.15496	0.010171
chr14	29927222	29927871	1.4315e-06	0.156083	133	0.16651	0.010426
chr14	30690581	30690714	5.0813e-06	-0.52328	23	0.2957	0.81898
chr14	36517268	36517686	0.0026797	0.181441	87	0.24763	0.066188
chr14	37599403	37599963	0.00022546	0.17388	73	0.21491	0.041028
chr14	37611058	37611493	2.2606e-05	0.191942	89	0.24545	0.053504
chr14	47675827	47676275	0.036436	0.18356	72	0.20543	0.02187
chr14	50956649	50956989	2.2396e-07	-0.345374	41	0.597	0.94237
chr14	52267762	52268851	1.523e-06	0.144189	158	0.17576	0.031575
chr14	58390304	58390437	0.031269	-0.45393	8	0.50425	0.95818
chr14	59464964	59465557	3.6424e-08	0.134017	136	0.15432	0.020304
chr14	69261036	69261247	1.6765e-05	0.271147	29	0.28924	0.018094
chr14	69548044	69548241	0.030527	0.209102	38	0.22251	0.013404
chr14	69658526	69658701	0.0083261	-0.810762	7	0.099714	0.91048
chr14	69879420	69879550	2.8913e-09	0.121133	32	0.1653	0.044167
chr14	69879550	69879657	6.433e-15	0.207345	37	0.22506	0.01771
chr14	71377551	71377785	4.043e-15	-0.456484	27	0.50668	0.96316
chr14	74240555	74241001	0.022346	0.183485	88	0.24107	0.057583
chr14	77498918	77498943	0.0080881	0.347333	7	0.35686	0.0095238
chr14	77498998	77499153	0.0033172	0.225592	19	0.23105	0.0054562
chr14	81114202	81114348	0.011007	-0.652556	13	0.28836	0.94092
chr14	81462744	81462923	2.5658e-10	-0.374268	24	0.57298	0.94725
chr14	81462923	81463140	0.0073551	-0.265277	25	0.66483	0.93011
chr14	90525551	90525794	3.5461e-11	-0.188439	22	0.01541	0.20385
chr14	95876442	95876783	0.007828	0.140688	80	0.16215	0.021463
chr14	99737872	99738048	0.029546	-0.29761	21	0.23573	0.53334
chr14	100825726	100825865	0.011951	0.299312	23	0.62357	0.32425
chr14	100826127	100826195	0.0034023	0.165548	13	0.333	0.16745
chr14	103189179	103189381	0.00030996	0.159403	40	0.19268	0.033272
chr14	103279324	103279384	0.0045417	0.126757	27	0.13491	0.0081544
chr14	103869080	103869182	0.039721	-0.228767	10	0.72	0.94877
chr14	104145211	104145334	0.0070148	0.188714	7	0.88571	0.697
chr14	104844076	104844164	0.0014255	0.897888	9	0.89789	6.6667e-07
chr15	22599687	22600166	1.0804e-06	-0.695774	20	0.20391	0.89969
chr15	25862916	25863299	0.0035789	0.109853	91	0.11884	0.008989
chr15	26771932	26772475	0.018703	0.122781	68	0.15038	0.027598
chr15	26773214	26773564	0.0067587	0.126755	102	0.15295	0.026193
chr15	26867714	26868120	0.0010123	0.150004	88	0.17317	0.02317
chr15	26971124	26971598	0.00076323	0.128449	101	0.15801	0.029564
chr15	28515376	28515553	4.8327e-05	-0.653077	10	0.14501	0.79809
chr15	28589375	28589476	0.002515	-0.101448	18	0.0062229	0.10767
chr15	28885465	28886626	2.9036e-13	0.146771	204	0.17595	0.029178
chr15	29657037	29657112	0.004005	-0.469425	11	0.27838	0.74781
chr15	31483642	31484165	0.00017226	0.148093	108	0.19803	0.049941
chr15	32718022	32718666	0.00012481	0.167114	106	0.17505	0.0079403
chr15	43776220	43776435	1.2026e-06	-0.359637	20	0.22386	0.58349
chr15	51267452	51267533	0.0043359	0.276191	21	0.27619	1.746e-07
chr15	52285679	52285992	5.0329e-14	-0.48004	38	0.40232	0.88236
chr15	52790938	52791135	1.2701e-09	0.38522	21	0.3987	0.013485
chr15	58065284	58065715	0.034269	0.154736	90	0.24034	0.085607
chr15	60004387	60004972	1.062e-06	0.157415	127	0.22502	0.067604
chr15	63048474	63049212	0.0242	0.129359	102	0.15219	0.02283
chr15	65067787	65068201	0.0014264	0.155007	97	0.17716	0.022151
chr15	65355372	65356006	7.6411e-05	0.151032	105	0.16626	0.015225
chr15	67823059	67823259	1.5358e-07	0.277896	37	0.31054	0.032645
chr15	68431006	68431534	3.2219e-05	0.177609	80	0.19292	0.015306
chr15	71748520	71748622	0.0042982	-0.380508	14	0.39206	0.77257
chr15	73367122	73367841	0.020259	0.145333	87	0.17266	0.027323
chr15	73367850	73368312	0.0003858	0.115643	111	0.13778	0.022137
chr15	74956027	74956487	1.3522e-05	0.170737	100	0.21951	0.048773
chr15	76339717	76340074	0.0077245	0.212975	50	0.27872	0.06575
chr15	76342477	76342882	0.0087573	0.151909	90	0.24726	0.095348
chr15	76342895	76343412	0.046179	0.179513	85	0.26547	0.085961
chr15	79004038	79004245	2.4433e-14	-0.507796	31	0.36774	0.87554
chr15	79432182	79432610	0.00011903	0.127316	103	0.13765	0.010337
chr15	83107438	83107879	1.7541e-06	0.162206	123	0.17618	0.013978
chr15	84633733	84634252	0.001854	0.164407	95	0.17443	0.010021
chr15	88942032	88942496	0.0095781	-0.141997	36	0.75279	0.89478
chr15	89360227	89360305	9.9759e-05	0.352661	9	0.37389	0.021228
chr15	89371175	89371774	0.00029813	0.170697	122	0.19158	0.020885
chr15	89378853	89379397	3.2399e-05	0.172534	98	0.23423	0.061694
chr15	89892756	89892856	0.03499	-0.627737	11	0.31751	0.94524
chr15	89999906	90000525	0.043739	0.153396	83	0.17114	0.017747
chr15	100713021	100713317	2.4937e-12	-0.75602	18	0.19406	0.95008
chr15_GL383554v1_alt	10173	10328	5.0482e-09	-0.121812	31	0.022154	0.14397
chr15_GL383554v1_alt	84131	84187	0.00080608	-0.524906	8	0.25075	0.77566
chr15_GL383554v1_alt	288836	288961	0.030223	-0.203322	12	0.016195	0.21952
chr15_KI270850v1_alt	8598	8697	0.0033237	0.319182	22	0.44524	0.12606
chr15_KI270905v1_alt	643368	643443	0.0011595	-0.574246	9	0.20367	0.77791
chr15_KI270905v1_alt	791171	791246	9.6362e-05	-0.635096	9	0.11356	0.74865
chr15_KI270905v1_alt	3769512	3769914	0.00022632	0.12966	98	0.18627	0.056609
chr15_KI270905v1_alt	4932489	4933041	0.0054664	0.127757	93	0.14098	0.013221
chr15_KI270906v1_alt	144296	144473	0.036546	-0.514634	12	0.32499	0.83962
chr16	165872	166307	0.0077712	0.135031	92	0.1791	0.044072
chr16	383529	383716	0.013236	-0.592345	8	0.34138	0.93372
chr16	878349	878626	2.3307e-06	-0.314979	16	0.55669	0.87167
chr16	982040	982526	0.0010502	0.108582	102	0.15156	0.042974
chr16	1153629	1154022	1.6055e-05	0.138486	113	0.16138	0.022894
chr16	1154270	1154361	0.0057069	0.377134	9	0.53711	0.15998
chr16	1533809	1534403	0.0144	0.142295	88	0.20156	0.059269
chr16	2236601	2236855	0.005275	0.258434	49	0.31757	0.059139
chr16	2236855	2237317	0.0089451	0.138861	95	0.19966	0.060801
chr16	12901697	12902363	3.1601e-10	0.144207	167	0.15942	0.015209
chr16	16223252	16223506	2.8536e-10	0.51598	17	0.526	0.01002
chr16	18939578	18939684	0.012844	-0.766083	8	0.16087	0.92696
chr16	23836377	23836445	0.0074953	0.902151	11	0.93103	0.028879
chr16	24575201	24575512	1.2068e-05	-0.411824	25	0.51984	0.93167
chr16	25692194	25692625	0.0052524	0.12184	84	0.13821	0.016373
chr16	25692627	25692938	0.01659	0.15373	84	0.17516	0.021429
chr16	28416187	28416521	3.0062e-11	-0.234218	39	0.68494	0.91915
chr16	29218635	29218793	2.3351e-16	-0.571618	28	0.35766	0.92927
chr16	29261879	29262066	0.013008	-0.482271	9	0.39147	0.87374
chr16	31488603	31488853	0.00087137	0.132013	52	0.21976	0.08775
chr16	49282091	49282198	1.5659e-08	0.102018	42	0.12302	0.021
chr16	50673824	50673952	0.00038699	0.347361	12	0.87419	0.52683
chr16	54932180	54932648	0.030025	0.134099	74	0.24874	0.11464
chr16	54932753	54932897	4.6164e-07	0.436255	17	0.54296	0.10671
chr16	56740329	56740432	0.0039128	-0.553948	15	0.33901	0.89296
chr16	57479293	57479548	7.1683e-11	0.384392	31	0.40819	0.023796
chr16	58397218	58397615	0.01901	-0.194618	36	0.71001	0.90463
chr16	63388176	63388396	1.8506e-05	-0.363687	16	0.58631	0.95
chr16	66801581	66801642	0.016403	-0.230214	11	0.62603	0.85624
chr16	66844466	66844852	0.031014	0.166789	71	0.1895	0.022709
chr16	67326480	67326932	0.0018903	0.155306	86	0.17717	0.021868
chr16	68448205	68448645	0.0090806	0.154919	91	0.17118	0.01626
chr16	70050581	70050976	0.00064332	-0.138273	46	0.7658	0.90408
chr16	70204106	70204257	9.0536e-06	-0.422266	21	0.48296	0.90522
chr16	75225651	75225731	1.0466e-05	-0.353238	13	0.53669	0.88993
chr16	77434660	77435133	4.7994e-05	0.115836	116	0.13423	0.018397
chr16	84986099	84986270	0.002706	-0.67619	9	0.30111	0.9773
chr16	85614687	85614901	6.0854e-05	-0.43012	19	0.51603	0.94615
chr16	85899056	85899108	0.0041942	0.259472	17	0.2746	0.015133
chr16	86505584	86505690	3.0665e-05	-0.191627	17	0.02702	0.21865
chr16	86568373	86568843	0.00087872	0.165872	94	0.18665	0.02078
chr16	87490768	87490889	0.0022523	0.509708	8	0.8	0.29029
chr16	88184551	88184709	2.4896e-11	-0.415417	28	0.42445	0.83987
chr16	88802365	88802630	1.981e-05	-0.363933	15	0.036201	0.40013
chr16	88926987	88927142	0.003078	-0.5128	10	0.35017	0.86297
chr16	88940221	88940349	0.00027543	0.248751	26	0.28607	0.037318
chr16	88940477	88941265	1.0981e-13	0.145629	203	0.16225	0.016622
chr16	89153972	89154212	0.00019252	-0.551417	12	0.43333	0.98475
chr16	89200984	89201614	1.1032e-05	0.12971	122	0.15319	0.023475
chr16	89201959	89202371	0.0016413	0.182507	85	0.21973	0.037226
chr16	89462350	89462668	0.016365	-0.216771	32	0.71532	0.93209
chr16	90000280	90000459	0.017162	-0.549889	9	0.37167	0.92156
chr16_KI270728v1_random	1001603	1001659	0.0074656	0.39775	12	0.74983	0.35208
chr16_KI270728v1_random	1855223	1855320	5.6019e-09	0.378312	16	0.9375	0.55919
chr16_KI270853v1_alt	2023053	2023171	0.013839	-0.24579	18	0.55282	0.79861
chr16_KI270856v1_alt	48243	48613	0.0034873	0.143279	89	0.15311	0.0098315
chr17	491165	491594	0.0075473	0.144115	87	0.15956	0.015441
chr17	1270407	1271374	4.3992e-09	0.144044	168	0.21816	0.074113
chr17	1998270	1998820	0.00015039	0.148499	115	0.20533	0.056835
chr17	2447189	2447296	0.014594	-0.203143	15	0.77395	0.97709
chr17	2965381	2965406	0.012029	-0.446174	8	0.41166	0.85783
chr17	3535553	3535920	0.037531	0.15975	72	0.17838	0.018625
chr17	4584568	4584841	0.00026865	0.118843	85	0.12978	0.010933
chr17	4899175	4899595	0.0034978	0.20746	87	0.23437	0.026908
chr17	5078255	5078678	0.033252	0.195412	80	0.20826	0.01285
chr17	6713535	6714085	0.012609	0.138584	93	0.16576	0.027172
chr17	7044081	7044284	0.00018987	0.6	13	0.75385	0.15385
chr17	16352484	16352730	0.0013553	0.43411	9	0.43411	6.6667e-07
chr17	17700403	17700523	0.0054496	0.177265	34	0.2782	0.10093
chr17	18259424	18259642	0.00096701	-0.259736	23	0.5531	0.81284
chr17	18297704	18297836	7.6972e-05	-0.215141	15	0.58541	0.80056
chr17	18672422	18672496	1.7376e-06	0.174476	21	0.49557	0.3211
chr17	19475641	19475817	0.0012582	-0.737444	9	0.21222	0.94967
chr17	19628394	19628650	1.1198e-07	-0.246714	27	0.65778	0.90449
chr17	19628700	19628848	0.00017439	-0.272684	11	0.68782	0.9605
chr17	20589023	20589444	0.043653	0.161327	70	0.2152	0.05387
chr17	28227362	28227855	0.0001096	0.124827	90	0.17446	0.049633
chr17	31391778	31392024	0.011031	0.134712	89	0.15282	0.018105
chr17	32684016	32684237	0.0018654	-0.245724	28	0.64276	0.88849
chr17	34581283	34581844	0.0014591	0.138265	103	0.15571	0.017447
chr17	38578475	38578593	3.0833e-05	0.16749	17	0.18129	0.013804
chr17	38578641	38578749	0.0076802	0.130947	25	0.14295	0.012
chr17	39605494	39605929	0.00015725	0.115907	118	0.13812	0.022218
chr17	41625651	41625882	9.3926e-15	-0.472951	26	0.3595	0.83245
chr17	42039871	42040129	7.5554e-17	-0.287447	33	0.12782	0.41527
chr17	42181043	42181135	1.318e-05	0.196482	10	0.22	0.023518
chr17	42779978	42781083	8.5965e-08	0.13811	147	0.17387	0.035758
chr17	42965148	42965254	1.1514e-05	-0.381364	11	0.44818	0.82955
chr17	46010389	46010528	0.031528	-0.765208	8	0.171	0.93621
chr17	46260120	46260199	1.1823e-06	0.343454	11	0.34345	6.6667e-07
chr17	47423477	47423597	0.049916	-0.181968	21	0.28379	0.46576
chr17	47847275	47847966	0.0014249	0.133915	118	0.17725	0.043336
chr17	49230189	49230394	0.001249	0.29123	13	0.35723	0.066
chr17	50944601	50944809	0.013532	0.264389	48	0.36529	0.1009
chr17	52159555	52159674	0.00091626	0.199999	8	0.2	6.6667e-07
chr17	60149820	60150531	1.8205e-06	0.154336	124	0.19205	0.037715
chr17	60887187	60887377	1.5592e-07	-0.397881	28	0.38364	0.78152
chr17	61396616	61396906	1.6407e-15	0.697926	29	0.72903	0.031109
chr17	61404313	61404468	0.0077234	0.216141	26	0.36178	0.14564
chr17	68169347	68169525	0.0019012	-0.332887	26	0.43906	0.77194
chr17	72117155	72117467	8.1742e-08	0.262893	25	0.33593	0.07304
chr17	73644931	73645406	0.0014671	0.13666	97	0.14716	0.010505
chr17	74357105	74357310	7.3e-05	0.274395	53	0.29385	0.019459
chr17	74357327	74357558	0.00095703	0.177987	53	0.21596	0.037977
chr17	75035481	75035684	5.9414e-05	-0.246768	21	0.24404	0.49081
chr17	75077587	75077874	0.0039917	0.169034	59	0.20155	0.032514
chr17	75587793	75588374	6.2317e-05	0.174483	96	0.19576	0.021277
chr17	75640090	75640172	1.6256e-05	-0.459243	11	0.42945	0.8887
chr17	75753245	75754157	5.7667e-07	0.158884	135	0.18973	0.030847
chr17	76074248	76074879	0.0018212	0.149703	109	0.18999	0.040284
chr17	76137567	76137618	0.00040798	0.347548	11	0.96209	0.61454
chr17	76537869	76538272	1.7307e-06	0.153702	114	0.17767	0.023971
chr17	77287973	77288541	1.0895e-08	-0.451612	29	0.48317	0.93478
chr17	77451479	77452385	0.0020719	0.171865	79	0.19184	0.01997
chr17	78231770	78232634	0.0014549	0.137665	100	0.21823	0.080567
chr17	79609965	79610506	0.00056097	0.165109	97	0.19894	0.03383
chr17	81092703	81092948	0.0076691	-0.393983	22	0.54382	0.9378
chr17	81119427	81119634	2.2237e-05	-0.107241	52	0.067086	0.17433
chr17	81335906	81336058	0.0028468	-0.371074	9	0.56067	0.93174
chr17	81528579	81528760	3.977e-06	-0.526563	13	0.33654	0.8631
chr17	81798165	81798269	0.027081	-0.329079	12	0.56884	0.89792
chr17	81902181	81902708	5.0146e-05	0.17683	108	0.2083	0.031472
chr17	82230821	82231592	6.5336e-08	0.121714	126	0.12944	0.0077306
chr17	82453930	82454162	4.6085e-09	-0.406776	22	0.55044	0.95721
chr17	82735555	82735835	0.012411	0.216635	60	0.2203	0.0036611
chr17	82889203	82889283	0.003565	-0.384149	12	0.56941	0.95356
chr17	83091675	83091777	0.013193	-0.463526	15	0.32392	0.78744
chr17	83110192	83110352	0.00015368	-0.391857	14	0.12857	0.52043
chr17_GL000258v2_alt	533270	533335	0.012393	-0.588881	8	0.302	0.89088
chr17_GL000258v2_alt	1202482	1202561	1.6969e-06	0.322583	12	0.3365	0.013917
chr17_GL383566v1_alt	79228	79434	0.0017296	-0.6733	10	0.32227	0.99557
chr17_JH159146v1_alt	196438	196532	0.047831	0.157154	13	0.98292	0.82577
chr17_KI270857v1_alt	1178686	1178916	2.2061e-16	0.410982	22	0.42786	0.016882
chr17_KI270857v1_alt	2545432	2545628	0.00025163	0.184994	45	0.25138	0.066386
chr17_KI270908v1_alt	487080	487173	4.1029e-06	0.372095	22	0.37514	0.0030487
chr18	500326	500629	0.040226	0.117987	76	0.1281	0.010114
chr18	2906265	2906723	0.0015746	0.168549	85	0.17746	0.0089137
chr18	5237482	5238438	2.7057e-05	0.171936	125	0.18431	0.012374
chr18	5543519	5543903	0.0010125	0.149363	90	0.15733	0.0079704
chr18	5628490	5628810	0.0058945	0.128173	83	0.14061	0.012434
chr18	5628810	5629240	0.0028759	0.166471	92	0.17633	0.0098551
chr18	5895618	5895966	0.0013186	0.173349	85	0.19453	0.02118
chr18	6414211	6415255	3.3943e-19	0.161103	212	0.17651	0.015406
chr18	7117813	7117886	2.3801e-05	0.648063	18	0.65278	0.0047139
chr18	7566756	7568581	1.4115e-30	0.171176	375	0.1815	0.010319
chr18	8367316	8367586	0.031126	0.15883	57	0.24256	0.083731
chr18	11148652	11149696	2.4961e-10	0.153336	203	0.17459	0.021257
chr18	12607878	12608029	0.016196	-0.337187	12	0.61067	0.94786
chr18	14747829	14748071	4.589e-06	0.400561	33	0.47405	0.073488
chr18	34493691	34494090	0.00048684	0.104304	102	0.11832	0.014016
chr18	65750646	65751093	0.0027808	0.152484	92	0.17368	0.0212
chr18	67127496	67127550	0.0074972	-0.503406	7	0.47614	0.97955
chr18	72868850	72869285	0.016419	0.105049	82	0.12241	0.017362
chr18	76518522	76518767	0.014693	0.388923	10	0.41752	0.028601
chr18	80159954	80160219	4.7652e-19	-0.346631	34	0.019648	0.36628
chr18_GL383567v1_alt	275662	275771	0.013922	0.724999	8	0.725	6.6667e-07
chr19	616150	616591	0.001616	0.144508	103	0.19861	0.054107
chr19	708629	708993	0.0049799	0.13632	74	0.15334	0.017023
chr19	1071221	1071852	0.0011177	0.148165	93	0.19674	0.048577
chr19	1170063	1170351	6.9004e-12	-0.469943	35	0.36703	0.83697
chr19	1216347	1216506	0.005333	-0.44329	16	0.22052	0.66381
chr19	1333771	1334108	3.3323e-07	-0.276636	46	0.48267	0.7593
chr19	1468106	1468524	0.0048255	0.159657	67	0.38779	0.22813
chr19	2251611	2251745	3.4481e-12	0.536043	23	0.55625	0.020203
chr19	2289806	2289909	0.0078463	0.818714	7	0.81871	6.6667e-07
chr19	2290274	2290654	0.006489	0.153793	100	0.19288	0.039087
chr19	2290996	2291701	6.9476e-08	0.153738	153	0.20651	0.052772
chr19	3718831	3719146	8.9704e-07	-0.357472	36	0.47243	0.8299
chr19	3786147	3786371	0.020751	0.169531	49	0.17902	0.0094898
chr19	3855434	3855632	0.0079576	-0.377467	23	0.51252	0.88999
chr19	4640834	4641037	0.00063762	-0.3627	10	0.6036	0.9663
chr19	10513990	10514068	0.0040359	0.376174	21	0.67847	0.3023
chr19	11480354	11480439	0.00061092	0.406222	9	0.45067	0.044445
chr19	12400755	12400830	1.1081e-05	0.8	10	0.8	3.3333e-07
chr19	13099433	13099928	0.0021867	-0.205719	60	0.50484	0.71055
chr19	13207234	13207778	0.021178	0.156846	67	0.24856	0.091716
chr19	17026289	17026472	2.5603e-05	0.413783	20	0.44545	0.031667
chr19	19272546	19273403	0.009899	0.130082	93	0.15761	0.02753
chr19	20064872	20065006	0.0029328	-0.395857	14	0.45636	0.85221
chr19	20167768	20167992	2.4001e-06	-0.148	14	4.5238e-07	0.148
chr19	21720638	21720876	7.7098e-06	-0.297292	26	0.56146	0.85875
chr19	22623407	22623628	0.0018212	0.338707	26	0.37248	0.033769
chr19	23317138	23317345	0.0012511	-0.50681	18	0.42292	0.92973
chr19	23751778	23751984	0.0078754	-0.470967	10	0.4733	0.94427
chr19	29499501	29499833	0.0055653	-0.472296	9	0.19511	0.66741
chr19	29526119	29526615	0.0011974	0.134318	108	0.15849	0.02417
chr19	30374621	30375583	2.9537e-05	0.110414	135	0.16332	0.052901
chr19	32676037	32676429	0.00029031	0.166711	98	0.21927	0.052561
chr19	33621422	33621865	0.0014558	0.119082	102	0.14934	0.030255
chr19	33621990	33622494	1.3735e-05	0.154506	128	0.16822	0.013715
chr19	33622857	33622934	0.028219	0.299031	19	0.35891	0.059881
chr19	35755494	35755774	0.0044441	0.136249	78	0.14822	0.011974
chr19	36009310	36009818	0.0022118	0.151604	90	0.16269	0.011081
chr19	36463818	36464023	2.2641e-05	-0.224433	10	0.7735	0.99793
chr19	38183561	38183686	0.0081195	0.767366	7	0.86429	0.096919
chr19	38256014	38256579	0.00023085	0.15719	109	0.20164	0.04445
chr19	38303825	38303996	1.4173e-08	-0.438071	14	0.37143	0.8095
chr19	39499084	39499461	0.0067742	0.148703	75	0.17915	0.030451
chr19	39833788	39834066	3.1289e-08	0.153621	22	0.16968	0.016061
chr19	40880490	40880684	2.2338e-05	0.332161	26	0.37885	0.046686
chr19	40966708	40967209	0.0025481	-0.305974	40	0.61955	0.92553
chr19	42199460	42199813	0.0013546	-0.286085	46	0.60243	0.88851
chr19	45647763	45648007	0.00045847	-0.277601	29	0.5978	0.8754
chr19	45766720	45766966	0.024065	0.439261	11	0.56294	0.12368
chr19	45901539	45901729	8.4268e-20	0.422411	28	0.43575	0.013339
chr19	45973129	45973247	0.00091626	0.4	8	0.4	3.3333e-07
chr19	46830627	46830677	8.5541e-05	-0.478881	14	0.44171	0.9206
chr19	49072187	49072519	0.017079	0.137319	99	0.21435	0.077031
chr19	49072519	49072823	0.0014456	0.165812	94	0.21478	0.048972
chr19	49421162	49421210	0.018839	0.399999	10	0.42	0.020001
chr19	49436746	49436957	0.018779	-0.304547	10	0.6286	0.93315
chr19	50328555	50329004	0.0035134	0.128888	95	0.1542	0.025309
chr19	53163126	53163330	0.0014224	-0.5545	12	0.40733	0.96183
chr19	53187988	53188069	0.032689	-0.554743	8	0.42855	0.98329
chr19	53982592	53982882	0.0035548	0.154693	90	0.16936	0.014663
chr19	55082213	55082280	0.00091605	0.482374	8	0.48238	6.6667e-07
chr19	55433214	55433703	0.041751	0.128728	108	0.20854	0.079815
chr19	55452071	55453062	0.00037611	0.116918	90	0.1485	0.031577
chr19	55647718	55648309	8.0996e-05	0.160486	89	0.17509	0.014599
chr19	56556988	56557214	4.7729e-06	-0.708873	14	0.2767	0.98557
chr19	56567288	56567871	0.015415	0.150079	94	0.17519	0.025113
chr19	56838474	56838715	7.7918e-07	-0.19625	16	0.273	0.46925
chr19	56840345	56840645	1.2827e-16	-0.13975	27	0.18233	0.32208
chr19	57799030	57799150	0.0008365	-0.343194	12	0.63508	0.97828
chr19	58002088	58002863	1.0241e-07	0.146103	139	0.16114	0.015035
chr19	58118041	58118437	0.020969	0.178348	85	0.22852	0.050173
chr19	58154748	58155094	0.035341	0.160407	72	0.16941	0.0090046
chr19	58355954	58356925	5.3508e-17	0.139831	225	0.16395	0.024123
chr19	58356926	58357232	4.3717e-06	0.203299	57	0.24225	0.038948
chr19	58357232	58357427	0.003751	0.174725	30	0.2232	0.048474
chr19	58396290	58396473	0.002672	0.136475	59	0.17347	0.036994
chr19	58562262	58562626	0.0065832	0.16917	72	0.19669	0.027523
chr19_GL383575v2_alt	82064	82262	0.011412	-0.220028	26	0.63209	0.85212
chr19_GL949752v1_alt	320020	320579	0.037926	0.171211	44	0.19063	0.019419
chr1_GL383518v1_alt	5200	5301	9.212e-05	-0.896639	9	0.095334	0.99197
chr1_KI270762v1_alt	352667	352918	4.4935e-06	0.251412	44	0.29052	0.039108
chr2	287596	287897	0.010702	0.164913	73	0.18047	0.015562
chr2	950882	951360	0.00075956	0.167565	82	0.1827	0.015134
chr2	3703659	3704005	4.4822e-07	0.165605	107	0.20255	0.036947
chr2	5691549	5691675	0.00010851	0.3685	27	0.41984	0.051339
chr2	9386922	9387132	7.9567e-12	-0.524909	25	0.34816	0.87307
chr2	18584589	18584729	1.4604e-06	0.292328	25	0.95789	0.66557
chr2	20667225	20667818	0.016796	0.131516	95	0.18765	0.05613
chr2	25168484	25168747	0.035992	0.160729	41	0.1846	0.023867
chr2	26172629	26172697	0.00037488	0.263139	17	0.27326	0.010118
chr2	26172710	26172765	0.011472	0.426575	13	0.4487	0.022128
chr2	27558120	27558389	0.032291	-0.112451	39	0.80066	0.91311
chr2	28811032	28811188	0.00064617	0.263641	39	0.32052	0.05688
chr2	38756098	38756165	0.030891	-0.434491	12	0.47772	0.91221
chr2	45004114	45004244	8.5852e-05	0.509722	12	0.95233	0.44261
chr2	45013734	45013912	0.0011539	0.246543	24	0.25071	0.0041672
chr2	47521371	47521511	0.0019911	0.24898	11	0.25964	0.010656
chr2	47570223	47570662	0.042413	0.141204	95	0.16898	0.027772
chr2	53859612	53860099	0.0044874	0.152689	104	0.19477	0.042077
chr2	63808736	63808861	0.019744	-0.778752	7	0.12157	0.90032
chr2	66391267	66391424	0.0080889	-0.364505	10	0.52986	0.89437
chr2	68319409	68319726	0.0012803	0.191745	48	0.19861	0.0068681
chr2	70790296	70790664	0.034379	0.164604	83	0.19231	0.027709
chr2	70888832	70889224	0.00113	0.147667	98	0.20256	0.054895
chr2	70901307	70901808	0.00073305	0.151421	102	0.19003	0.038605
chr2	74414608	74415932	1.0392e-05	0.153397	126	0.211	0.057606
chr2	86789377	86790113	0.00010574	0.1349	120	0.18742	0.052525
chr2	86914208	86914268	0.0045316	-0.219731	24	0.75533	0.97506
chr2	86914323	86914379	0.010325	-0.163341	27	0.69857	0.86191
chr2	88764998	88765541	0.013014	0.161364	87	0.20979	0.048425
chr2	90245060	90245194	0.00066115	-0.252072	23	6.6667e-07	0.25207
chr2	91974628	91974776	7.3149e-10	0.531367	20	0.89625	0.36488
chr2	98822574	98822946	0.0024627	0.146205	90	0.19239	0.046185
chr2	98989190	98989440	0.0008206	-0.319875	13	0.57243	0.89231
chr2	100104412	100104533	0.00015292	0.126266	18	0.1278	0.001537
chr2	100104676	100105694	3.9219e-09	0.119442	238	0.13693	0.01749
chr2	100321766	100322081	0.00056413	0.131168	101	0.14346	0.012294
chr2	106065528	106065948	0.00061188	0.150691	95	0.20053	0.049843
chr2	110245487	110245883	0.00017156	0.107796	110	0.15942	0.051626
chr2	112432962	112433360	0.0010604	0.194646	95	0.20772	0.013074
chr2	113235629	113235685	9.0061e-06	-0.304872	12	0.58263	0.8875
chr2	113542009	113542550	1.7107e-05	0.164157	117	0.19462	0.030462
chr2	119157861	119158997	5.6035e-16	0.140564	234	0.16738	0.026811
chr2	119524234	119524668	0.0017079	0.145656	93	0.19075	0.045097
chr2	127416110	127416331	1.5878e-05	-0.280412	17	0.15294	0.43335
chr2	130963617	130964141	4.235e-05	0.132412	119	0.15106	0.018647
chr2	131034525	131035350	4.8847e-10	0.163892	170	0.18224	0.018351
chr2	134718560	134718989	0.00046416	0.123435	101	0.14652	0.02309
chr2	135034128	135034218	0.018975	-0.32852	14	0.64588	0.9744
chr2	138780218	138780745	0.00043068	0.157473	103	0.17606	0.018583
chr2	142130086	142130199	0.013912	0.774999	8	0.775	6.6667e-07
chr2	153719615	153719755	0.017685	-0.40989	10	0.33118	0.74107
chr2	155966157	155966239	0.0030006	-0.345726	16	0.61028	0.95601
chr2	156368090	156368277	8.551e-08	-0.531071	17	0.34378	0.87485
chr2	160448504	160448689	8.4946e-05	-0.218338	25	0.67973	0.89807
chr2	174333700	174333849	0.0006701	0.321569	17	0.39161	0.070039
chr2	176080259	176080805	2.6796e-09	0.152987	148	0.18756	0.034575
chr2	176171709	176172127	0.011396	0.165146	90	0.27832	0.11318
chr2	189580796	189581138	0.041229	0.142043	78	0.15069	0.0086453
chr2	192195268	192195604	0.00043383	0.13113	62	0.13956	0.0084302
chr2	203372900	203373212	4.0866e-05	-0.384095	15	0.47433	0.85843
chr2	205331997	205332031	0.012736	-0.5388	9	0.44433	0.98313
chr2	206172099	206172356	0.0017971	-0.26325	26	0.68329	0.94654
chr2	207175082	207175220	1.4888e-09	-0.617565	19	0.29214	0.90971
chr2	207528657	207528857	1.7756e-05	-0.378146	16	0.56237	0.94052
chr2	208406582	208407050	0.0040651	0.136084	87	0.1625	0.026418
chr2	216226976	216227304	1.1206e-08	-0.289092	40	0.58262	0.87171
chr2	218781864	218781941	0.0084562	0.510143	7	0.51014	3.3333e-07
chr2	219434915	219435438	0.0066023	0.145908	94	0.22065	0.074745
chr2	221570813	221570925	0.012841	0.737499	8	0.8	0.062501
chr2	226835632	226835819	0.020188	0.370138	28	0.47379	0.10365
chr2	231614992	231615168	8.9826e-06	0.812636	11	0.89909	0.086455
chr2	232352480	232352622	3.757e-10	-0.171523	21	0.0095244	0.18105
chr2	232387620	232387722	0.012487	0.725	8	0.75	0.025
chr2	232485825	232486155	0.0069331	0.104465	87	0.12971	0.02524
chr2	232487710	232488265	0.00010615	0.12946	116	0.18289	0.053428
chr2	235535620	235535764	0.015869	-0.36275	12	0.62647	0.98922
chr2	235670424	235670863	0.00024401	0.101186	104	0.11041	0.0092244
chr2	236236989	236237578	0.042044	0.127399	81	0.15906	0.031663
chr2	237627619	237628164	8.155e-05	0.138739	111	0.14894	0.010198
chr2	237673368	237673593	3.4525e-08	-0.279568	13	0.58625	0.86582
chr2	238846512	238847154	9.9124e-05	0.175168	107	0.18402	0.0088502
chr2	238848979	238849928	9.401e-07	0.120035	132	0.1304	0.010366
chr2	241551954	241552531	0.035694	-0.272084	19	0.63342	0.90551
chr2	241902292	241902400	2.1811e-05	0.149928	14	0.18571	0.035786
chr20	609929	610494	7.6713e-10	0.135748	169	0.17826	0.042511
chr20	663896	664349	4.1931e-08	0.165387	112	0.19227	0.026885
chr20	2800354	2800723	0.00088021	0.144037	52	0.15616	0.012128
chr20	3092840	3093351	0.0024107	0.158349	94	0.23053	0.072177
chr20	3751697	3751837	0.005179	-0.201904	45	0.73137	0.93327
chr20	4221431	4221970	2.6353e-09	0.176957	100	0.22833	0.05137
chr20	5316297	5317290	5.4071e-10	0.153954	154	0.1869	0.032948
chr20	9506755	9507189	0.010466	0.158737	52	0.29457	0.13584
chr20	20369253	20369921	0.0026103	0.139059	101	0.18774	0.04868
chr20	21396475	21396809	0.0033377	0.128981	86	0.19874	0.069756
chr20	21505890	21506485	0.0026482	0.148692	107	0.17212	0.023426
chr20	21517462	21517617	0.0023089	0.302233	20	0.3344	0.032167
chr20	21521905	21521978	0.0010939	0.473725	23	0.49542	0.021696
chr20	21706409	21707161	1.5526e-05	0.150115	128	0.20793	0.057818
chr20	22581828	22582621	0.011282	0.143963	98	0.19821	0.054252
chr20	23157701	23157838	0.00029437	-0.18571	21	0.7501	0.93581
chr20	25081677	25082088	0.0045998	0.165943	93	0.21235	0.046412
chr20	26208327	26208639	0.011133	0.1501	87	0.19345	0.043352
chr20	26209204	26209713	1.0524e-05	0.137695	116	0.18214	0.04444
chr20	33698901	33699223	1.1216e-17	-0.559147	39	0.33835	0.8975
chr20	34558637	34559607	9.2302e-06	0.133927	137	0.17164	0.037711
chr20	35601433	35601526	0.010256	0.102329	16	0.10581	0.0034792
chr20	38724351	38724605	0.00018097	0.192378	40	0.22033	0.02795
chr20	38805524	38806847	4.4153e-09	0.129563	170	0.15043	0.020867
chr20	43916126	43916314	0.0087759	0.125593	39	0.1299	0.0043077
chr20	45098455	45098732	0.022235	0.152708	88	0.21939	0.066682
chr20	46251158	46251482	0.010074	0.161471	80	0.18427	0.022796
chr20	47526210	47526497	0.00019686	-0.354901	22	0.54534	0.90024
chr20	49318333	49318421	1.4533e-06	0.75309	12	0.81667	0.063577
chr20	56003649	56004237	0.017093	0.145141	83	0.1729	0.027755
chr20	56631559	56631631	0.025077	-0.256741	18	0.38994	0.64669
chr20	58854825	58855025	2.4936e-12	0.311354	48	0.55675	0.2454
chr20	58890285	58890328	0.00024481	-0.183296	9	6.6667e-07	0.1833
chr20	59577176	59577694	0.00058712	0.122068	108	0.16133	0.039265
chr20	61252581	61253474	6.079e-10	0.150147	179	0.16279	0.012643
chr20	63005435	63005986	0.0053418	0.122518	85	0.14687	0.024357
chr20	63177189	63177537	0.00070301	0.184684	98	0.20071	0.016024
chr20	63177577	63177859	0.0087998	0.161322	87	0.17976	0.018437
chr20	63253933	63254912	4.9377e-11	0.145495	201	0.19574	0.050241
chr20	63499139	63499231	3.3609e-06	0.190893	20	0.19804	0.0071506
chr21	14927220	14927377	7.7168e-06	-0.854324	12	0.011917	0.86624
chr21	33022632	33023392	0.024764	0.174991	76	0.20264	0.027645
chr21	33027654	33028054	0.044132	0.195491	74	0.23538	0.03989
chr21	33383441	33383553	1.1075e-05	-0.326499	10	6.6667e-07	0.3265
chr21	36747595	36748171	5.5432e-08	0.135836	127	0.16766	0.031822
chr21	41763460	41763830	8.0456e-10	-0.633563	30	0.30613	0.93969
chr21	41786653	41786860	0.00032539	-0.354982	11	6.6667e-07	0.35498
chr21	45409957	45410407	0.0034286	-0.302847	38	0.65098	0.95382
chr21	45478143	45478244	0.014053	0.350555	9	0.46567	0.11511
chr21	45642439	45642840	0.0025308	0.184238	91	0.22309	0.03885
chr21	45643554	45643811	1.996e-12	0.121623	91	0.12897	0.0073516
chr21	45818147	45818317	0.00064365	-0.438922	17	0.46882	0.90775
chr21	46099317	46099446	0.034581	0.369044	11	0.38326	0.014212
chr21	46161082	46161167	8.271e-05	-0.348684	9	0.64444	0.99313
chr21_KI270873v1_alt	9504	9631	0.00018449	0.262911	28	0.28106	0.018148
chr22	16609578	16609878	0.023045	0.151887	50	0.17795	0.02606
chr22	17369819	17370491	1.6401e-05	0.142786	123	0.17079	0.028008
chr22	19524373	19524772	0.017322	0.160626	73	0.17285	0.012224
chr22	19724018	19724268	0.0005881	-0.215484	69	0.68334	0.89883
chr22	19761637	19762063	0.00089256	-0.142889	42	0.17855	0.32144
chr22	19765803	19766012	0.0041419	-0.198302	52	0.65862	0.85692
chr22	20425069	20425269	0.03438	0.345297	11	0.87273	0.52743
chr22	20429475	20429642	0.0026468	-0.26084	38	0.70322	0.96406
chr22	20437956	20438225	0.00014235	0.163687	66	0.17604	0.012354
chr22	23459129	23459269	0.00047185	-0.432854	27	0.42516	0.85802
chr22	23459269	23459443	1.4986e-05	-0.237911	36	0.62822	0.86613
chr22	25179266	25179304	0.0078666	0.421333	7	0.47614	0.05481
chr22	25282936	25283486	0.0037122	0.124563	96	0.15228	0.027715
chr22	30210498	30210712	0.043805	-0.276323	15	0.5199	0.79622
chr22	37044211	37044318	0.017409	-0.550625	11	0.16064	0.71126
chr22	37824813	37824911	1.5071e-05	0.206403	35	0.22887	0.022467
chr22	37962851	37962982	0.020655	-0.261048	7	0.731	0.99205
chr22	39153305	39153488	0.023377	0.107138	35	0.1334	0.026262
chr22	41238444	41238621	8.4302e-06	-0.319655	33	0.4006	0.72025
chr22	41294262	41294611	0.024612	-0.199881	37	0.74554	0.94542
chr22	41914564	41914852	0.00094317	0.147562	86	0.16945	0.021888
chr22	42971295	42971431	0.00015271	-0.550262	18	0.36668	0.91694
chr22	42980756	42980901	0.033932	-0.253496	16	0.6054	0.8589
chr22	43411322	43411870	0.019901	0.1238	86	0.16721	0.043413
chr22	43411871	43412167	0.0023166	0.15624	52	0.1723	0.016058
chr22	45866970	45867369	0.00028881	0.156329	81	0.17212	0.015786
chr22	45972044	45972617	0.00010222	0.146933	115	0.18434	0.037412
chr22	46262872	46263273	9.0072e-06	0.117064	115	0.19876	0.081699
chr22	46627730	46627844	9.1408e-05	-0.67918	9	0.12467	0.80385
chr22	48575532	48575923	0.012372	0.106167	78	0.12203	0.015868
chr22	48576325	48576585	0.017104	0.132347	72	0.14587	0.013523
chr22	48576643	48576962	0.0056565	0.167556	90	0.19016	0.022607
chr22	49963448	49963760	6.592e-06	-0.390239	33	0.50808	0.89832
chr22	50720335	50720994	4.5991e-08	0.145871	145	0.19369	0.047814
chr22_KI270733v1_random	129876	129895	0.00086892	0.177242	8	0.22013	0.042883
chr22_KI270733v1_random	174949	174977	0.0057819	0.159761	19	0.28511	0.12535
chr3	20625412	20625570	0.024591	-0.294583	8	0.625	0.91958
chr3	39227626	39227782	0.0087844	-0.239933	18	0.68725	0.92719
chr3	47951918	47952008	0.03216	-0.364007	14	0.59959	0.9636
chr3	50312473	50312613	0.013197	-0.242998	17	0.68045	0.92345
chr3	63217441	63217569	0.00082162	-0.420375	8	0.062625	0.483
chr3	63217569	63217700	6.3148e-05	-0.18321	19	0.16847	0.35168
chr3	69198992	69199087	0.0006199	-0.343057	15	0.54663	0.88969
chr3	79365669	79365755	0.038264	-0.141283	9	0.80653	0.94781
chr3	90205116	90205304	0.032326	-0.304971	10	0.35131	0.65628
chr3	97910472	97910622	0.00022471	-0.535852	9	0.37778	0.91363
chr3	113441610	113441819	5.5106e-05	-0.50669	13	0.23685	0.74354
chr3	122577845	122578005	4.9536e-06	0.145974	26	0.16332	0.017346
chr3	123447955	123448289	0.00012146	0.137079	106	0.1856	0.048519
chr3	125936692	125936945	2.6191e-05	-0.320673	28	0.57123	0.8919
chr3	126524122	126524224	2.719e-08	0.533055	18	0.55333	0.020278
chr3	128496881	128497291	2.9591e-06	0.185243	48	0.2139	0.02866
chr3	129975468	129976028	0.0032339	0.155949	92	0.26877	0.11282
chr3	134795872	134796973	1.535e-07	0.171781	158	0.19138	0.019599
chr3	137770975	137771388	0.017628	0.171583	61	0.18522	0.013639
chr3	138938494	138938593	0.03035	0.266977	12	0.43178	0.1648
chr3	141051548	141051905	0.011066	0.112097	86	0.12137	0.0092752
chr3	145927876	145928081	1.0861e-05	-0.287123	24	0.64039	0.92751
chr3	147391980	147392788	7.7801e-05	0.166039	106	0.21188	0.045843
chr3	150821325	150821572	0.017738	-0.733416	7	0.18571	0.91913
chr3	155125003	155125343	6.5001e-11	-0.399582	34	0.41785	0.81743
chr3	156816060	156816848	2.1133e-07	0.196178	126	0.23503	0.038852
chr3	158634614	158634807	0.00010722	-0.277105	26	0.2002	0.47731
chr3	160225964	160226351	4.1146e-05	0.173746	100	0.19323	0.01948
chr3	170585401	170585786	0.035299	0.205521	73	0.23804	0.032516
chr3	171751729	171751952	0.00069788	-0.159999	8	6.6667e-07	0.16
chr3	180036436	180037304	1.8286e-09	0.160849	141	0.18448	0.023628
chr3	183607573	183607945	0.0054073	-0.191544	36	0.70959	0.90113
chr3	184335555	184336400	0.0023558	0.163728	99	0.18322	0.019493
chr3	185352086	185352302	5.1548e-06	-0.747494	11	0.18351	0.93101
chr3	186193730	186194342	0.0060586	0.203201	73	0.30441	0.10121
chr3	186863831	186864058	0.0048086	-0.412285	19	0.44259	0.85488
chr3	192409286	192409358	0.0082379	0.314095	7	0.31505	0.00095295
chr3	194687219	194687680	4.1041e-07	0.203542	90	0.22033	0.016789
chr3	196142921	196143160	0.031187	-0.698891	10	0.19847	0.89736
chr3	196207422	196207510	0.00034499	0.481233	10	0.54	0.058767
chr3	196762301	196762433	0.048436	-0.41612	13	0.49678	0.9129
chr3	197602797	197602977	5.4603e-05	-0.304147	25	0.61099	0.91513
chr3	198081709	198081811	0.040194	0.38692	17	0.6718	0.28488
chr3_KI270924v1_alt	33128	33274	3.5605e-09	0.375309	27	0.76604	0.39073
chr3_KI270936v1_alt	32418	32472	0.025897	0.512334	13	0.73949	0.22715
chr4	1195124	1195314	0.0010116	-0.440613	22	0.39582	0.83643
chr4	1789846	1789971	0.0077589	-0.887709	7	6.6667e-07	0.88771
chr4	3532992	3533283	1.3192e-07	0.583533	15	0.64993	0.0664
chr4	6837210	6837321	0.00065555	-0.443261	19	0.54423	0.98749
chr4	20253153	20253897	0.00012998	0.12769	87	0.13763	0.0099387
chr4	33089945	33090217	0.00011665	-0.397513	16	0.5403	0.93781
chr4	37243710	37244257	0.00023216	0.157549	99	0.2008	0.043253
chr4	37244593	37244896	7.4955e-05	0.218935	76	0.2443	0.025364
chr4	37668485	37668641	0.025979	-0.350867	15	0.5862	0.93707
chr4	41256965	41257385	0.0035731	0.196111	96	0.21328	0.017174
chr4	41881480	41881900	1.469e-05	0.16505	109	0.18049	0.015439
chr4	42151367	42151957	2.0477e-08	0.161602	169	0.20402	0.042422
chr4	42397616	42398111	0.001448	0.169986	95	0.19459	0.0246
chr4	44447469	44448800	1.5868e-20	0.186848	288	0.21783	0.030986
chr4	56978223	56978317	0.031458	-0.278862	14	0.12595	0.40481
chr4	76916468	76916865	0.045123	-0.22534	26	0.70931	0.93465
chr4	83186348	83186465	0.021077	-0.271246	17	0.67173	0.94298
chr4	104904237	104904480	0.0001107	-0.5235	10	0.2666	0.7901
chr4	121764602	121765300	9.2911e-08	0.118932	142	0.1374	0.018465
chr4	131241995	131242189	0.00090302	-0.321491	11	0.54555	0.86704
chr4	131976181	131976427	1.7022e-18	-0.311763	28	0.62882	0.94058
chr4	133151483	133151923	0.0034672	0.152204	80	0.1793	0.027092
chr4	145369443	145369574	0.0009025	-0.425373	18	0.24841	0.67378
chr4	151390779	151390896	1.4513e-06	-0.258409	16	0.63403	0.89244
chr4	158170826	158171145	1.6076e-15	-0.785742	22	0.17241	0.95815
chr4	170025854	170026321	0.0086757	0.137848	101	0.167	0.029149
chr4	170089632	170090428	1.3728e-10	0.140185	145	0.15149	0.011303
chr4	183737078	183737573	0.0002276	-0.188076	38	0.71224	0.90032
chr4	185019524	185019771	0.0061123	0.161717	47	0.17124	0.0095201
chr5	169344	169489	0.0098651	0.405799	16	0.51095	0.10515
chr5	322399	322824	0.0036048	0.20337	72	0.21541	0.012037
chr5	480752	480984	0.014481	-0.546444	15	0.29413	0.84058
chr5	523918	524363	0.0036553	0.216623	104	0.24132	0.024702
chr5	555131	555213	0.033902	-0.423535	16	0.42799	0.85152
chr5	958722	959049	6.6833e-05	-0.188878	48	0.27884	0.46772
chr5	1009491	1009882	5.1213e-05	0.263877	89	0.28001	0.016134
chr5	1099958	1100224	1.9657e-08	-0.33283	26	0.49448	0.82731
chr5	1140061	1140201	5.0065e-11	-0.5321	20	0.22935	0.76145
chr5	1155840	1156419	0.007023	0.177983	90	0.22572	0.047739
chr5	1445114	1445240	0.0062423	0.374021	32	0.39908	0.025056
chr5	1445375	1445545	2.7485e-17	0.588198	43	0.62369	0.035489
chr5	1594380	1594683	1.4755e-10	0.223935	77	0.45886	0.23493
chr5	1878304	1878715	0.0027833	0.214779	80	0.26366	0.048883
chr5	1931185	1931818	1.4875e-05	0.215053	109	0.2291	0.014043
chr5	2748715	2748978	2.2996e-06	0.216009	73	0.65251	0.4365
chr5	2749628	2749753	1.0348e-06	0.394134	33	0.82767	0.43354
chr5	3594400	3594907	0.03242	0.136425	80	0.1613	0.024875
chr5	5140341	5140748	0.00047178	0.183427	100	0.19856	0.015133
chr5	6773439	6773615	0.032952	-0.15275	28	0.45888	0.61163
chr5	11903539	11904255	2.4449e-07	0.145095	151	0.17378	0.028687
chr5	11904256	11904621	2.9456e-05	0.186404	105	0.20523	0.01883
chr5	15733830	15733991	7.76e-05	-0.489067	11	0.49999	0.98906
chr5	16179407	16179867	6.9104e-06	0.124175	120	0.16436	0.040181
chr5	31193801	31193863	0.020671	0.208124	22	0.21484	0.0067121
chr5	34307311	34307459	5.9783e-08	-0.494745	17	0.36961	0.86435
chr5	37209088	37209339	2.8416e-08	0.103562	16	0.86606	0.7625
chr5	42979264	42979498	0.00056429	-0.268914	40	0.70607	0.97498
chr5	42980043	42980636	1.5514e-08	-0.252777	61	0.67549	0.92826
chr5	43088519	43088867	0.00052563	-0.189346	47	0.73484	0.92418
chr5	58557990	58558129	3.8346e-07	-0.502769	19	0.35526	0.85803
chr5	64165658	64166117	0.00012205	0.140526	104	0.15962	0.019099
chr5	69516145	69516305	0.0012147	-0.382708	21	0.53983	0.92254
chr5	73419433	73419929	0.0015476	0.17487	87	0.18867	0.013805
chr5	76953255	76954356	2.3871e-11	0.16835	165	0.20028	0.031926
chr5	77043922	77044070	7.7759e-06	-0.459192	17	0.40053	0.85972
chr5	77211048	77211341	0.0014553	0.147912	83	0.16801	0.020096
chr5	77628329	77628446	3.667e-12	0.378526	34	0.42607	0.047542
chr5	78509860	78510480	3.4884e-05	0.174193	83	0.19678	0.02259
chr5	95285249	95285436	2.0139e-11	0.737299	20	0.75875	0.021451
chr5	102189584	102189776	1.7336e-10	-0.486998	15	0.43547	0.92246
chr5	115962655	115962753	0.0019484	0.297417	12	0.33908	0.041667
chr5	117846814	117846900	0.003199	-0.421152	11	0.50312	0.92427
chr5	118426824	118426913	0.010472	-0.572708	8	0.25625	0.82896
chr5	123099830	123099973	6.9747e-07	-0.544296	19	0.36328	0.90758
chr5	123430766	123430910	2.2858e-05	-0.447595	22	0.44521	0.89281
chr5	129460013	129460536	0.00020013	0.173017	47	0.18299	0.0099723
chr5	132514103	132514272	7.6021e-08	-0.602521	23	0.34707	0.94959
chr5	135028102	135029025	1.3668e-11	0.144245	181	0.17615	0.031904
chr5	135508535	135508816	8.6448e-07	0.755727	11	0.93764	0.18191
chr5	135535423	135535738	0.032423	0.163248	70	0.22355	0.0603
chr5	135578253	135578494	9.375e-05	-0.240363	11	0.026001	0.26636
chr5	135930377	135930766	0.0070208	0.162316	83	0.20994	0.047627
chr5	138114894	138115014	8.8322e-07	-0.547902	15	0.35116	0.89907
chr5	138466446	138466857	0.0047342	0.19358	41	0.24293	0.049352
chr5	139055940	139056204	0.0072047	-0.228453	26	0.7006	0.92905
chr5	139274451	139274851	1.8591e-05	-0.27363	29	0.54125	0.81488
chr5	139393993	139394476	0.00037364	0.152559	103	0.16868	0.016123
chr5	139394484	139394636	0.0022015	0.270197	31	0.29127	0.021075
chr5	139394636	139395223	7.6296e-08	0.172244	130	0.21816	0.045915
chr5	140719942	140720037	0.035681	-0.258734	11	0.67273	0.93146
chr5	155728245	155728870	2.8114e-05	0.139979	104	0.15911	0.019134
chr5	170245374	170245764	0.00020647	-0.219845	38	0.60959	0.82944
chr5	171311031	171311634	0.0004309	0.16635	79	0.188	0.021654
chr5	171316217	171316723	0.01499	0.139179	79	0.19627	0.057087
chr5	171415805	171415971	0.03336	-0.491459	9	0.33322	0.82468
chr5	174721292	174721420	1.0019e-05	0.160953	15	0.19353	0.032581
chr5	176060819	176060951	0.0046529	0.313576	22	0.31862	0.0050458
chr5	176620478	176620600	0.004591	0.172514	24	0.19786	0.025347
chr5	176680078	176680313	5.2741e-13	0.61236	22	0.83182	0.21946
chr5	177479671	177479879	7.2547e-05	0.259111	9	0.44444	0.18533
chr5	178429005	178429247	1.0818e-05	-0.676884	11	0.16591	0.84279
chr5	178994721	178995158	0.0007602	0.139356	102	0.18345	0.044098
chr5	179023815	179024261	0.018721	0.127624	78	0.14002	0.012393
chr5	179816728	179817239	0.00029587	0.176813	93	0.19633	0.01952
chr5	180648848	180649399	5.8353e-08	0.121857	133	0.14205	0.020188
chr5	180673812	180674535	2.0976e-05	0.173586	116	0.20095	0.02736
chr5_GL339449v2_alt	116994	117052	0.00047894	-0.1435	18	0.47711	0.62061
chr5_GL339449v2_alt	298724	298778	0.030926	-0.311168	8	0.67577	0.98694
chr5_KI270791v1_alt	64229	64373	0.00071485	0.271344	30	0.3173	0.045956
chr5_KI270791v1_alt	64511	64784	0.00286	0.191095	39	0.21658	0.025487
chr5_KI270792v1_alt	173429	174006	7.1349e-05	0.180835	104	0.21593	0.035099
chr5_KI270793v1_alt	104279	104654	0.035322	0.214356	89	0.24036	0.026007
chr5_KI270793v1_alt	104791	104942	0.0016615	0.422038	18	0.43315	0.011112
chr6	392453	392882	0.0019381	0.173435	51	0.19522	0.021787
chr6	1393510	1394331	0.00082929	0.160484	96	0.20351	0.043021
chr6	2423425	2423633	0.00085051	-0.256598	15	0.60007	0.85667
chr6	4078866	4079025	0.00016333	0.208555	42	0.45755	0.24899
chr6	11043681	11044261	8.542e-09	0.1261	152	0.14131	0.015213
chr6	17704014	17704218	0.00013919	-0.263369	28	0.59029	0.85365
chr6	19837617	19838004	2.0463e-05	0.148863	112	0.15599	0.007125
chr6	24034031	24034231	0.0010558	-0.347625	20	0.45147	0.79909
chr6	27312085	27312305	3.5166e-15	0.268263	22	0.333	0.064737
chr6	27600683	27600855	0.004885	-0.426168	18	0.42901	0.85518
chr6	28896014	28896116	0.0014381	0.577777	9	0.57778	6.6667e-07
chr6	29718427	29718738	0.0008325	-0.171159	37	0.69431	0.86547
chr6	30464334	30464478	0.0072677	0.570002	10	0.7334	0.1634
chr6	31580682	31580797	0.0014017	0.830115	9	0.95556	0.12544
chr6	31817166	31817243	0.0012839	-0.169445	17	0.13563	0.30507
chr6	31829347	31829437	3.5997e-06	-0.304952	18	6.6667e-07	0.30495
chr6	33571246	33571545	0.0020503	0.130059	49	0.13486	0.0048029
chr6	34465756	34466586	0.030669	0.156179	110	0.26626	0.11008
chr6	34786554	34786721	0.031614	-0.285473	16	0.64736	0.93283
chr6	35486158	35486382	0.048939	-0.171562	35	0.29471	0.46628
chr6	35492256	35492467	0.010448	0.675935	8	0.81512	0.13919
chr6	36941589	36941706	0.026492	-0.281986	18	0.68698	0.96896
chr6	37056072	37056472	0.0013035	-0.353214	18	0.50999	0.8632
chr6	41373066	41373506	0.00022871	0.119472	98	0.14505	0.025578
chr6	42727595	42727727	0.013218	0.508625	8	0.71675	0.20813
chr6	43275057	43275441	0.008524	0.144155	84	0.16895	0.024794
chr6	50845620	50845927	5.2979e-16	0.467922	26	0.48077	0.012847
chr6	52995723	52995879	0.0045803	-0.299859	14	0.58556	0.88542
chr6	56895263	56895440	9.2064e-06	-0.216079	24	0.68034	0.89642
chr6	56895644	56895746	0.015963	-0.375949	11	0.46711	0.84306
chr6	71267019	71267144	0.0039484	-0.318313	17	0.63071	0.94902
chr6	73450710	73450817	1.2344e-07	-0.511099	19	0.34084	0.85194
chr6	75202144	75202368	0.0049134	0.219024	32	0.22424	0.0052194
chr6	82558560	82558704	0.00032221	-0.50578	22	0.38631	0.89209
chr6	83709012	83709161	0.0017722	0.158059	34	0.16306	0.005
chr6	89411873	89411972	0.045231	0.161143	26	0.16531	0.0041667
chr6	99613847	99614564	3.8766e-07	0.11544	144	0.14592	0.030484
chr6	99993425	99993974	0.0011355	0.14265	90	0.1807	0.038048
chr6	104940852	104940952	0.02691	0.302311	20	0.3599	0.057589
chr6	110357708	110358761	6.5386e-09	0.128198	164	0.15464	0.026443
chr6	110400023	110400286	0.00017753	-0.485333	17	0.070902	0.55624
chr6	110476479	110476615	2.7568e-10	0.574666	17	0.57625	0.0015889
chr6	113860238	113860356	0.045186	0.227901	33	0.23445	0.0065455
chr6	122849641	122849793	0.010572	-0.33841	16	0.57679	0.9152
chr6	133855039	133855142	0.012268	0.482111	9	0.51389	0.031778
chr6	133895795	133896021	0.00082711	0.268852	33	0.29322	0.024364
chr6	135771205	135771357	0.044335	-0.299167	18	0.50725	0.80642
chr6	156670030	156670195	0.044374	-0.454298	13	0.41329	0.86759
chr6	158572506	158572606	6.3027e-05	-0.5437	10	0.3967	0.9404
chr6	160005970	160006063	0.022307	0.278035	17	0.68824	0.4102
chr6	160685433	160685619	7.3815e-10	-0.489089	29	0.28926	0.77835
chr6	165660433	165660869	0.0022096	0.166491	95	0.21002	0.043526
chr6	165661190	165661832	0.00076407	0.119196	102	0.13185	0.012654
chr6	165662492	165663083	0.00048378	0.124504	113	0.14335	0.018844
chr6	166308101	166308526	0.026421	0.130542	80	0.15535	0.024804
chr6	167203596	167203698	0.00047559	-0.66145	9	0.15556	0.81701
chr6	168441349	168441721	0.039879	0.157755	68	0.17582	0.018069
chr6_GL000250v2_alt	3161997	3162062	0.04799	-0.211638	15	0.073289	0.28493
chr6_GL000251v2_alt	463852	463952	0.0028101	0.121788	22	0.12922	0.0074275
chr6_GL000251v2_alt	501430	501574	2.9014e-11	0.556823	17	0.83529	0.27847
chr6_GL000251v2_alt	3294379	3294494	0.00015751	-0.307238	25	0.20217	0.50941
chr6_GL000252v2_alt	49660	49729	0.013523	-0.161491	12	0.10818	0.26967
chr6_GL000252v2_alt	946450	946645	0.036645	-0.304965	15	0.575	0.87997
chr6_GL000252v2_alt	2439847	2440133	0.0010884	0.404091	11	0.82791	0.42382
chr6_GL000252v2_alt	2746460	2746543	0.01394	0.408185	9	0.57052	0.16233
chr6_GL000252v2_alt	3076954	3077202	5.5326e-05	-0.291531	21	0.15399	0.44553
chr6_GL000253v2_alt	132206	132313	0.0035903	0.363258	10	0.36326	6.6667e-07
chr6_GL000253v2_alt	1362985	1363100	0.00044113	0.186805	12	0.18681	6.6667e-07
chr6_GL000254v2_alt	2524880	2525150	0.035214	-0.246756	11	0.42418	0.67094
chr6_GL000255v2_alt	161500	161698	5.0964e-06	0.302945	15	0.5902	0.28726
chr6_GL000255v2_alt	243106	243165	2.0285e-11	0.231666	20	0.2431	0.011434
chr6_GL000255v2_alt	3085007	3085255	0.00088269	-0.186658	21	0.14864	0.33529
chr6_GL000255v2_alt	4387591	4387658	0.0028458	0.158194	22	0.16177	0.0035758
chr6_GL000256v2_alt	324757	324862	1.7581e-07	0.269966	15	0.88333	0.61337
chr7	539394	539623	0.04291	-0.667763	18	0.24764	0.91541
chr7	712408	712564	6.0192e-14	0.239503	58	0.24658	0.0070741
chr7	712564	712886	0.0067895	0.191407	54	0.23281	0.041408
chr7	1062478	1062710	0.00049208	-0.367052	16	0.57103	0.93808
chr7	1075723	1075975	5.6369e-11	-0.759801	20	0.17707	0.93687
chr7	1147267	1147451	1.4421e-06	-0.451194	21	0.46247	0.91367
chr7	1232782	1233445	0.00037693	0.163254	106	0.20454	0.041287
chr7	1235606	1236790	8.2222e-22	0.183215	306	0.24509	0.061879
chr7	1246906	1247304	0.015932	0.197547	71	0.23402	0.036474
chr7	1247323	1247559	0.00072088	0.307476	26	0.33594	0.028462
chr7	1321440	1321633	0.020985	0.271569	34	0.51327	0.24171
chr7	1559116	1559404	4.3823e-06	-0.529072	21	0.34779	0.87686
chr7	1621136	1621523	0.0067117	0.370692	25	0.45092	0.080233
chr7	1817461	1817591	0.031342	-0.243087	23	0.73026	0.97335
chr7	1886898	1887001	0.00095791	-0.761627	9	0.19422	0.95585
chr7	2534614	2534732	2.2545e-06	-0.316946	22	0.64013	0.95707
chr7	2637956	2638158	1.5194e-05	0.522915	16	0.8755	0.35259
chr7	2665151	2665209	0.031145	0.431513	12	0.8915	0.45999
chr7	4623583	4623813	1.0821e-08	-0.461523	34	0.41183	0.87335
chr7	4958784	4959260	0.0046127	0.177764	102	0.19479	0.017027
chr7	6526444	6526909	8.092e-05	0.200712	95	0.2194	0.018688
chr7	6615386	6616298	4.3313e-07	0.174211	125	0.1928	0.018588
chr7	6944680	6944780	0.0010538	0.229824	15	0.9754	0.74558
chr7	7465231	7465576	1.5572e-07	-0.435895	24	0.32002	0.75592
chr7	8261721	8262429	0.00072624	0.196057	107	0.22149	0.025435
chr7	8433736	8434593	3.0905e-07	0.222489	83	0.25186	0.029375
chr7	16790381	16790647	1.6638e-06	-0.473665	18	0.42917	0.90284
chr7	18938317	18938490	3.8581e-05	-0.165755	22	0.79481	0.96057
chr7	20668254	20668371	0.045087	-0.183575	18	0.74848	0.93206
chr7	20784529	20784864	0.042583	0.192316	77	0.29197	0.099654
chr7	23490490	23490831	0.011294	0.271157	17	0.75512	0.48396
chr7	23636153	23636325	2.5882e-06	-0.603048	19	0.29032	0.89336
chr7	27088226	27088403	4.4719e-05	0.250618	29	0.36296	0.11234
chr7	27139209	27139812	0.033236	0.178364	86	0.24143	0.063062
chr7	27145142	27145349	1.0361e-08	0.570683	26	0.61657	0.045885
chr7	27152530	27152721	0.013654	0.523545	11	0.58418	0.060637
chr7	27205299	27205496	0.00024353	0.524754	20	0.53765	0.012897
chr7	28955637	28955844	0.0092369	0.236297	42	0.49218	0.25588
chr7	28957963	28958581	2.5669e-06	0.145993	119	0.16467	0.018673
chr7	29194382	29194437	0.0005999	0.402935	15	0.41721	0.01427
chr7	34175228	34175455	0.013741	-0.405172	10	0.5185	0.92367
chr7	37448433	37449023	2.0829e-06	0.165427	113	0.17777	0.012345
chr7	43112450	43112527	0.044611	0.525277	18	0.53078	0.0055004
chr7	43112527	43113044	0.0044242	0.201596	90	0.21209	0.010493
chr7	43584918	43585071	0.017784	-0.448758	11	0.46473	0.91348
chr7	44104337	44104815	0.016978	0.181355	94	0.19657	0.015213
chr7	44276274	44276398	0.017055	0.597798	9	0.611	0.013202
chr7	44309701	44310066	0.00041602	0.177706	85	0.19198	0.014275
chr7	44325223	44325501	0.0045721	0.168984	62	0.17968	0.010694
chr7	47959246	47959356	0.0084723	-0.257264	11	0.67183	0.92909
chr7	49773707	49774576	3.2349e-10	0.168804	173	0.18655	0.017749
chr7	50783059	50783167	8.9123e-09	0.358857	14	0.51193	0.15307
chr7	51022386	51022487	0.00016779	-0.440201	15	0.35802	0.79822
chr7	56150291	56150435	9.9758e-05	-0.320884	19	0.6474	0.96828
chr7	56174750	56175026	0.0071046	0.196438	59	0.32158	0.12515
chr7	60991952	60992051	0.01257	0.397111	12	0.78867	0.39156
chr7	60992300	60992388	0.00028602	0.597085	10	0.8779	0.28082
chr7	68851582	68851787	0.00084007	-0.480296	18	0.25306	0.73335
chr7	71131322	71131782	0.002324	0.141436	107	0.15855	0.017112
chr7	71131917	71132254	0.048531	0.165822	73	0.18754	0.021717
chr7	73831402	73831469	0.013981	-0.643848	15	0.25603	0.89987
chr7	74610693	74610829	0.02459	-0.184242	11	0.19255	0.37679
chr7	78594646	78594753	0.0031404	-0.271074	9	0.69244	0.96352
chr7	78813551	78813583	0.0033664	-0.344839	10	0.55	0.89484
chr7	79454274	79454480	2.2747e-05	0.479654	14	0.48996	0.01031
chr7	88759748	88760085	1.6483e-10	0.157431	58	0.19109	0.033655
chr7	97731852	97732091	0.032958	0.133444	16	0.13344	6.6667e-07
chr7	98371887	98372031	8.5449e-05	-0.736203	12	0.21725	0.95345
chr7	98869706	98870069	0.0017563	0.147351	97	0.17281	0.025457
chr7	100493585	100493827	0.0020752	-0.218612	52	0.40939	0.62801
chr7	103989423	103989722	4.0369e-05	0.143753	97	0.15274	0.0089897
chr7	120272923	120273409	0.0015575	0.162035	77	0.17605	0.014019
chr7	120273412	120273523	1.1578e-09	0.314599	15	0.322	0.0074006
chr7	124032780	124033338	4.6767e-08	0.155105	143	0.1778	0.022695
chr7	128032262	128032771	0.0053285	0.147763	107	0.17687	0.029103
chr7	128351854	128352162	0.012448	0.159026	91	0.22639	0.067363
chr7	128830682	128831094	0.027989	0.160004	88	0.16883	0.0088217
chr7	128916232	128916276	0.018796	0.5857	10	0.7857	0.2
chr7	130140909	130141128	0.000352	0.36241	19	0.82632	0.46391
chr7	141073162	141073513	0.0022991	0.116025	81	0.12708	0.011058
chr7	141073522	141073675	1.0624e-08	0.238513	33	0.24903	0.010515
chr7	149285088	149285438	0.017669	0.165944	78	0.18263	0.016684
chr7	150220567	150220881	1.289e-08	0.191824	19	0.21216	0.020334
chr7	152586520	152586606	0.010349	-0.329928	14	0.61958	0.94951
chr7	155467705	155468385	0.0056843	0.165229	77	0.20743	0.0422
chr7	155803012	155803596	6.5129e-10	0.118509	178	0.16165	0.043137
chr7	157009485	157009810	0.0083178	0.122751	67	0.13908	0.016333
chr7	157020690	157021409	0.022071	0.158259	96	0.19691	0.038648
chr7	157500805	157501366	0.013578	-0.15985	98	0.67674	0.83659
chr7	157684495	157685312	5.5529e-06	0.125585	134	0.14696	0.021376
chr7	157685312	157685689	9.9761e-05	0.143413	92	0.1803	0.036888
chr7	157693212	157693766	0.00015983	0.166367	109	0.19328	0.026911
chr7	158587799	158588668	0.0002407	0.151964	96	0.20324	0.05128
chr8	737327	737839	3.5365e-07	0.158317	115	0.18663	0.02831
chr8	1817102	1817246	3.4346e-09	-0.374565	31	0.30163	0.67619
chr8	2001501	2001821	0.004351	0.216064	88	0.22696	0.010894
chr8	16791220	16791255	0.013868	-0.616991	8	0.31563	0.93262
chr8	19939623	19940216	0.0014789	0.166444	93	0.19477	0.028323
chr8	22582674	22582875	3.1248e-10	-0.452494	17	0.46929	0.92179
chr8	26267358	26267533	0.026399	-0.465208	8	0.171	0.63621
chr8	28880775	28880990	0.031298	-0.214504	29	0.67712	0.89163
chr8	28934647	28934722	0.013685	-0.136345	8	0.857	0.99334
chr8	30247167	30247293	0.0060256	-0.308181	21	0.61308	0.92126
chr8	30247331	30247639	0.004469	-0.245534	41	0.66349	0.90902
chr8	37747962	37748201	8.955e-08	-0.22788	14	0.030643	0.25852
chr8	37842019	37842312	1.3859e-05	-0.255677	75	0.60805	0.86372
chr8	38650813	38651217	0.018398	0.112531	86	0.14227	0.02974
chr8	52565103	52565495	0.0062864	0.166288	81	0.18525	0.018959
chr8	53250791	53251336	0.017837	0.152495	93	0.17742	0.024928
chr8	53693006	53693243	0.00041094	0.234936	16	0.26233	0.027395
chr8	54453817	54454269	0.0042145	0.181261	88	0.20234	0.021076
chr8	54457782	54458472	9.3529e-08	0.146977	133	0.17573	0.028757
chr8	54466746	54467367	4.0272e-05	0.169249	126	0.19875	0.029497
chr8	55101134	55101513	0.014273	0.15636	89	0.20206	0.045704
chr8	57994529	57994729	0.0143	0.185924	63	0.19253	0.00661
chr8	58676509	58677033	0.0043594	-0.255846	47	0.62317	0.87902
chr8	70104835	70105046	6.0096e-05	-0.296779	26	0.58846	0.88524
chr8	72537184	72537245	0.0028415	0.268148	18	0.27413	0.0059817
chr8	72881299	72881456	1.5381e-06	-0.507446	25	0.35997	0.86742
chr8	73092571	73093264	0.0031475	0.138124	102	0.17746	0.03934
chr8	91816180	91816632	5.9558e-05	-0.146338	42	0.79477	0.9411
chr8	92102667	92103189	2.1181e-05	0.102758	117	0.11021	0.0074501
chr8	92103258	92103326	0.003165	0.551852	9	0.55556	0.0037037
chr8	93329634	93329771	1.7128e-05	-0.415767	18	0.53729	0.95306
chr8	96160598	96161230	0.0036304	0.131482	92	0.15034	0.018855
chr8	96495004	96495245	0.01976	0.127674	46	0.1339	0.0062247
chr8	98948894	98949582	0.011526	0.14242	80	0.1926	0.050185
chr8	128897216	128897469	3.4606e-06	-0.193278	18	0.66719	0.86046
chr8	141616275	141616516	0.013259	-0.384703	9	0.023964	0.40867
chr8	142322797	142323031	0.0055705	-0.458899	19	0.46856	0.92746
chr8	142510684	142510752	0.020441	0.1049	30	0.11438	0.0094778
chr8	142681909	142682122	0.0029002	-0.23984	25	0.32965	0.56949
chr8	142700677	142700807	0.0468	-0.231688	35	0.70338	0.93507
chr8	143275835	143275903	0.0083132	0.136571	7	0.2	0.063429
chr8	144713486	144713638	0.0070908	0.181396	36	0.332	0.1506
chr8_KI270816v1_alt	204125	204261	1.3968e-10	-0.37522	17	0.56471	0.93993
chr8_KI270818v1_alt	18692	19090	7.6441e-08	0.161069	112	0.18749	0.026426
chr8_KI270818v1_alt	19090	19544	0.0010283	0.122068	104	0.15122	0.029157
chr8_KI270818v1_alt	19619	20036	0.0083355	0.148731	83	0.17498	0.026245
chr8_KI270821v1_alt	631	831	0.0086812	-0.533556	11	0.29305	0.82661
chr8_KI270821v1_alt	892116	892283	0.00013306	-0.346154	13	0.423	0.76915
chr9	72908	73484	1.206e-05	0.190212	110	0.2182	0.02799
chr9	113214	114048	9.4748e-09	0.167344	158	0.19896	0.031616
chr9	971754	971951	1.7196e-06	0.320188	17	0.41901	0.098819
chr9	1042503	1042625	0.02504	0.26588	36	0.38913	0.12325
chr9	14346365	14346642	2.3743e-09	0.416691	43	0.45212	0.035424
chr9	15330134	15330239	2.3299e-08	-0.274812	22	0.59805	0.87286
chr9	23820866	23821060	0.0044292	0.142882	59	0.19459	0.051706
chr9	25677941	25678231	0.039598	0.152284	75	0.15916	0.0068711
chr9	34137108	34137296	0.016201	-0.477398	9	0.44444	0.92184
chr9	35675652	35676226	0.021213	0.164593	81	0.19715	0.032556
chr9	37002830	37002955	0.00145	0.336619	14	0.33724	0.00061967
chr9	39347455	39347635	0.00078043	0.232385	13	0.9	0.66762
chr9	40107357	40107488	4.8017e-07	-0.733196	12	0.052917	0.78611
chr9	41123537	41124208	0.044235	0.130508	97	0.25128	0.12077
chr9	66269138	66269270	3.9294e-06	-0.51142	23	0.27039	0.78181
chr9	67688732	67688829	0.00033338	0.304174	17	0.35035	0.046179
chr9	69325332	69325755	0.0084227	0.171258	97	0.19084	0.019577
chr9	70204776	70204981	2.0028e-08	-0.687885	14	0.2525	0.94039
chr9	71446653	71447105	5.418e-05	0.182311	102	0.21279	0.030483
chr9	72841777	72842109	0.00010851	-0.275218	38	0.62743	0.90265
chr9	77020296	77020716	7.0667e-05	0.125429	98	0.1659	0.040469
chr9	77647637	77648093	0.00024176	0.183357	87	0.20418	0.02082
chr9	79103561	79103720	0.0025208	-0.578069	24	0.39574	0.97381
chr9	83538454	83538482	0.0069146	0.472108	13	0.47898	0.0068772
chr9	85522738	85523020	6.5711e-11	0.439697	20	0.4545	0.014803
chr9	93306641	93307080	0.011297	-0.191982	54	0.70273	0.89471
chr9	93954450	93955019	3.2277e-06	0.189169	120	0.20136	0.012189
chr9	93955029	93955584	5.5295e-06	0.175394	121	0.18605	0.010653
chr9	93960295	93960633	2.3868e-09	-0.186666	67	0.71711	0.90377
chr9	94639168	94639579	7.134e-05	0.198452	86	0.24234	0.043888
chr9	95349280	95350013	8.0987e-07	0.182456	128	0.2206	0.038148
chr9	98087799	98088068	0.0026525	0.225091	75	0.30405	0.078956
chr9	98708394	98708839	0.00029938	0.195424	103	0.21443	0.019003
chr9	98709102	98709833	2.2711e-09	0.178255	152	0.20568	0.027421
chr9	101738041	101738704	0.022111	0.193909	86	0.21111	0.017202
chr9	105656206	105656559	0.00080772	0.146578	90	0.16907	0.022489
chr9	105661737	105661911	6.5596e-08	-0.676333	14	0.25686	0.93319
chr9	107487309	107487818	0.00024724	0.166255	85	0.26494	0.098684
chr9	107487818	107488322	0.00022391	0.184073	93	0.23953	0.055455
chr9	109779913	109780164	2.9636e-33	0.436936	77	0.44205	0.0051184
chr9	111485051	111485256	5.6618e-10	-0.378825	28	0.53782	0.91664
chr9	113443285	113443455	6.9369e-06	-0.514846	24	0.40048	0.91533
chr9	117071785	117071900	7.4935e-05	-0.458998	19	0.39316	0.85216
chr9	117414444	117415108	9.9277e-08	0.201432	145	0.21394	0.012506
chr9	119368952	119369516	0.00056855	0.172317	103	0.19759	0.025269
chr9	120894486	120895167	3.2755e-05	0.185396	90	0.21509	0.029696
chr9	124011790	124012005	0.0007019	0.105012	41	0.12669	0.021675
chr9	124257465	124257691	0.0081297	0.54319	7	0.71429	0.1711
chr9	124503414	124504125	0.0041689	0.136777	111	0.20465	0.067868
chr9	125410739	125410900	0.00010588	-0.409023	26	0.5415	0.95053
chr9	126610517	126610983	0.0083562	0.155635	88	0.20887	0.053239
chr9	126615074	126615747	0.00048783	0.179844	96	0.22401	0.044167
chr9	127809710	127809778	0.04575	0.420981	18	0.48502	0.064037
chr9	128192703	128193175	2.3111e-05	0.141225	77	0.16919	0.027966
chr9	128250009	128250217	0.00038164	-0.243833	14	0.67098	0.91481
chr9	129092013	129092303	3.0829e-10	-0.809176	17	0.16406	0.97324
chr9	132586511	132587070	0.0023138	0.147229	94	0.205	0.057768
chr9	132590324	132590782	0.027884	0.156678	87	0.17681	0.020134
chr9	133163421	133163998	0.0097617	0.14062	76	0.16554	0.024923
chr9	133609265	133609856	0.0051172	0.137654	106	0.23784	0.10019
chr9	136093787	136094064	2.0432e-07	0.624571	14	0.97143	0.34686
chr9	136199263	136199765	0.03238	0.155595	68	0.21204	0.056449
chr9	136539844	136540136	0.0011915	-0.50733	10	0.36523	0.87256
chr9	136670592	136670739	0.005732	-0.315686	34	0.54734	0.86303
chr9	136712473	136712921	2.7018e-07	0.178583	115	0.19332	0.014733
chr9	137351400	137351472	1.9248e-06	-0.688362	13	0.16685	0.85521
chr9	137411449	137411638	0.012276	-0.314917	21	0.46206	0.77697
chr9	137478871	137479094	0.00026005	0.441587	16	0.8125	0.37091
chrUn_GL000213v1	52645	52856	0.011611	0.247819	13	0.67623	0.42841
chrUn_GL000220v1	118454	118467	0.013615	-0.509349	8	0.33629	0.84564
chrX	19157	19374	6.2128e-06	-0.161984	22	0.046001	0.20798
chrX	231785	232296	3.6149e-05	-0.419007	14	0.10086	0.51986
chrX	232663	232754	0.012235	-0.241829	13	0.049563	0.29139
chrX	1465877	1466055	4.5673e-08	-0.181669	14	0.042858	0.22453
chrX	13024818	13024914	0.0082699	0.409162	7	0.7745	0.36533
chrX	21374130	21374428	0.0090326	0.214835	94	0.2351	0.02026
chrX	21658075	21658548	0.00060361	0.176974	94	0.23881	0.06184
chrX	29334609	29334726	0.038619	-0.285664	17	0.63485	0.92051
chrX	40108323	40108485	1.0199e-09	-0.464609	31	0.47403	0.93864
chrX	42888514	42888644	0.00013971	-0.7633	10	0.22	0.9833
chrX	48919264	48919435	0.00019159	0.646636	11	0.64664	6.3636e-07
chrX	49166356	49166565	0.00022774	-0.259839	30	0.19341	0.45325
chrX	51682105	51682596	0.00094952	0.16896	99	0.20043	0.031468
chrX	51710721	51711239	7.4822e-07	0.149552	102	0.18133	0.031781
chrX	51894876	51894981	0.0074821	0.289815	9	0.32067	0.030852
chrX	53721594	53721695	0.0083723	-0.868453	11	0.087	0.95545
chrX	54357490	54357998	0.00014461	0.155667	63	0.17233	0.016662
chrX	54770112	54770242	0.0016737	-0.599083	10	0.2574	0.85648
chrX	64258082	64258274	0.034578	-0.166714	14	0.64257	0.80929
chrX	68497409	68497612	0.0010991	-0.211474	27	0.66581	0.87728
chrX	72131163	72131262	0.010046	0.26269	19	0.28216	0.019469
chrX	72178213	72178473	4.6532e-09	-0.49472	22	0.39682	0.89154
chrX	74165980	74166244	7.9281e-06	-0.435245	30	0.49433	0.92957
chrX	76218679	76219024	0.0026472	-0.195541	41	0.63516	0.8307
chrX	91782061	91782135	0.00040896	0.198319	24	0.21864	0.020319
chrX	103215456	103215553	0.032442	0.292583	8	0.31225	0.019667
chrX	104254137	104254290	0.034512	0.215769	29	0.24186	0.026092
chrX	105822902	105823021	0.0011649	0.230417	24	0.24285	0.012431
chrX	106200775	106200974	0.00013555	0.220375	16	0.72925	0.50888
chrX	112643102	112643237	0.0014336	-0.360611	12	0.5755	0.93611
chrX	112887107	112887233	0.0079094	-0.435021	7	0.4	0.83502
chrX	129965815	129965947	0.0070969	-0.344571	7	0.60186	0.94643
chrX	130171656	130172047	0.00066816	0.14238	76	0.15237	0.0099869
chrX	133413816	133413859	0.0084987	0.166999	7	0.167	6.6667e-07
chrX	140508670	140508868	0.0003263	0.462709	16	0.63694	0.17423
chrX	145631273	145631305	0.0020458	-0.558647	8	0.42075	0.9794
chrX	147025564	147025671	3.8256e-08	-0.790281	14	0.076286	0.86657
chrX	148500752	148501095	0.00040245	0.15429	82	0.15954	0.0052465
chrX	148501468	148501614	0.00060529	0.590863	22	0.59086	5.303e-07
chrX	151175760	151175922	0.00025921	0.369636	20	0.40737	0.037733
chrX	152698761	152698856	0.00024391	-0.500669	20	0.35808	0.85875
chrX	152769627	152769707	0.0012805	-0.558595	17	0.32925	0.88784
chrX	153056388	153056590	0.00040111	0.125375	72	0.14273	0.017352
chrX	153673520	153673727	2.0962e-05	0.289834	66	0.3378	0.047965
chrX	155026035	155026142	4.6145e-12	-0.556727	22	0.38655	0.94327
chrY	19268	19474	0.010658	-0.182936	17	0.14907	0.332
chrY	476183	476309	0.017972	-0.24922	11	6.6667e-07	0.24922
