# Supplementary material for: Low-dose arecoline regulates distinct core signaling pathways in oral submucous fibrosis and oral squamous cell carcinoma
Source: BMC Oral Health. 2023 Mar 25;23:171. doi: 10.1186/s12903-023-02887-2 (PMC10039525; doi:10.1186/s12903-023-02887-2)
Supplement: Supplementary file 7 — Additional file 7: Suppl. Table 7. Summary of DMRs in CAL27 samples with or without low-dose arecoline treatment. [file 12903_2023_2887_MOESM7_ESM.xls]

## Sheet: Supp table7-C1C-C1E.dmr.filter_
#Chr	Start	End	Q-value	Difference	#CpGs	C1C	C1E
chr1	905124	905475	3.7842e-05	-0.29905	53	0.38396	0.68301
chr1	929203	929260	0.00013207	0.284357	14	0.347	0.062643
chr1	942655	942709	0.0036881	-0.239275	17	0.35024	0.58951
chr1	1033495	1034139	0.0002333	-0.186676	108	0.77531	0.96199
chr1	1034725	1034802	0.00096391	-0.303044	16	0.66177	0.96481
chr1	1041469	1041581	2.1455e-06	-0.259476	14	0.73788	0.99736
chr1	1151188	1151356	0.018238	-0.1763	10	0.8037	0.98
chr1	1173184	1173441	9.2093e-09	-0.207731	26	0.72091	0.92864
chr1	1250270	1250388	0.045761	-0.191089	15	0.21342	0.40451
chr1	1291549	1291730	0.0033318	0.364295	13	0.3955	0.031201
chr1	1355244	1355392	0.032833	-0.53225	16	0.33038	0.86262
chr1	1539525	1539659	1.0604e-09	-0.785714	14	0.2	0.98571
chr1	1540399	1540947	0.00018201	-0.183701	98	0.77893	0.96263
chr1	1540951	1541169	1.6392e-12	-0.422906	37	0.52393	0.94683
chr1	1630334	1631483	1.5033e-12	-0.17924	169	0.77574	0.95498
chr1	1631660	1631879	2.4679e-05	-0.493834	18	0.45288	0.94671
chr1	2074122	2074332	0.033539	-0.396128	16	0.57463	0.97076
chr1	2207130	2207859	0.0102	-0.241338	51	0.69561	0.93694
chr1	2443450	2444000	4.9304e-06	-0.216951	108	0.70265	0.9196
chr1	2789571	2789964	0.037795	-0.186559	65	0.76347	0.95003
chr1	2790065	2790315	1.6163e-09	-0.267322	56	0.69471	0.96204
chr1	2855585	2855738	0.00021753	-0.748769	13	0.13031	0.87908
chr1	3063726	3063914	0.041374	-0.301338	54	0.6569	0.95823
chr1	3063935	3064177	5.1874e-12	-0.771739	23	0.18865	0.96039
chr1	3068350	3068489	0.00064278	-0.292397	41	0.67093	0.96333
chr1	3070572	3071098	1.3168e-06	-0.180004	125	0.76247	0.94247
chr1	3072769	3072905	0.040027	-0.41922	9	0.52467	0.94389
chr1	3268206	3268420	0.0017498	-0.65525	12	0.22658	0.88183
chr1	3650907	3651734	0.00050948	-0.143213	106	0.80197	0.94518
chr1	3652634	3652886	2.5899e-11	-0.255076	48	0.19702	0.4521
chr1	3746752	3746872	2.0891e-05	-0.489571	14	0.42871	0.91829
chr1	4654306	4655011	3.9124e-10	-0.203711	162	0.7403	0.94401
chr1	4655328	4655758	0.00037689	-0.207384	80	0.73328	0.94066
chr1	6026216	6026406	0.00018387	0.727272	11	0.72727	5.4545e-07
chr1	6208784	6209048	2.4654e-30	-0.392398	81	0.51475	0.90714
chr1	6209275	6209417	2.1294e-11	-0.610066	21	0.36046	0.97052
chr1	6249296	6249645	0.045438	-0.126402	88	0.83618	0.96258
chr1	6420423	6421093	0.0011273	-0.226432	94	0.71366	0.9401
chr1	6454788	6455043	7.9119e-07	-0.303474	84	0.65993	0.9634
chr1	6455233	6455371	0.0039279	-0.36006	39	0.59986	0.95992
chr1	6615330	6615373	0.0085322	-0.399999	7	6.6667e-07	0.4
chr1	6615474	6615518	0.0078793	-0.335714	7	0.46429	0.8
chr1	7704008	7704450	6.3689e-10	-0.180547	134	0.75554	0.93608
chr1	9183584	9183725	0.008687	-0.352312	11	0.63272	0.98503
chr1	10638556	10639281	1.4968e-11	-0.215156	186	0.75529	0.97045
chr1	10756062	10756314	0.0073614	-0.415533	7	0.11429	0.52982
chr1	11479932	11480255	0.022497	-0.19314	56	0.76763	0.96076
chr1	11480306	11480498	7.3173e-08	-0.2555	12	0.71667	0.97217
chr1	12063342	12063502	4.5541e-15	-0.522041	28	0.44634	0.96838
chr1	13512950	13513214	3.4571e-28	-0.67576	42	0.21467	0.89043
chr1	16692190	16692810	2.1415e-06	-0.231917	92	0.64481	0.87672
chr1	16693177	16693698	1.1637e-08	-0.23882	132	0.60419	0.84301
chr1	16759281	16759963	0.00015224	-0.237803	66	0.55737	0.79518
chr1	18107768	18108095	0.030654	-0.19178	92	0.73204	0.92382
chr1	18108095	18108374	0.029076	-0.216018	60	0.70981	0.92583
chr1	18110956	18111119	1.2175e-12	-0.842045	23	0.13043	0.97248
chr1	18632990	18633168	5.0187e-11	-0.38269	30	0.5744	0.95709
chr1	18636455	18636919	0.00071604	-0.205767	69	0.72714	0.93291
chr1	18636932	18637174	0.00036847	-0.452374	28	0.42168	0.87405
chr1	19665831	19666000	0.00023917	-0.38397	41	0.57222	0.95619
chr1	20366840	20367520	3.4185e-08	-0.403054	29	0.29318	0.69623
chr1	21509385	21509835	8.3399e-06	-0.191053	103	0.73168	0.92273
chr1	22953166	22953345	5.7858e-14	-0.432598	53	0.46537	0.89797
chr1	22953348	22953808	0.002337	-0.178245	110	0.76581	0.94405
chr1	27349843	27350115	0.0097058	-0.198469	71	0.76121	0.95968
chr1	27350155	27350308	2.2431e-05	-0.575086	13	0.40615	0.98124
chr1	27403425	27403608	7.9896e-05	-0.711489	12	0.24655	0.95804
chr1	29121456	29121732	0.00020444	-0.235179	79	0.74091	0.97609
chr1	29121734	29122064	0.00044817	-0.195456	87	0.76736	0.96281
chr1	29125136	29125455	2.4846e-07	-0.303059	18	0.66963	0.97269
chr1	32201154	32201356	0.041053	-0.27373	17	0.32769	0.60142
chr1	32336491	32336713	0.017203	-0.239689	31	0.69723	0.93691
chr1	34164883	34165113	0.00081584	-0.215019	66	0.5912	0.80622
chr1	36322127	36323027	5.2151e-08	-0.195361	132	0.74592	0.94128
chr1	37034083	37034324	0.020968	-0.180967	81	0.75985	0.94081
chr1	37634113	37634184	0.033894	-0.388907	13	0.53852	0.92743
chr1	37753762	37753999	2.322e-06	-0.615566	14	0.34557	0.96114
chr1	37754083	37754273	0.003862	-0.334183	20	0.57682	0.911
chr1	37793769	37793814	8.6267e-05	-0.425777	9	6.6667e-07	0.42578
chr1	39490698	39490851	0.0043895	-0.378358	18	0.54492	0.92328
chr1	39491007	39491191	1.0747e-05	-0.364807	38	0.37679	0.7416
chr1	39515605	39516043	4.4677e-16	-0.317477	45	0.5981	0.91557
chr1	39683804	39683925	1.037e-07	-0.83536	14	0.121	0.95636
chr1	39683925	39684069	0.0060113	-0.392788	33	0.57691	0.9697
chr1	39788143	39788521	0.012883	-0.192312	94	0.75886	0.95117
chr1	40818234	40818453	5.4869e-07	-0.264507	15	0.64473	0.90924
chr1	40884301	40884512	0.00019718	-0.308691	63	0.66898	0.97767
chr1	42380667	42380905	0.016662	-0.217096	81	0.7317	0.94879
chr1	42455830	42455961	0.0042673	-0.387594	14	0.51612	0.90371
chr1	42924192	42924869	6.7108e-07	-0.19883	98	0.74621	0.94504
chr1	43565452	43566216	2.6575e-08	-0.161469	129	0.80792	0.96939
chr1	43936004	43936725	2.5965e-09	-0.187706	144	0.78041	0.96812
chr1	44407443	44407965	5.2357e-09	-0.198614	126	0.76392	0.96253
chr1	44417967	44418110	2.76e-09	-0.347263	33	0.60637	0.95364
chr1	44619411	44619516	0.0058453	-0.776297	8	0.12925	0.90555
chr1	45326675	45327517	1.5514e-11	-0.206651	163	0.74225	0.9489
chr1	46406762	46406902	0.00018464	-0.494067	18	0.27169	0.76576
chr1	46467050	46467145	7.714e-11	-0.470235	23	0.30496	0.77519
chr1	47225460	47225695	0.024823	-0.207599	64	0.69974	0.90734
chr1	47416290	47416477	6.5317e-15	-0.468452	60	0.4649	0.93335
chr1	47416579	47416974	0.00013018	-0.173149	108	0.76059	0.93374
chr1	47433693	47434472	0.013786	-0.168364	90	0.79875	0.96712
chr1	47438980	47439135	0.040288	-0.16822	56	0.81559	0.98381
chr1	47449694	47449969	0.045714	-0.319555	13	0.55686	0.87641
chr1	47533270	47533681	8.7978e-07	-0.255148	53	0.68398	0.93913
chr1	50418710	50419128	4.689e-11	-0.234849	120	0.70444	0.93929
chr1	52633265	52633295	0.0034614	-0.344153	9	0.54726	0.89141
chr1	52842831	52843482	1.1999e-08	-0.210135	127	0.75951	0.96965
chr1	53061695	53061921	2.6707e-06	-0.74825	12	0.09375	0.842
chr1	57422402	57422619	1.2228e-06	-0.212106	59	0.7577	0.96981
chr1	58249848	58250135	2.5379e-14	-0.434632	27	0.48604	0.92067
chr1	61043547	61043611	0.037614	-0.111235	17	0.31812	0.42935
chr1	63323361	63323432	0.00019154	-0.401923	13	0.56731	0.96923
chr1	63324265	63324722	7.4302e-10	-0.173659	89	0.79	0.96366
chr1	65792558	65792797	0.0033926	-0.496103	13	0.31021	0.80631
chr1	65793151	65793226	0.00061397	-0.304083	12	0.54136	0.84544
chr1	71047014	71047256	2.5443e-14	-0.563059	54	0.36338	0.92644
chr1	76868522	76869347	0.015992	-0.200719	77	0.67608	0.8768
chr1	78046312	78046423	8.2707e-08	-0.304704	34	0.67184	0.97654
chr1	90717697	90717946	7.9143e-16	-0.382116	46	0.59559	0.97771
chr1	90717955	90718221	0.0059677	-0.230983	78	0.73778	0.96876
chr1	90718234	90718521	2.146e-07	-0.730265	15	0.23429	0.96455
chr1	90718660	90718963	3.576e-05	-0.230556	33	0.72683	0.95738
chr1	90835849	90836044	4.076e-10	-0.717579	19	0.235	0.95258
chr1	92480943	92481115	0.0032037	-0.47617	24	0.4564	0.93257
chr1	93796376	93796527	2.1224e-05	0.362889	12	0.414	0.051111
chr1	99004452	99004887	0.002117	-0.180746	86	0.74889	0.92964
chr1	99005100	99005321	2.4822e-07	-0.744	14	0.15186	0.89586
chr1	100539005	100539366	0.013907	-0.227429	66	0.69862	0.92605
chr1	100539366	100540006	3.4366e-05	-0.17618	115	0.71481	0.89099
chr1	104775985	104776108	0.012653	-0.202875	8	0.7375	0.94037
chr1	109161769	109161969	0.04173	-0.253738	16	0.61854	0.87228
chr1	109739739	109739973	4.4643e-14	-0.606227	22	0.10127	0.7075
chr1	110067945	110068124	4.44e-06	-0.402148	16	0.55	0.95215
chr1	110068141	110068257	0.0011832	-0.428867	15	0.53333	0.9622
chr1	110068893	110069517	1.1368e-08	-0.205718	83	0.75244	0.95816
chr1	110070409	110070736	0.01382	-0.185905	74	0.75392	0.93983
chr1	110150723	110151223	0.00010048	-0.175149	112	0.73941	0.91456
chr1	110674358	110674620	0.041567	-0.216896	67	0.73518	0.95207
chr1	110674961	110675076	2.332e-06	-0.272526	42	0.68872	0.96125
chr1	111346853	111347090	0.0014261	-0.524111	9	0.34633	0.87044
chr1	111608685	111608840	0.00026317	0.298563	23	0.33188	0.033319
chr1	111895557	111895710	8.1245e-05	-0.288662	11	0.67085	0.95951
chr1	112743616	112743777	0.026335	-0.394472	12	0.24301	0.63749
chr1	118984310	118984832	7.7227e-05	-0.149733	60	0.80478	0.95451
chr1	120403532	120403635	0.014302	0.398125	8	0.79137	0.39325
chr1	120942269	120942477	6.9124e-06	-0.369206	34	0.59028	0.95949
chr1	120955018	120955048	0.03952	-0.20878	9	0.77597	0.98475
chr1	121008945	121009102	0.00025958	-0.265826	24	0.69935	0.96518
chr1	121118483	121118514	0.001829	-0.222733	10	0.24263	0.46537
chr1	143354353	143354597	8.4206e-12	-0.366284	43	0.55705	0.92334
chr1	143497089	143497178	0.011024	-0.36393	22	0.5088	0.87273
chr1	143497510	143497613	5.4845e-09	-0.294402	28	0.69687	0.99127
chr1	143653855	143654082	4.5088e-05	-0.643126	12	0.15475	0.79788
chr1	143736516	143736659	0.012369	-0.484087	8	0.41663	0.90071
chr1	143792369	143792569	8.8812e-07	-0.53413	29	0.3706	0.90473
chr1	143905448	143905750	3.2694e-08	-0.21729	23	0.69075	0.90804
chr1	144276423	144276571	0.0039802	-0.292522	30	0.65096	0.94348
chr1	144689419	144690080	0.033512	-0.131302	97	0.76017	0.89147
chr1	145157835	145157966	0.00045557	-0.456591	10	0.425	0.88159
chr1	145168610	145168830	3.6096e-05	-0.474904	16	0.48813	0.96303
chr1	145960656	145960884	8.3824e-06	-0.281976	14	0.18814	0.47012
chr1	147080796	147080983	4.3474e-05	-0.368086	27	0.58065	0.94874
chr1	148157909	148158018	0.0016698	-0.274124	18	0.69528	0.9694
chr1	148318442	148318691	2.2688e-06	-0.927302	11	0.018182	0.94548
chr1	149711811	149711942	9.1071e-05	-0.6403	10	0.1834	0.8237
chr1	149900128	149900314	0.022057	-0.216266	36	0.71643	0.93269
chr1	151131990	151132163	0.003573	0.161845	35	0.72984	0.56799
chr1	151165200	151165389	0.013609	-0.357399	13	0.62849	0.98589
chr1	151838097	151838890	2.5211e-10	-0.202702	170	0.76675	0.96945
chr1	152515329	152515875	9.1217e-06	-0.199058	78	0.76629	0.96535
chr1	156245627	156245949	4.5393e-05	-0.213718	59	0.74371	0.95743
chr1	156291507	156291967	0.030787	-0.20501	42	0.72906	0.93407
chr1	156388079	156388911	2.6681e-05	-0.168279	116	0.7921	0.96038
chr1	156625124	156625447	3.9492e-07	-0.201485	75	0.74126	0.94275
chr1	156676627	156677136	3.7578e-05	-0.17908	117	0.7519	0.93098
chr1	156848920	156849117	4.7099e-24	-0.558405	37	0.35519	0.91359
chr1	161098138	161098985	3.3243e-11	-0.238654	106	0.7211	0.95976
chr1	161462856	161463052	0.00033696	-0.162909	33	0.38579	0.5487
chr1	161463368	161463674	0.00085366	-0.101447	103	0.6612	0.76265
chr1	161463858	161463994	0.016779	-0.130118	17	0.57551	0.70563
chr1	164576234	164576381	4.761e-09	-0.56583	22	0.38487	0.9507
chr1	165235591	165236012	0.012189	-0.216163	64	0.61593	0.83209
chr1	165356700	165356930	1.4149e-13	-0.537716	25	0.38528	0.923
chr1	165445078	165445255	2.7215e-08	-0.435203	31	0.41203	0.84723
chr1	166947579	166947889	0.020231	-0.18606	56	0.75673	0.94279
chr1	167121305	167121664	3.4795e-06	-0.161166	53	0.24196	0.40313
chr1	170664152	170664258	0.001683	-0.5439	10	0.16	0.7039
chr1	172431672	172431921	0.015066	0.464742	11	0.52464	0.059895
chr1	178486777	178487152	0.0035344	-0.151678	66	0.80998	0.96166
chr1	179743198	179743479	0.0040181	-0.253357	70	0.69473	0.94809
chr1	179743479	179744458	1.2922e-12	-0.172768	209	0.7568	0.92957
chr1	180229019	180229438	0.00029643	-0.198609	81	0.75398	0.95259
chr1	180233477	180233719	6.2833e-09	-0.403489	50	0.53519	0.93868
chr1	181482182	181482546	0.0004465	-0.435601	29	0.53464	0.97024
chr1	182057102	182057218	2.5905e-08	-0.288211	19	0.65458	0.94279
chr1	182952749	182952948	5.1136e-16	-0.333585	43	0.65016	0.98374
chr1	184036612	184036852	0.0028289	-0.30818	13	0.21754	0.52572
chr1	197919783	197920114	2.0897e-08	-0.529843	29	0.41115	0.94099
chr1	200034212	200034535	4.6869e-05	-0.429072	23	0.47191	0.90098
chr1	200873236	200873533	1.2729e-30	-0.940205	39	0.038436	0.97864
chr1	200873752	200873988	0.0065474	-0.286767	43	0.64654	0.93331
chr1	202710312	202710556	3.5356e-15	-0.475333	28	0.092858	0.56819
chr1	202967763	202967987	8.9492e-06	-0.45054	29	0.48843	0.93897
chr1	203026540	203026765	2.494e-08	-0.281268	34	0.30424	0.58551
chr1	205344251	205344527	0.0071305	-0.17113	45	0.29231	0.46344
chr1	205456077	205456176	1.2315e-06	-0.462209	24	0.48476	0.94697
chr1	205569049	205569105	1.138e-05	-0.483299	10	6.6667e-07	0.4833
chr1	205569166	205569331	2.2863e-09	-0.800066	15	6.6667e-07	0.80007
chr1	205849771	205850167	2.1017e-08	-0.198043	54	0.76114	0.95919
chr1	209938079	209938688	1.878e-06	-0.156876	140	0.78125	0.93813
chr1	212514559	212514901	0.0014727	-0.301456	49	0.64843	0.94989
chr1	212950206	212950411	0.00078958	-0.298722	14	0.011929	0.31065
chr1	212951459	212951499	0.033401	-0.40687	21	0.19066	0.59753
chr1	213982681	213983120	0.00092041	-0.180679	101	0.68507	0.86574
chr1	217134734	217134987	4.7002e-24	-0.537814	34	0.37371	0.91152
chr1	218164669	218165055	0.0071062	-0.183293	91	0.68101	0.8643
chr1	219927773	219928210	0.00030607	-0.153317	105	0.78132	0.93464
chr1	223364641	223364737	0.011391	-0.205677	32	0.75186	0.95754
chr1	224616728	224616965	1.1601e-26	-0.918692	39	0.010257	0.92895
chr1	224617025	224617348	2.2527e-10	-0.43685	48	0.49244	0.92929
chr1	225887587	225887854	0.0084837	-0.22445	67	0.70793	0.93238
chr1	226737250	226737938	6.5852e-06	-0.191138	117	0.74873	0.93986
chr1	227132412	227132664	0.030661	0.261026	14	0.98896	0.72794
chr1	227887882	227888049	0.00033223	-0.357721	22	0.60502	0.96274
chr1	228008221	228008428	5.8306e-07	-0.592332	22	0.35333	0.94566
chr1	228059155	228059375	2.3862e-23	-0.497366	63	0.49336	0.99072
chr1	228212631	228212876	9.008e-12	-0.279267	52	0.70782	0.98708
chr1	228464202	228464702	0.0058879	-0.197312	78	0.74102	0.93833
chr1	228610995	228611270	4.7755e-08	-0.521052	17	0.41515	0.9362
chr1	228613292	228613323	0.006698	-0.232714	7	0.60714	0.83986
chr1	228628865	228629182	0.00012178	-0.287173	22	0.6327	0.91987
chr1	228637813	228637832	0.014257	-0.143188	8	0.8	0.94319
chr1	229407197	229407380	0.012954	-0.252064	39	0.70097	0.95303
chr1	229407547	229407599	0.005134	-0.441671	18	0.48177	0.92344
chr1	229432030	229432236	3.3561e-11	-0.523148	40	0.45064	0.97378
chr1	229433107	229433254	0.0022633	-0.337437	21	0.64232	0.97976
chr1	231162796	231163202	0.0030836	-0.196901	83	0.74298	0.93988
chr1	231163459	231163883	2.1596e-05	-0.157874	106	0.78689	0.94476
chr1	232805393	232805888	0.035976	-0.196404	85	0.7218	0.91821
chr1	235650383	235650711	0.0026899	-0.182056	83	0.76495	0.94701
chr1	237042231	237042806	2.141e-06	-0.219618	118	0.73917	0.95879
chr1	239386502	239387178	8.015e-07	-0.184876	111	0.7088	0.89368
chr1	239387645	239387845	1.1763e-05	-0.406558	23	0.51177	0.91833
chr1	240612058	240612143	0.015647	-0.120444	18	0.32539	0.44583
chr10	1110457	1110577	0.00019903	0.459856	17	0.4724	0.01254
chr10	3517054	3517264	1.5504e-10	-0.780447	18	0.20722	0.98767
chr10	3826151	3826363	3.1877e-10	-0.475706	17	0.51776	0.99347
chr10	5525269	5525591	0.00056447	0.140373	68	0.15878	0.018407
chr10	7407771	7408366	0.0024237	-0.201905	65	0.73874	0.94065
chr10	7408386	7408532	0.0044566	-0.431653	21	0.44892	0.88057
chr10	7408720	7408852	0.00059325	-0.425409	22	0.51795	0.94336
chr10	7412406	7412600	4.382e-15	-0.880666	22	0.083228	0.96389
chr10	7412600	7412668	0.0096064	-0.451727	14	0.40305	0.85478
chr10	8034419	8034862	0.0069503	-0.41712	27	0.47226	0.88938
chr10	8051233	8051700	0.0018535	-0.266156	69	0.7114	0.97755
chr10	8055620	8056258	1.7573e-18	-0.266007	110	0.69887	0.96488
chr10	8058473	8058683	0.00058869	-0.231901	36	0.69426	0.92616
chr10	11017917	11018193	3.1958e-08	-0.305551	74	0.65159	0.95714
chr10	11018193	11018795	0.00010653	-0.219299	118	0.7101	0.9294
chr10	11046153	11046236	0.00068453	-0.356624	17	0.61655	0.97318
chr10	11165269	11165470	4.4481e-06	-0.49216	14	0.37464	0.8668
chr10	11165672	11165731	0.013481	-0.527819	17	0.39212	0.91994
chr10	11869704	11870307	0.0016024	-0.183142	85	0.79662	0.97976
chr10	13891890	13892440	4.4438e-23	-0.327636	88	0.62545	0.95309
chr10	15719552	15719745	1.1693e-13	-0.557427	44	0.30111	0.85853
chr10	21509965	21510069	1.05e-09	-0.533643	28	0.44906	0.9827
chr10	21510069	21510487	5.8814e-05	-0.24373	60	0.68921	0.93294
chr10	21535265	21535391	2.2595e-08	-0.694361	14	6.6667e-07	0.69436
chr10	22253083	22253280	2.3187e-11	-0.631625	16	0.35656	0.98819
chr10	22334473	22334777	1.577e-05	-0.217988	78	0.75727	0.97525
chr10	22335744	22336287	7.1201e-07	-0.266697	90	0.57608	0.84278
chr10	22336302	22336464	1.8061e-08	-0.654277	28	0.33303	0.98731
chr10	22336540	22336738	8.2852e-16	-0.943956	23	0.038653	0.98261
chr10	22345554	22345927	0.00084738	-0.230657	75	0.67627	0.90693
chr10	22436522	22436810	1.4387e-08	-0.387759	47	0.5406	0.92835
chr10	22476221	22476936	0.026714	-0.213961	79	0.74198	0.95594
chr10	23173989	23174345	0.031804	-0.248173	50	0.6716	0.91977
chr10	23174358	23174566	1.0828e-19	-0.881724	29	0.072311	0.95403
chr10	23191910	23192134	0.003253	-0.220441	61	0.73109	0.95153
chr10	23192196	23192562	0.0023989	-0.265531	69	0.64074	0.90627
chr10	23192572	23192750	1.5051e-26	-0.643454	38	0.23976	0.88322
chr10	23192754	23192983	0.0074064	-0.243364	78	0.69928	0.94265
chr10	23192987	23193106	3.831e-10	-0.952631	19	0.026316	0.97895
chr10	25174847	25175241	9.7484e-05	-0.228172	103	0.72348	0.95166
chr10	25175922	25176827	2.228e-05	-0.212681	121	0.68131	0.89399
chr10	25934043	25934311	3.8093e-07	-0.398364	38	0.49965	0.89802
chr10	26211940	26212138	2.6749e-05	-0.431267	30	0.41663	0.8479
chr10	26216090	26216281	3.0189e-08	-0.869176	17	0.055118	0.92429
chr10	26216341	26216619	4.1751e-06	-0.601527	17	0.23633	0.83786
chr10	26217581	26218020	4.0802e-05	-0.260415	87	0.63176	0.89217
chr10	26438803	26439229	1.3493e-05	-0.282976	70	0.57625	0.85923
chr10	26567006	26567207	1.4403e-11	-0.292923	46	0.63714	0.93007
chr10	27252730	27252859	0.00018711	-0.417048	28	0.5519	0.96895
chr10	27745423	27745829	0.0096975	-0.193155	80	0.71586	0.90902
chr10	27746249	27746453	1.1447e-07	-0.695552	19	0.26208	0.95763
chr10	27998696	27998713	0.0056863	-0.284938	8	0.052125	0.33706
chr10	28722139	28722306	6.998e-06	-0.517696	20	0.40561	0.92331
chr10	30784977	30785150	4.1355e-15	-0.861502	21	0.11681	0.97831
chr10	35607726	35607842	0.00028079	-0.463064	26	0.47244	0.9355
chr10	35607880	35608083	9.4238e-06	-0.296601	30	0.65349	0.95009
chr10	35639923	35640747	1.8356e-19	-0.262161	135	0.71537	0.97753
chr10	38453758	38453930	0.001962	0.76434	12	0.92133	0.15699
chr10	42243298	42243323	4.7156e-06	-0.345831	13	0.62962	0.97545
chr10	42836995	42837106	0.00036763	-0.168318	22	0.31224	0.48056
chr10	43229427	43229666	8.7651e-05	-0.26224	50	0.70278	0.96502
chr10	43266830	43267074	4.3657e-06	-0.205764	76	0.71503	0.9208
chr10	43267092	43267221	6.4737e-10	-0.307359	17	0.68435	0.99171
chr10	43350873	43351095	1.4986e-10	-0.397577	26	0.44785	0.84542
chr10	44311041	44311179	0.00021539	-0.264748	35	0.63837	0.90312
chr10	44384699	44385177	5.5834e-05	-0.214634	104	0.68901	0.90364
chr10	45418931	45419519	0.00052195	-0.270567	64	0.69842	0.96899
chr10	45419519	45419670	1.3183e-06	-0.537266	22	0.37931	0.91658
chr10	48140304	48140441	0.0073283	-0.224651	21	0.33237	0.55702
chr10	49610228	49610438	5.6688e-15	-0.466077	29	0.44139	0.90747
chr10	49610587	49610943	0.012826	-0.182464	74	0.75885	0.94131
chr10	49614605	49614802	8.5347e-05	-0.693216	13	0.13085	0.82406
chr10	50991844	50992064	0.00073221	-0.400419	44	0.46647	0.86689
chr10	55630804	55631343	2.2499e-06	-0.207917	63	0.71666	0.92458
chr10	59176635	59177290	1.2073e-07	-0.216805	112	0.74595	0.96275
chr10	69572592	69572837	3.5532e-20	-0.671724	29	0.29214	0.96386
chr10	69573218	69573313	6.3835e-09	-0.656863	17	0.25988	0.91675
chr10	69576782	69576862	0.0056809	-0.500829	8	0.4175	0.91833
chr10	70440560	70440751	2.7017e-10	-0.792438	18	0.15933	0.95177
chr10	70478759	70479066	0.00048151	-0.225313	64	0.7303	0.95561
chr10	72087282	72088452	5.9977e-08	-0.194587	147	0.70598	0.90057
chr10	75037865	75037887	0.00086788	-0.276048	8	0.69863	0.97467
chr10	75043738	75043805	1.6454e-05	-0.583375	12	0.36942	0.95279
chr10	75404096	75404515	0.0013443	-0.238115	41	0.41654	0.65465
chr10	75405497	75406157	0.0011124	-0.263797	56	0.70239	0.96618
chr10	75407340	75408125	5.1718e-08	-0.212662	117	0.75364	0.9663
chr10	75408129	75408439	2.6654e-22	-0.624318	53	0.33054	0.95486
chr10	76112093	76112532	0.0078272	-0.220609	44	0.7423	0.96291
chr10	77637588	77637628	0.007001	-0.291472	12	0.46667	0.75814
chr10	79243200	79243545	0.0005146	-0.162622	119	0.708	0.87062
chr10	81874405	81875082	2.5087e-12	-0.210387	174	0.74102	0.9514
chr10	84194773	84194873	0.0039584	-0.35648	11	0.131	0.48748
chr10	84237283	84237487	0.0011759	-0.324921	37	0.57799	0.90291
chr10	86365137	86365366	4.7991e-06	-0.418961	16	0.48698	0.90594
chr10	86366001	86366237	0.0020742	-0.184561	79	0.72954	0.9141
chr10	86366897	86366941	0.0038202	-0.305088	10	0.2442	0.54929
chr10	86632121	86632270	1.7401e-06	-0.347036	33	0.56388	0.91091
chr10	92688999	92689641	0.00016365	-0.172581	104	0.72133	0.89391
chr10	93060397	93060778	0.00037908	-0.227823	75	0.74593	0.97375
chr10	93062659	93063115	3.9226e-13	-0.227654	124	0.74699	0.97465
chr10	93063145	93063422	9.5638e-19	-0.587397	52	0.31492	0.90232
chr10	93066044	93066405	6.9135e-09	-0.241102	80	0.72892	0.97002
chr10	93068449	93068590	6.9217e-21	-0.466004	31	0.49663	0.96264
chr10	93068590	93068850	0.0003957	-0.24947	40	0.71519	0.96466
chr10	93074836	93075069	1.1669e-13	-0.606501	30	0.36127	0.96777
chr10	93567926	93568083	0.010524	-0.370913	16	0.61214	0.98305
chr10	93600891	93601077	1.1016e-05	-0.590051	23	0.36849	0.95854
chr10	93994009	93994035	0.041337	-0.120745	17	0.28241	0.40316
chr10	96942066	96942179	0.007437	0.335952	7	0.71443	0.37848
chr10	97771478	97771754	1.2134e-16	-0.588009	28	0.13974	0.72775
chr10	99329858	99330210	0.0012049	-0.217213	96	0.74693	0.96415
chr10	99537696	99537861	0.0018675	0.162342	12	0.97617	0.81383
chr10	100655321	100655849	0.0053116	-0.231688	41	0.69238	0.92407
chr10	100659546	100659896	3.8946e-05	-0.343696	43	0.62551	0.96921
chr10	100724253	100724619	0.00064445	-0.18867	66	0.75471	0.94338
chr10	100735564	100735795	6.3842e-05	-0.202661	63	0.76367	0.96633
chr10	100737555	100737715	8.0652e-06	-0.277434	16	0.62749	0.90492
chr10	101131116	101131264	0.0016514	-0.777418	10	0.1375	0.91492
chr10	101134401	101134587	1.1635e-10	-0.607259	37	0.3694	0.97666
chr10	101139777	101140665	0.0013756	-0.188281	98	0.75373	0.94201
chr10	101146144	101146372	0.0071219	-0.319398	21	0.55128	0.87068
chr10	101224458	101224602	2.4091e-11	-0.531323	35	0.39077	0.9221
chr10	101230000	101230127	0.0051259	-0.465493	19	0.3182	0.78369
chr10	101779528	101779612	0.00096471	-0.219604	16	0.29033	0.50994
chr10	101829728	101829928	0.010728	-0.156216	13	0.77366	0.92988
chr10	102231531	102231572	8.5939e-05	-0.297826	18	0.22523	0.52306
chr10	102231589	102231823	0.029042	-0.17183	44	0.29593	0.46776
chr10	102240872	102241104	2.969e-13	-0.456975	29	0.47705	0.93402
chr10	102409234	102409267	6.1547e-05	0.287891	10	0.5167	0.22881
chr10	102409370	102409481	0.00010209	0.349555	9	0.34956	6.6667e-07
chr10	102463265	102463468	7.1135e-07	-0.355975	31	0.46135	0.81733
chr10	102919188	102919396	2.6204e-08	-0.847125	16	0.13181	0.97894
chr10	103277078	103277412	0.032817	-0.182004	80	0.76801	0.95001
chr10	103584483	103585076	2.2619e-11	-0.177476	187	0.78797	0.96545
chr10	103692731	103693150	5.7059e-06	-0.221023	49	0.76122	0.98224
chr10	104640312	104640453	6.3372e-15	-0.598619	21	0.29662	0.89524
chr10	104640626	104640872	8.3671e-19	-0.68	30	0.28	0.96
chr10	104641229	104641576	0.0053116	-0.196158	87	0.76408	0.96024
chr10	107164086	107164839	4.7889e-08	-0.216132	146	0.68411	0.90024
chr10	107914918	107915118	6.7335e-20	-0.558412	48	0.38355	0.94196
chr10	108466240	108466708	0.00010553	-0.201682	95	0.71755	0.91923
chr10	112952705	112953351	0.010924	-0.206316	59	0.72423	0.93054
chr10	114045334	114046003	2.8604e-05	-0.183261	72	0.7613	0.94456
chr10	116271103	116272360	8.3905e-12	-0.207251	171	0.71682	0.92407
chr10	116741690	116741786	0.0080279	-0.310143	7	0.2	0.51014
chr10	117139369	117139721	0.0034276	-0.512586	19	0.4016	0.91418
chr10	117140384	117140534	4.9886e-06	-0.358573	19	0.61664	0.97521
chr10	117167928	117167997	4.7456e-05	-0.508112	17	0.47222	0.98033
chr10	117241365	117241561	1.4354e-05	-0.371296	37	0.58206	0.95336
chr10	117553291	117553837	0.0065313	-0.165983	88	0.67723	0.84322
chr10	118595971	118596239	0.0020229	-0.579018	19	0.13851	0.71753
chr10	123135277	123136029	0.026412	-0.177862	101	0.73104	0.9089
chr10	123136200	123137433	7.3767e-12	-0.198138	166	0.74259	0.94073
chr10	123137440	123137630	1.115e-06	-0.342853	50	0.63313	0.97598
chr10	123146148	123146496	0.00014391	-0.24314	69	0.69982	0.94296
chr10	124447247	124448287	2.5861e-16	-0.191135	185	0.78221	0.97334
chr10	127737020	127737551	0.011761	-0.175738	94	0.76419	0.93993
chr10	127737578	127737706	0.002845	-0.463607	16	0.47146	0.93506
chr10	129957407	129957513	0.0030331	-0.552469	10	0.3877	0.94017
chr10	129959383	129959409	0.028982	-0.252583	12	0.73947	0.99206
chr10	129959409	129959567	1.4017e-07	-0.387586	29	0.54556	0.93315
chr10	129963983	129964139	1.5706e-07	-0.22129	49	0.33283	0.55412
chr10	129967160	129967400	2.6619e-09	-0.301452	50	0.6171	0.91855
chr10	129971248	129971852	3.3718e-05	-0.180444	113	0.76088	0.94133
chr10	129972615	129972935	0.00091387	-0.25491	78	0.68357	0.93848
chr10	131311457	131312279	4.0019e-13	-0.196115	165	0.76392	0.96003
chr10	131312317	131312541	0.00011548	-0.469167	30	0.421	0.89017
chr10	132185624	132186185	2.7992e-05	-0.177974	122	0.74637	0.92434
chr10	132186185	132186300	4.1618e-06	-0.4625	20	0.51438	0.97688
chr10	132187234	132187331	0.0031389	-0.259069	24	0.72371	0.98278
chr10	132784588	132785135	2.7485e-05	-0.134818	119	0.83975	0.97456
chr10	132785155	132785791	1.0201e-07	-0.203276	140	0.75572	0.959
chr10	132786357	132787001	3.4237e-09	-0.224876	152	0.74771	0.97258
chr10	132787863	132787976	0.014243	-0.415247	29	0.5649	0.98015
chr10	132788250	132788661	0.044956	-0.191539	91	0.76317	0.95471
chr10	132942488	132942734	0.00044395	-0.243762	64	0.67682	0.92058
chr10	133088065	133088310	0.019741	-0.307711	58	0.64766	0.95537
chr10	133167109	133167330	1.6888e-06	-0.290732	36	0.6086	0.89933
chr10	133229886	133230343	0.00041202	-0.179529	102	0.73499	0.91452
chr10	133230898	133231278	8.4087e-06	-0.22275	95	0.7271	0.94985
chr10	133325825	133326175	0.032191	-0.180458	88	0.75806	0.93852
chr10	133424364	133424804	2.3284e-05	-0.170952	117	0.7331	0.90405
chr10	133569192	133569581	0.00018959	-0.163465	101	0.7602	0.92366
chr10_KI270824v1_alt	74749	74874	2.5681e-06	-0.35847	42	0.61855	0.97702
chr10_KI270824v1_alt	74886	75681	9.1922e-08	-0.268925	75	0.66782	0.93674
chr11	280342	280823	1.5728e-05	-0.191673	109	0.77315	0.96482
chr11	280838	281193	5.0279e-05	-0.222683	71	0.74436	0.96704
chr11	316009	316487	0.01456	-0.105057	91	0.84367	0.94872
chr11	394426	394513	0.00011203	0.205851	19	0.20876	0.0029123
chr11	400492	400658	1.0698e-08	-0.235925	56	0.74558	0.98151
chr11	504070	504263	0.030057	-0.351269	26	0.60401	0.95528
chr11	536878	537065	1.5796e-07	-0.282619	50	0.68827	0.97089
chr11	626616	627380	6.0807e-06	-0.155134	101	0.81237	0.96751
chr11	637300	637354	0.00015456	-0.6529	10	0.1471	0.8
chr11	639464	639574	3.5727e-08	-0.443357	14	0.54643	0.98979
chr11	849575	850014	0.0015199	-0.204443	97	0.76896	0.9734
chr11	1233732	1233899	0.032657	0.2545	8	0.2875	0.033
chr11	1336948	1337134	4.2752e-12	-0.603345	26	0.2115	0.81484
chr11	1337504	1337730	0.0049081	-0.271095	56	0.6842	0.9553
chr11	1390533	1390953	2.4103e-05	-0.190336	116	0.74678	0.93711
chr11	1571523	1571581	7.292e-07	-0.787951	11	0.021455	0.80941
chr11	1869974	1870096	0.018241	-0.435593	9	0.095667	0.53126
chr11	2140593	2140885	2.3182e-08	-0.155783	56	0.77489	0.93067
chr11	2166470	2166556	0.007546	-0.651672	12	0.10183	0.75351
chr11	2166622	2166725	2.0648e-05	-0.696076	11	0.15119	0.84727
chr11	2699350	2699498	0.0080627	-0.104327	13	0.23293	0.33726
chr11	2824973	2825322	1.2457e-09	-0.442804	17	0.49057	0.93337
chr11	2862559	2862712	0.00057499	-0.296754	38	0.52861	0.82537
chr11	7251818	7252719	5.5039e-09	-0.183864	152	0.73313	0.91699
chr11	7367283	7367373	0.0009189	-0.421042	8	0.11754	0.53858
chr11	7673902	7673930	0.031931	-0.431932	8	0.35062	0.78256
chr11	7674009	7674152	1.9623e-11	-0.52942	21	0.43697	0.96639
chr11	7674154	7674450	0.035571	-0.205261	51	0.75158	0.95684
chr11	8168930	8169207	1.1458e-05	-0.384478	39	0.53145	0.91593
chr11	8262957	8263038	0.0026433	-0.328543	9	0.14844	0.47699
chr11	8384309	8384490	0.038004	-0.320708	14	0.57334	0.89405
chr11	13962963	13963112	0.00029811	-0.283215	35	0.64645	0.92967
chr11	13963952	13964366	2.283e-08	-0.311302	37	0.59491	0.90621
chr11	14643543	14643836	0.0097296	-0.216301	85	0.699	0.9153
chr11	16610629	16610859	7.6797e-05	-0.420666	18	0.44211	0.86278
chr11	17476276	17476429	0.021399	-0.412512	17	0.30292	0.71543
chr11	17476536	17476569	0.010411	-0.743	8	0.15275	0.89575
chr11	17476595	17476732	0.0045474	-0.359094	25	0.57171	0.9308
chr11	17695734	17695887	4.0185e-07	-0.418353	27	0.50625	0.9246
chr11	17735935	17736187	0.00083824	-0.202434	70	0.76057	0.963
chr11	18791552	18791806	3.5525e-35	-0.503313	73	0.42614	0.92945
chr11	19242041	19242263	0.00079284	-0.692686	10	0.26117	0.95385
chr11	19346549	19346732	0.0030697	-0.487207	26	0.47086	0.95807
chr11	19713904	19714021	0.0013614	-0.4683	20	0.5286	0.9969
chr11	20156201	20156662	0.04343	-0.163215	79	0.77898	0.94219
chr11	20163562	20163767	1.1507e-22	-0.740996	38	0.1532	0.8942
chr11	27720430	27720714	9.6364e-06	-0.346179	31	0.60993	0.95611
chr11	30585288	30585390	0.0026212	-0.236794	34	0.72712	0.96391
chr11	31798107	31798943	0.0031135	-0.16317	61	0.75045	0.91362
chr11	43576809	43577402	4.6634e-08	-0.431122	19	0.13349	0.56461
chr11	43581197	43581376	1.8261e-12	-0.396097	21	0.5807	0.97679
chr11	47589465	47590025	0.0010584	-0.119993	90	0.82252	0.94251
chr11	47590027	47590154	6.5377e-09	-0.343944	15	0.63347	0.97741
chr11	47590156	47590385	3.1091e-05	-0.181193	90	0.80048	0.98167
chr11	47590385	47590616	0.0037116	-0.237236	53	0.74352	0.98075
chr11	49208435	49208489	0.00088894	-0.419693	13	0.47312	0.89281
chr11	49852016	49852123	0.037572	-0.416754	11	0.504	0.92075
chr11	57640024	57640371	1.4048e-06	-0.495988	16	0.43398	0.92997
chr11	58968379	58968605	8.4318e-05	-0.320726	20	0.18314	0.50387
chr11	61509453	61509644	6.6694e-23	-0.440696	56	0.52828	0.96898
chr11	61967479	61967545	0.008684	-0.233933	7	0.15842	0.39235
chr11	62112590	62112671	0.014087	-0.150875	8	0.049125	0.2
chr11	62925857	62925980	0.0036952	-0.787638	12	0.10775	0.89539
chr11	62926296	62926571	9.2386e-12	-0.702889	24	0.25825	0.96114
chr11	62926948	62927202	3.6551e-08	-0.317895	17	0.62376	0.94166
chr11	63491196	63491248	4.1728e-06	-0.455734	21	0.40497	0.86071
chr11	64713411	64713679	1.6934e-06	-0.167696	90	0.80317	0.97087
chr11	64743147	64743278	8.9525e-06	0.18263	12	0.19458	0.011953
chr11	65607308	65607530	8.3158e-06	-0.223139	65	0.75698	0.98012
chr11	66317196	66317425	0.00016151	-0.675486	14	0.2203	0.89578
chr11	66420549	66420774	0.0018021	-0.44142	21	0.48594	0.92737
chr11	67277042	67277255	0.00032368	-0.678435	10	0.26717	0.9456
chr11	67732019	67732076	0.02992	-0.473768	8	0.48438	0.95814
chr11	67991034	67991602	0.0068901	-0.145306	86	0.8053	0.95061
chr11	67991641	67991929	1.786e-24	-0.387037	73	0.54595	0.93299
chr11	68855123	68855335	1.1788e-12	-0.622625	38	0.29538	0.918
chr11	69637372	69637536	4.3886e-06	-0.287175	17	0.61324	0.90041
chr11	69774385	69775849	1.2339e-21	-0.155122	302	0.77191	0.92703
chr11	69818644	69819041	0.00062375	-0.155977	100	0.7624	0.91837
chr11	73342824	73342919	0.005361	0.345986	14	0.81191	0.46592
chr11	74466988	74467334	4.1123e-10	-0.296094	45	0.6187	0.9148
chr11	75428526	75428761	3.9213e-05	-0.292865	12	0.59742	0.89028
chr11	77039749	77040010	0.00044974	-0.190076	78	0.77802	0.9681
chr11	89787351	89787488	2.1706e-06	-0.735018	16	0.19806	0.93308
chr11	89864044	89864290	3.421e-11	-0.316203	41	0.61072	0.92692
chr11	89980221	89980459	3.4956e-11	-0.436749	21	0.46938	0.90613
chr11	90052190	90052274	1.9482e-08	-0.3807	20	0.5432	0.9239
chr11	90052274	90052383	1.1955e-10	-0.319763	24	0.62867	0.94843
chr11	92225884	92226760	0.0024191	-0.155757	100	0.78203	0.93778
chr11	92226779	92226988	6.7595e-09	-0.690164	17	0.28598	0.97615
chr11	92969683	92970205	4.2297e-06	-0.208725	80	0.75125	0.95997
chr11	101128043	101128747	9.7607e-05	-0.141437	107	0.76362	0.90506
chr11	101129232	101129435	0.012767	-0.275496	23	0.5566	0.83209
chr11	104163499	104164410	0.0046186	-0.155142	106	0.79041	0.94555
chr11	105610557	105610735	1.1225e-17	-0.7912	30	0.1699	0.9611
chr11	107928561	107928913	4.7314e-06	-0.288184	55	0.66362	0.9518
chr11	108563540	108563714	0.033564	-0.291179	8	0.68869	0.97987
chr11	110209077	110209297	2.5719e-07	0.291375	16	0.29138	3.3333e-07
chr11	110711887	110711948	2.4475e-07	-0.459676	16	0.075761	0.53544
chr11	110711948	110712072	1.5788e-06	-0.408291	38	0.13289	0.54118
chr11	111298816	111299018	2.5359e-14	-0.770758	21	0.16415	0.9349
chr11	111541128	111541334	1.2193e-06	-0.725551	15	0.2526	0.97815
chr11	112963294	112963910	0.0041084	-0.242096	83	0.66703	0.90912
chr11	113243168	113243319	0.0020225	-0.666136	8	0.255	0.92114
chr11	114060279	114060379	0.0043945	-0.488574	15	0.43506	0.92363
chr11	114060593	114060694	2.3453e-05	-0.574115	26	0.38197	0.95609
chr11	114060945	114060997	5.954e-05	-0.682975	19	0.28476	0.96774
chr11	114061252	114061296	0.00020901	-0.416457	17	0.20707	0.62353
chr11	115503369	115503467	6.7653e-05	-0.414852	32	0.54267	0.95752
chr11	115503487	115503785	0.045455	-0.281536	58	0.62088	0.90242
chr11	115660270	115660352	0.00013697	-0.444906	10	0.5334	0.97831
chr11	115711098	115711178	0.0070243	-0.436782	13	0.41154	0.84832
chr11	118609744	118609863	3.5342e-10	-0.56219	21	0.41876	0.98095
chr11	118610665	118610799	0.00062138	-0.397869	19	0.55045	0.94832
chr11	119422898	119423099	1.2002e-10	-0.688844	29	0.25041	0.93925
chr11	119975696	119975885	2.4177e-11	-0.576138	18	0.27378	0.84992
chr11	120137379	120137718	0.031028	0.203306	42	0.21262	0.0093175
chr11	120564083	120564370	4.3491e-05	-0.164751	47	0.80692	0.97167
chr11	120564382	120564516	0.0010268	-0.370597	26	0.546	0.91659
chr11	121722513	121723055	0.036673	-0.260938	64	0.51517	0.77611
chr11	122979039	122979096	0.0073949	-0.561572	7	0.30129	0.86286
chr11	123195857	123196173	2.5698e-07	-0.668401	15	0.15827	0.82667
chr11	123302156	123302219	0.00013869	-0.715343	10	0.1234	0.83874
chr11	123431103	123431187	0.0014603	-0.640039	11	0.153	0.79304
chr11	123653815	123653897	0.0014942	-0.6913	10	0.2102	0.9015
chr11	124868825	124869050	2.0624e-23	-0.951612	31	0.026872	0.97848
chr11	125862299	125862408	0.0013611	-0.495	9	0.46056	0.95556
chr11	125888490	125888695	0.010226	0.152027	32	0.17238	0.020354
chr11	125904285	125904471	2.2113e-16	-0.871909	27	0.076	0.94791
chr11	126416655	126416857	0.0016765	-0.296394	50	0.62545	0.92184
chr11	127577107	127577287	9.7803e-10	0.532183	20	0.6094	0.077217
chr11	128549385	128549610	0.0018204	-0.433944	23	0.55353	0.98747
chr11	128689873	128690231	5.2348e-10	-0.576681	23	0.2987	0.87538
chr11	128694955	128695117	0.014121	-0.308715	36	0.65179	0.9605
chr11	130427822	130428036	0.016724	-0.268011	47	0.65282	0.92083
chr11	130449305	130449585	0.010399	-0.236432	61	0.68515	0.92158
chr11	130449587	130449806	1.2099e-12	-0.838197	24	0.12488	0.96307
chr11	131910435	131910615	0.0082698	-0.286631	62	0.67097	0.9576
chr11	131910615	131910870	0.031868	-0.252615	75	0.68784	0.94045
chr11	132943775	132944074	5.5165e-06	-0.275702	80	0.6474	0.92311
chr11	133918442	133918597	9.6958e-15	-0.365011	30	0.60903	0.97404
chr11	134124747	134125142	0.0053257	-0.212573	75	0.72123	0.9338
chr11	134276876	134277079	2.281e-08	-0.428483	30	0.44286	0.87134
chr11	134332069	134332444	0.02176	-0.244829	72	0.66984	0.91467
chr11	134332446	134332514	0.0015431	-0.523147	14	0.45145	0.9746
chr11	134412445	134412501	0.012269	-0.425874	17	0.5301	0.95597
chr11_KI270831v1_alt	116166	116322	2.7081e-12	-0.557141	34	0.27161	0.82875
chr11_KI270831v1_alt	141856	142030	0.0090435	-0.250648	36	0.69148	0.94213
chr11_KI270832v1_alt	33711	34073	3.9432e-22	-0.352347	61	0.59836	0.95071
chr11_KI270832v1_alt	34073	34273	0.019485	-0.215787	42	0.70428	0.92006
chr11_KI270832v1_alt	156476	157046	0.028173	-0.153929	64	0.82266	0.97659
chr11_KI270832v1_alt	166915	167198	2.7266e-06	-0.298463	35	0.67146	0.96992
chr12	916439	916532	2.3663e-06	-0.223289	22	0.77051	0.9938
chr12	2052770	2053103	0.0089505	-0.187636	88	0.72269	0.91032
chr12	2053405	2053468	0.049367	-0.402692	19	0.43176	0.83445
chr12	2752922	2753111	0.00015874	-0.335918	32	0.55258	0.88849
chr12	3200317	3200703	0.044553	-0.199627	92	0.74771	0.94734
chr12	3200715	3201015	0.040957	-0.230635	67	0.7212	0.95183
chr12	3493549	3493769	0.049314	-0.234248	39	0.71114	0.94538
chr12	4562497	4562768	7.1082e-05	-0.315336	13	0.65892	0.97426
chr12	6554516	6554815	0.007189	-0.495353	17	0.48325	0.97861
chr12	6773750	6774063	0.0074979	-0.144508	65	0.82251	0.96702
chr12	12415037	12415285	1.7777e-06	0.189436	26	0.29972	0.11029
chr12	13980823	13981025	8.2038e-19	-0.542971	25	0.41272	0.95569
chr12	13982257	13982393	0.0010933	-0.40362	19	0.50733	0.91095
chr12	15221106	15221325	7.7639e-10	-0.547866	17	0.23041	0.77828
chr12	20809478	20809597	0.0085652	-0.345131	7	0.64486	0.98999
chr12	25489209	25489518	1.918e-13	0.343024	44	0.34684	0.0038183
chr12	31323798	31323855	0.02567	0.153869	13	0.15643	0.0025643
chr12	32390986	32391097	0.010501	-0.230588	38	0.74038	0.97096
chr12	33438952	33439137	0.00088212	-0.137109	46	0.31107	0.44818
chr12	33439565	33439650	0.011675	-0.586536	14	0.24018	0.82671
chr12	34108199	34108426	1.713e-05	-0.338686	43	0.61505	0.95374
chr12	39144997	39145314	0.043507	-0.211216	61	0.66772	0.87894
chr12	39145336	39145437	0.00047504	-0.236277	21	0.21964	0.45592
chr12	43552071	43552209	0.0011362	-0.3934	25	0.55187	0.94527
chr12	44951114	44951267	0.0026943	-0.233381	21	0.37653	0.60991
chr12	45050486	45050808	0.024015	-0.186289	67	0.67513	0.86142
chr12	49543817	49544246	2.5178e-05	-0.294427	27	0.65928	0.9537
chr12	49548974	49549173	5.7746e-08	-0.29239	33	0.68146	0.97385
chr12	51821367	51821678	2.8835e-05	-0.144489	79	0.81682	0.96131
chr12	52007681	52007912	0.0091915	-0.194473	50	0.76032	0.95479
chr12	52033567	52033787	0.014167	-0.36975	8	0.58338	0.95312
chr12	52233100	52233214	5.7117e-10	-0.134899	22	0.85479	0.98969
chr12	52258236	52258485	0.035206	-0.209356	44	0.74556	0.95492
chr12	52258485	52258851	0.00354	-0.177086	74	0.78805	0.96514
chr12	53945194	53945380	0.00016988	-0.376897	15	0.61447	0.99137
chr12	53949801	53950064	1.2627e-06	-0.395685	34	0.50692	0.90261
chr12	53955076	53955267	1.2411e-10	-0.217376	44	0.73461	0.95198
chr12	53955269	53955473	1.0801e-08	-0.26142	61	0.71551	0.97693
chr12	53961055	53961291	3.0657e-18	-0.434729	55	0.52725	0.96198
chr12	53966609	53966803	0.0097766	-0.381017	20	0.50443	0.88545
chr12	53984274	53984481	0.0013617	-0.6477	10	0.1687	0.8164
chr12	54014690	54014902	2.111e-06	-0.519486	14	0.45536	0.97484
chr12	54549584	54549647	0.0080542	-0.282228	25	0.27681	0.55904
chr12	63821798	63822119	0.008952	-0.212661	56	0.75202	0.96468
chr12	64293072	64293241	1.9887e-05	0.242641	18	0.62031	0.37767
chr12	64542999	64543071	0.013088	-0.102919	8	0.8875	0.99042
chr12	64824555	64825122	7.1814e-05	-0.178835	98	0.78909	0.96792
chr12	68933373	68933671	0.021771	-0.235546	61	0.69498	0.93053
chr12	70920340	70920746	1.0978e-08	-0.456627	26	0.38524	0.84187
chr12	72273396	72273583	2.5941e-07	-0.518171	23	0.39772	0.91589
chr12	75207327	75207448	1.2671e-07	-0.51125	16	0.47625	0.9875
chr12	75207453	75208085	2.1477e-07	-0.180387	117	0.78684	0.96723
chr12	78864877	78865101	0.022845	-0.255286	21	0.71548	0.97076
chr12	78865101	78865239	0.031389	-0.378956	18	0.57446	0.95342
chr12	93573542	93573779	2.6348e-08	-0.241467	15	0.11113	0.3526
chr12	94149534	94150050	1.8699e-26	-0.513171	60	0.46313	0.9763
chr12	95548144	95549038	2.002e-12	-0.198256	192	0.75937	0.95763
chr12	98894491	98894849	0.0014895	-0.194421	95	0.73118	0.9256
chr12	98895383	98895594	9.5114e-08	-0.361604	34	0.54568	0.90729
chr12	102956313	102956477	7.0878e-09	-0.514988	30	0.44309	0.95808
chr12	102958200	102958600	9.166e-05	-0.209535	90	0.74981	0.95934
chr12	102958602	102958861	0.00013232	-0.414074	30	0.50816	0.92223
chr12	104303671	104304207	0.0001451	-0.167035	100	0.78292	0.94996
chr12	106477584	106477856	1.6605e-06	0.119821	34	0.13967	0.019846
chr12	106585813	106586335	3.8938e-05	-0.193645	106	0.6879	0.88154
chr12	107775312	107775506	6.2794e-17	-0.374948	58	0.57312	0.94807
chr12	109820985	109821172	2.809e-07	0.6628	15	0.6628	3.5556e-07
chr12	110370801	110371034	0.047941	0.355689	15	0.35791	0.0022225
chr12	110688603	110688809	0.00061747	-0.479666	15	0.42418	0.90384
chr12	113154440	113154783	2.1148e-05	-0.231226	71	0.72331	0.95453
chr12	113463207	113463704	4.5124e-05	-0.170951	103	0.73071	0.90166
chr12	113638165	113638236	1.5827e-07	-0.619141	28	0.33078	0.94992
chr12	113638241	113638466	0.020041	-0.34366	14	0.39349	0.73715
chr12	114409353	114409437	0.0079527	-0.740793	7	0.13886	0.87965
chr12	114664969	114665159	5.4046e-06	-0.631537	18	0.30348	0.93501
chr12	114674234	114674669	0.044228	-0.21728	81	0.75887	0.97615
chr12	114674674	114674775	1.0009e-05	-0.863454	11	0.060728	0.92418
chr12	116717647	116717870	8.4683e-07	-0.4939	23	0.47653	0.97043
chr12	116738448	116738517	1.988e-08	-0.530428	14	0.12257	0.653
chr12	120368038	120368163	0.024014	-0.324758	20	0.54804	0.8728
chr12	121578585	121579135	0.00075904	-0.212294	86	0.75207	0.96436
chr12	121918302	121918460	0.0016259	-0.559602	10	0.4331	0.9927
chr12	122023259	122024198	0.035636	-0.16499	94	0.71256	0.87755
chr12	125187456	125187548	5.0287e-06	-0.531646	23	0.37722	0.90887
chr12	126726944	126727373	3.9047e-06	-0.630995	16	0.24045	0.87144
chr12	127455744	127456045	9.6506e-07	-0.215497	55	0.68948	0.90498
chr12	128267344	128267536	0.00039096	-0.213673	53	0.73053	0.94421
chr12	128267540	128267672	1.3243e-05	-0.477352	28	0.49359	0.97094
chr12	128267991	128268367	1.6331e-06	-0.325055	33	0.46761	0.79266
chr12	128853433	128854088	5.9795e-06	-0.181888	120	0.74986	0.93174
chr12	129903007	129903182	9.4257e-07	-0.474081	13	0.418	0.89208
chr12	130163077	130163255	8.0544e-07	-0.369733	35	0.47385	0.84358
chr12	130337817	130337914	1.8467e-11	-0.373037	27	0.57122	0.94426
chr12	130954620	130955054	0.0028326	-0.620282	12	0.19317	0.81345
chr12	131299203	131299458	5.6397e-08	-0.411518	26	0.40938	0.8209
chr12	131661471	131661975	9.1483e-05	-0.187231	93	0.72078	0.90801
chr12	132329067	132329235	2.986e-05	-0.267657	38	0.71776	0.98541
chr12	132582102	132583320	3.262e-14	-0.115442	192	0.85542	0.97086
chr12	132583320	132583637	4.249e-24	-0.168633	59	0.80075	0.96938
chr12	132887715	132887846	0.012628	-0.180344	31	0.23249	0.41284
chr13	18609606	18609688	0.015097	-0.73	10	0.22	0.95
chr13	20301431	20301948	0.017561	-0.183096	86	0.77431	0.95741
chr13	20946220	20946549	1.7932e-18	-0.401612	48	0.56225	0.96386
chr13	21669121	21669363	2.1701e-18	-0.622222	27	0.28141	0.90363
chr13	23160204	23160589	0.0017287	-0.192881	67	0.68226	0.87514
chr13	24745804	24746480	7.2589e-07	-0.190507	125	0.77894	0.96945
chr13	25170416	25170787	0.0030047	-0.24835	68	0.70209	0.95044
chr13	25469066	25469217	1.9411e-08	-0.518397	30	0.4263	0.94469
chr13	26050990	26051037	0.010963	-0.4	8	0.55	0.95
chr13	27792565	27792754	2.4569e-17	-0.302752	53	0.64548	0.94823
chr13	27792754	27793387	3.959e-08	-0.188364	102	0.7499	0.93826
chr13	27917176	27917390	0.02129	-0.319537	22	0.54886	0.8684
chr13	27927590	27927803	2.2572e-05	-0.691005	11	0.2607	0.9517
chr13	27966245	27966341	0.017028	-0.543222	9	0.35556	0.89878
chr13	27968316	27969070	2.9637e-10	-0.178546	160	0.72877	0.90732
chr13	28493802	28494031	0.00078755	-0.419103	34	0.50294	0.92204
chr13	28494077	28494222	0.0028144	-0.213161	29	0.75589	0.96905
chr13	28718844	28719000	0.00057326	-0.32831	45	0.65712	0.98543
chr13	33015945	33016236	0.015535	-0.183832	63	0.75937	0.9432
chr13	33016384	33016539	0.00015656	-0.213315	56	0.76304	0.97636
chr13	34942252	34942410	1.1438e-05	-0.209871	31	0.23099	0.44086
chr13	34943031	34943247	9.4029e-10	-0.433068	30	0.46065	0.89372
chr13	36130905	36131057	4.2164e-08	-0.152747	38	0.25144	0.40418
chr13	36346342	36346495	1.0844e-13	-0.212536	63	0.20384	0.41638
chr13	37155684	37155825	0.014301	0.730499	8	0.7305	6.6667e-07
chr13	37868967	37869135	0.016037	-0.322136	18	0.62221	0.94434
chr13	40172317	40172475	0.0027366	0.140273	22	0.1419	0.001624
chr13	40664130	40664272	1.1812e-07	-0.807714	14	0.035715	0.84343
chr13	44373507	44373771	4.0426e-08	-0.240276	65	0.74102	0.9813
chr13	49220605	49220793	1.8061e-34	-0.523611	46	0.45626	0.97987
chr13	49220794	49221369	1.5173e-09	-0.196607	132	0.77679	0.9734
chr13	52738956	52739176	1.2981e-15	-0.376397	43	0.54331	0.91971
chr13	52739425	52739632	2.0288e-05	-0.736667	15	0.12333	0.86
chr13	52846241	52846987	9.8214e-11	-0.196237	158	0.76275	0.95899
chr13	52847004	52847106	0.015649	-0.26683	35	0.71707	0.9839
chr13	52847708	52847954	9.6409e-29	-0.439883	63	0.52862	0.96851
chr13	53200876	53201062	0.0008243	-0.255842	49	0.72604	0.98188
chr13	53201085	53201209	0.021027	-0.260321	49	0.70116	0.96148
chr13	57632401	57632489	0.00031156	-0.582073	12	0.37626	0.95833
chr13	57633011	57633258	9.8402e-16	-0.237089	53	0.73789	0.97497
chr13	57633559	57633775	0.02294	-0.258172	46	0.66892	0.92709
chr13	57633801	57634008	2.7191e-13	-0.800636	22	0.072728	0.87336
chr13	61415102	61415281	0.04069	-0.438107	20	0.50787	0.94597
chr13	67230208	67230759	0.028931	-0.197259	90	0.74273	0.93999
chr13	71866050	71866542	2.0654e-14	-0.49838	57	0.44622	0.9446
chr13	71866951	71867035	1.5396e-08	-0.458204	18	0.4337	0.89191
chr13	71867313	71867439	0.0082402	-0.26734	15	0.15001	0.41735
chr13	78601539	78601677	7.2464e-12	-0.487036	36	0.4874	0.97444
chr13	78601800	78601951	5.167e-36	-0.60399	55	0.36757	0.97156
chr13	78601963	78602258	8.6294e-05	-0.203596	64	0.76881	0.9724
chr13	78602260	78602285	0.0011028	-0.435741	9	0.37	0.80574
chr13	78603240	78603390	0.019439	-0.195117	20	0.2224	0.41752
chr13	78603627	78603734	1.8351e-15	-0.155065	41	0.23411	0.38918
chr13	78607454	78607859	4.3852e-07	-0.429086	29	0.44766	0.87675
chr13	83879530	83879615	0.0086225	-0.609857	7	0.333	0.94286
chr13	87674498	87674716	0.0065811	-0.125266	29	0.8511	0.97637
chr13	91398933	91398995	1.2103e-06	-0.605564	13	0.27854	0.8841
chr13	91399052	91399148	5.3512e-08	-0.625314	17	0.30318	0.92849
chr13	93227904	93228619	0.014014	-0.174709	89	0.72567	0.90038
chr13	94702734	94703028	6.5311e-07	-0.262617	42	0.67466	0.93728
chr13	95740497	95740701	2.0295e-13	0.457415	33	0.49222	0.034808
chr13	96719070	96719167	0.048269	0.45106	11	0.59045	0.13939
chr13	98143344	98143397	0.00011867	-0.196576	22	0.18791	0.38448
chr13	98483206	98483459	6.8408e-11	-0.66402	23	0.20391	0.86793
chr13	99614559	99614706	0.0079828	0.273787	12	0.27379	4.4444e-07
chr13	99657958	99658169	2.9082e-21	-0.565493	36	0.37831	0.9438
chr13	99956200	99956488	7.6479e-08	-0.437124	21	0.14429	0.58141
chr13	99988989	99989771	0.00023551	-0.160717	99	0.78717	0.94788
chr13	99991135	99991857	5.6065e-07	-0.265554	41	0.70932	0.97487
chr13	99997789	99997948	8.2644e-06	-0.299058	19	0.63884	0.9379
chr13	101416688	101416820	5.6339e-06	-0.186571	21	0.32248	0.50905
chr13	107866514	107867393	0.00010845	-0.228727	73	0.69916	0.92788
chr13	108495516	108496034	5.9638e-07	-0.207374	132	0.73136	0.93873
chr13	109784083	109784459	2.7651e-07	-0.224877	59	0.7413	0.96618
chr13	110811911	110812169	0.017825	-0.634111	9	0.29922	0.93333
chr13	112053499	112054059	0.0010622	-0.166123	75	0.73186	0.89798
chr13	112054075	112054169	2.9465e-10	-0.469569	23	0.50304	0.97261
chr13	112062538	112063077	0.0013679	-0.206324	81	0.73654	0.94286
chr13	112065854	112066060	3.1933e-10	-0.557389	18	0.39817	0.95556
chr13	112078363	112078552	0.0029918	-0.358884	18	0.52634	0.88522
chr13	112104705	112105061	0.035036	-0.188024	83	0.77963	0.96765
chr13	113109988	113110559	1.22e-05	-0.191754	111	0.77962	0.97137
chr13	113110636	113111085	5.3818e-06	-0.1964	103	0.73039	0.92679
chr13	113725531	113725595	4.7899e-05	-0.407147	13	0.57831	0.98546
chr13	113725599	113726326	7.5899e-11	-0.170918	142	0.76136	0.93228
chr13_KI270838v1_alt	132744	132966	7.8244e-05	-0.514286	14	0.44286	0.95714
chr14	23352024	23352238	2.2958e-09	-0.418692	40	0.5092	0.92789
chr14	26597784	26598426	2.0303e-10	-0.229373	114	0.73234	0.96171
chr14	28767551	28768151	6.121e-05	-0.175167	108	0.78865	0.96382
chr14	29557900	29558057	0.030895	0.305824	21	0.89148	0.58566
chr14	29927005	29927127	1.163e-08	-0.576098	13	0.40038	0.97648
chr14	32583805	32584076	0.0002938	0.278211	27	0.28893	0.010722
chr14	32933474	32933562	9.1254e-05	-0.781444	9	0.2	0.98144
chr14	32933954	32934135	2.1095e-05	-0.607	10	0.1015	0.7085
chr14	35291319	35291464	1.6292e-06	0.40404	16	0.69123	0.28719
chr14	36517268	36517661	0.00057924	-0.168818	85	0.79376	0.96258
chr14	36517695	36517999	1.5619e-05	-0.224634	58	0.75386	0.97849
chr14	36518651	36518871	0.0039802	-0.323586	30	0.62626	0.94984
chr14	36654813	36654916	0.041714	-0.477387	10	0.45199	0.92938
chr14	36656584	36656837	0.012182	-0.748375	8	0.20162	0.95
chr14	36658467	36658995	0.031958	-0.190965	76	0.76664	0.95761
chr14	36666231	36666434	1.6159e-19	-0.456641	26	0.5145	0.97114
chr14	37587884	37588300	0.0062536	-0.206631	71	0.75043	0.95706
chr14	37598292	37598655	5.3754e-06	-0.23562	54	0.72067	0.95629
chr14	37611058	37611493	0.0088013	-0.172756	90	0.77666	0.94941
chr14	37622257	37622403	0.0011231	-0.233237	38	0.73578	0.96902
chr14	38209897	38209999	0.00076679	-0.546545	20	0.35965	0.9062
chr14	38255669	38255885	0.018416	-0.265401	43	0.67594	0.94134
chr14	47675659	47675828	6.6887e-09	-0.5276	39	0.42714	0.95474
chr14	47675833	47676041	0.014396	-0.24133	36	0.72379	0.96512
chr14	50872011	50872388	0.0048048	-0.166648	98	0.79534	0.96199
chr14	52068080	52068636	0.01664	-0.25906	35	0.61004	0.8691
chr14	52268505	52268973	1.9934e-09	-0.274778	63	0.65699	0.93177
chr14	56794252	56795497	0.00024766	-0.156124	145	0.73292	0.88904
chr14	57865513	57865885	0.00034707	-0.208257	87	0.71607	0.92432
chr14	59464475	59464715	2.0408e-05	-0.396495	38	0.59357	0.99007
chr14	59464722	59465085	0.00075059	-0.217673	78	0.74548	0.96315
chr14	59630530	59630690	3.5681e-08	-0.258056	48	0.69827	0.95633
chr14	60485259	60485838	1.6478e-07	-0.289859	72	0.63346	0.92331
chr14	60514961	60515340	0.0016391	-0.215241	87	0.74519	0.96043
chr14	60515384	60515613	0.0010853	-0.215044	51	0.749	0.96405
chr14	60515616	60515861	0.014573	-0.203273	62	0.75866	0.96194
chr14	63045181	63046146	4.6462e-12	-0.196138	156	0.74775	0.94389
chr14	63122451	63122634	0.038161	0.208564	26	0.75883	0.55027
chr14	64541292	64541387	0.0069523	-0.303196	20	0.64615	0.94935
chr14	64541432	64541529	1.6308e-05	-0.441545	16	0.5471	0.98865
chr14	64772670	64772872	3.6795e-10	-0.107333	21	0.74286	0.85019
chr14	64971274	64971509	0.040029	-0.422585	10	0.48	0.90258
chr14	71848690	71848937	2.45e-06	0.300899	30	0.44227	0.14138
chr14	73492041	73492173	0.00012384	-0.875272	11	0.052001	0.92727
chr14	74241118	74241328	8.2321e-11	-0.328857	39	0.62851	0.95736
chr14	77025807	77026379	0.012134	-0.18581	91	0.7674	0.95321
chr14	86312279	86312498	0.00013303	0.53413	15	0.53773	0.0036039
chr14	87993184	87993345	1.9124e-11	-0.718082	21	0.11057	0.82865
chr14	88323523	88323658	1.3433e-16	-0.683098	23	0.19591	0.87901
chr14	88323660	88323995	9.7443e-05	-0.290074	51	0.61554	0.90561
chr14	90061505	90061679	5.8847e-15	-0.833345	29	0.091586	0.92493
chr14	90062040	90062342	3.4022e-22	-0.767779	32	0.20675	0.97453
chr14	90062408	90062459	4.7615e-08	-0.755608	17	0.23457	0.99018
chr14	90383805	90384120	1.653e-07	-0.61273	24	0.24122	0.85395
chr14	90397050	90397227	1.5126e-20	-0.114568	44	6.6667e-07	0.11457
chr14	90518188	90518382	0.041241	-0.310237	17	0.66063	0.97087
chr14	92323309	92323912	1.6667e-08	-0.243275	134	0.69604	0.93931
chr14	92514566	92515381	0.001129	-0.25111	67	0.64558	0.89669
chr14	94768715	94768849	5.9858e-15	-0.929136	22	0.0056825	0.93482
chr14	95517027	95517472	6.1778e-08	-0.319406	29	0.66801	0.98741
chr14	95876715	95876784	0.0019237	-0.441951	25	0.49943	0.94138
chr14	96592868	96593085	7.0526e-05	-0.502859	27	0.36861	0.87146
chr14	99246300	99246437	2.0725e-07	-0.89706	14	0.049676	0.94674
chr14	99644962	99645127	7.7173e-11	-0.745949	26	0.089731	0.83568
chr14	99792855	99793050	3.8459e-16	-0.466907	45	0.46052	0.92743
chr14	100158917	100159017	1.074e-05	-0.673418	15	0.19283	0.86624
chr14	100159171	100159688	2.0488e-07	-0.263488	116	0.68296	0.94645
chr14	100159934	100160164	2.4244e-13	-0.362354	38	0.61364	0.976
chr14	100567708	100567798	3.9329e-08	-0.56042	28	0.34589	0.90631
chr14	100568476	100569181	0.0098329	-0.249104	70	0.60353	0.85263
chr14	100664744	100664948	0.014719	-0.569416	12	0.29725	0.86667
chr14	100726589	100726760	2.8393e-25	-0.798788	33	0.12112	0.91991
chr14	101457743	101457834	0.018276	-0.626208	10	0.34	0.96621
chr14	101458228	101458410	3.2408e-13	-0.567505	28	0.37385	0.94135
chr14	101518717	101518919	0.010845	-0.48275	14	0.29802	0.78077
chr14	101559660	101559813	0.016431	-0.318723	35	0.59928	0.918
chr14	101559863	101560041	2.1963e-05	-0.421128	37	0.53053	0.95166
chr14	101564348	101564538	8.9157e-10	-0.502119	24	0.36071	0.86283
chr14	101781621	101781853	0.0067723	-0.324711	35	0.52251	0.84722
chr14	102928759	102928975	2.2679e-18	-0.58397	54	0.21429	0.79826
chr14	102929051	102930150	4.8195e-15	-0.26481	184	0.69361	0.95842
chr14	102930462	102930757	0.017187	-0.234815	57	0.68612	0.92093
chr14	103084334	103084450	0.0014244	-0.408094	21	0.54676	0.95486
chr14	103103526	103104197	0.007052	-0.277384	65	0.66107	0.93845
chr14	103104544	103104722	5.8207e-08	-0.86027	16	0.11063	0.9709
chr14	103127000	103127383	1.3036e-47	-0.507915	59	0.39547	0.90339
chr14	103189162	103189381	3.0533e-27	-0.653945	40	0.29451	0.94846
chr14	103208196	103208520	1.3882e-12	-0.614988	22	0.32775	0.94273
chr14	103220624	103220746	1.5424e-10	-0.784912	18	0.16391	0.94882
chr14	103274232	103274396	0.00046797	-0.345799	25	0.61266	0.95846
chr14	103278707	103279238	0.023803	-0.221837	66	0.72595	0.94779
chr14	103279238	103279440	7.4467e-25	-0.61271	64	0.30798	0.92069
chr14	104117792	104117900	2.5304e-06	-0.530456	25	0.43548	0.96594
chr14	104138964	104139003	0.015852	-0.619742	11	0.30029	0.92003
chr14	104275503	104275533	0.0079661	0.194358	7	0.22357	0.029213
chr14	104373833	104373980	0.046296	0.326135	13	0.40703	0.080897
chr14	104461711	104461841	1.7215e-10	-0.474879	26	0.44412	0.919
chr14	104462248	104462317	0.032349	-0.526139	12	0.43561	0.96175
chr14	104604466	104604792	7.784e-06	-0.541	26	0.36512	0.90612
chr14	104932033	104932128	1.2009e-06	-0.385209	25	0.60269	0.9879
chr14	105136620	105136996	1.2681e-05	-0.314556	18	0.65583	0.97039
chr14	105527276	105527634	2.6857e-11	-0.644706	20	0.31345	0.95816
chr14	106844910	106844938	0.0069163	0.267754	13	0.26775	2.5641e-08
chr14_GL000194v1_random	112231	112422	0.0081915	0.412571	7	0.72186	0.30929
chr14_KI270845v1_alt	12390	12505	2.8321e-08	-0.532722	19	0.45675	0.98947
chr14_KI270845v1_alt	12567	12684	6.7132e-05	-0.507781	22	0.36654	0.87432
chr14_KI270845v1_alt	137363	137735	0.0019549	-0.346314	22	0.48851	0.83483
chr14_KI270845v1_alt	162289	162358	0.0071799	-0.777185	9	0.17467	0.95185
chr15	19899082	19899177	1.1304e-06	-0.373314	17	0.59459	0.9679
chr15	19944249	19944400	0.0039502	-0.208977	17	0.75551	0.96449
chr15	20877598	20877789	2.4743e-12	-0.621436	22	0.34622	0.96765
chr15	20877801	20877897	0.00036203	-0.425227	10	0.49477	0.92
chr15	20878190	20878279	2.535e-05	-0.488492	20	0.49079	0.97928
chr15	20878286	20878876	6.48e-13	-0.29401	54	0.68157	0.97558
chr15	21452096	21452436	0.00061378	-0.214136	42	0.75371	0.96784
chr15	21888572	21888744	2.9162e-06	-0.408398	15	0.50692	0.91532
chr15	21888985	21889262	9.4817e-16	-0.396027	47	0.5736	0.96963
chr15	22714957	22715162	5.1019e-05	-0.380457	29	0.39603	0.77649
chr15	25862951	25863299	0.014822	-0.220751	79	0.7311	0.95185
chr15	26867170	26867922	1.229e-07	-0.173763	162	0.76188	0.93565
chr15	26971098	26971589	3.4756e-08	-0.20451	103	0.752	0.95651
chr15	28097029	28097403	0.043566	-0.158264	63	0.79705	0.95531
chr15	28457703	28457914	0.0013259	-0.467231	13	0.37154	0.83877
chr15	28589326	28589458	1.1874e-08	0.14486	19	0.14737	0.0025088
chr15	28832181	28832416	7.3238e-14	-0.736917	22	0.22727	0.96419
chr15	28886039	28886492	0.00023938	-0.202885	99	0.75089	0.95377
chr15	29570471	29570648	3.4194e-16	-0.480188	47	0.49476	0.97495
chr15	31483426	31483563	2.307e-06	-0.256561	55	0.72711	0.98367
chr15	31483581	31483944	2.8236e-06	-0.215053	134	0.74	0.95506
chr15	31870113	31870185	0.014641	-0.357252	18	0.37959	0.73685
chr15	32346340	32346377	0.019476	-0.653264	7	0.30943	0.96269
chr15	32718060	32718922	9.5928e-07	-0.184074	122	0.75913	0.9432
chr15	33311682	33311843	0.0007919	-0.5576	10	0.29993	0.85753
chr15	34494461	34494667	0.031568	-0.372449	40	0.56731	0.93976
chr15	34494786	34495173	2.9386e-05	-0.208376	94	0.71852	0.92689
chr15	34754822	34755098	0.012221	-0.199573	78	0.74886	0.94843
chr15	37102483	37102566	9.6828e-07	-0.343182	11	0.6	0.94318
chr15	40252519	40252936	3.3013e-06	-0.193238	101	0.78094	0.97417
chr15	41494850	41495032	2.2267e-09	-0.402071	34	0.49545	0.89752
chr15	41501695	41501874	0.01303	-0.339013	41	0.65041	0.98942
chr15	41621596	41621790	3.8854e-11	-0.581895	19	0.39705	0.97895
chr15	41660408	41660501	6.1966e-06	-0.208403	24	0.30318	0.51158
chr15	45135457	45135807	0.0002625	-0.20666	73	0.7396	0.94626
chr15	47184281	47184410	0.00028488	-0.475522	25	0.4744	0.94992
chr15	52790939	52791135	7.1586e-05	-0.679444	12	0.24025	0.91969
chr15	58065405	58065625	3.3635e-06	-0.314932	44	0.65473	0.96966
chr15	58065916	58066497	2.0054e-05	-0.175689	101	0.75579	0.93148
chr15	58864876	58865098	4.4123e-12	-0.51581	41	0.45381	0.96962
chr15	60003876	60004021	0.011964	-0.317394	26	0.65685	0.97424
chr15	60004547	60004755	0.013572	-0.234722	48	0.74018	0.9749
chr15	61228802	61229196	0.0048669	-0.23685	71	0.67835	0.9152
chr15	61229204	61229495	0.033434	-0.314043	38	0.55375	0.86779
chr15	63048473	63049212	0.00014202	-0.182185	103	0.76214	0.94433
chr15	64823769	64824360	7.1126e-11	-0.201079	147	0.77406	0.97514
chr15	66936436	66936643	0.0072067	-0.73097	10	0.1728	0.90377
chr15	67825840	67825933	9.7221e-07	-0.574111	23	0.35069	0.9248
chr15	67825943	67826225	1.4518e-13	-0.46844	24	0.34188	0.81032
chr15	67827749	67827972	2.9164e-18	-0.602714	28	0.31629	0.919
chr15	69451897	69452128	1.2757e-06	0.2	11	0.6	0.4
chr15	71193902	71193965	0.0034254	-0.190948	9	0.8	0.99095
chr15	73367853	73368048	0.00030224	-0.20388	64	0.75076	0.95464
chr15	73368190	73368572	0.001729	-0.179119	88	0.74009	0.91921
chr15	73926069	73926545	0.019978	-0.267036	35	0.67458	0.94162
chr15	73926553	73926709	1.4829e-11	-0.412226	17	0.51253	0.92476
chr15	74133172	74133852	7.8421e-06	-0.154415	114	0.8208	0.97522
chr15	74726671	74726856	1.7864e-07	-0.334714	14	0.63121	0.96593
chr15	74956123	74956593	0.0028959	-0.174728	107	0.75767	0.9324
chr15	74958807	74959411	0.0018199	-0.217	89	0.69212	0.90912
chr15	76339553	76339816	0.017247	-0.390809	10	0.5384	0.92921
chr15	76340220	76340579	5.5748e-05	-0.249389	70	0.70841	0.9578
chr15	76340585	76340913	0.036345	-0.143784	44	0.8128	0.95659
chr15	76342547	76343412	1.5612e-12	-0.174799	160	0.79862	0.97342
chr15	78620206	78620429	1.6765e-06	-0.244527	41	0.7121	0.95662
chr15	78620603	78620993	0.01554	-0.208671	81	0.68142	0.89009
chr15	79004038	79004251	8.9164e-08	0.203187	32	0.22047	0.017282
chr15	79089666	79090183	9.9869e-11	-0.325764	76	0.6268	0.95256
chr15	79090256	79090712	8.5046e-15	-0.2952	70	0.67204	0.96724
chr15	79432127	79432514	0.00043674	-0.208788	99	0.74042	0.94921
chr15	79432694	79432785	0.0019221	-0.521658	12	0.38867	0.91033
chr15	80404356	80404436	7.2584e-05	-0.267124	30	0.24316	0.51029
chr15	82043775	82043998	4.383e-06	-0.226965	17	0.74029	0.96726
chr15	83107504	83107878	0.0015668	-0.168992	103	0.76415	0.93315
chr15	83456630	83456734	7.3049e-05	-0.444444	9	6.6667e-07	0.44444
chr15	83654241	83654483	0.0021482	-0.404173	38	0.50071	0.90488
chr15	83654713	83654822	0.0030863	-0.448605	23	0.512	0.96061
chr15	84080020	84080181	0.0025658	-0.294287	22	0.56405	0.85833
chr15	84633463	84634252	1.1218e-14	-0.202429	164	0.76572	0.96815
chr15	88255600	88256012	0.0499	-0.19097	67	0.63037	0.82134
chr15	89370962	89371153	0.0038153	-0.449302	10	0.50584	0.95514
chr15	89371175	89371774	1.7152e-05	-0.181372	121	0.78552	0.96689
chr15	89378895	89379116	2.8134e-12	-0.241279	58	0.731	0.97228
chr15	89408268	89408521	0.0078025	-0.678835	12	0.28678	0.96561
chr15	89410064	89410335	0.014988	-0.708743	12	0.20308	0.91183
chr15	89814781	89815326	0.011613	-0.18214	92	0.74077	0.92291
chr15	96322105	96322209	0.0051056	-0.239093	25	0.72148	0.96057
chr15	96322734	96322941	8.2975e-11	-0.45678	19	0.51777	0.97455
chr15	96333701	96334454	5.4935e-06	-0.237037	94	0.73008	0.96712
chr15	96345840	96345954	2.3705e-05	-0.279352	36	0.69591	0.97526
chr15	96345962	96346136	5.7316e-05	-0.643862	16	0.32291	0.96677
chr15	96409318	96409433	0.0041234	-0.187558	20	0.78115	0.96871
chr15	96417163	96417520	1.7587e-12	-0.581536	28	0.34636	0.92789
chr15	99806816	99806892	1.1813e-19	-0.398202	26	0.30635	0.70455
chr15	100880262	100880441	3.6295e-07	-0.362022	41	0.59091	0.95293
chr15	101745458	101745562	3.7249e-06	-0.427311	28	0.40092	0.82823
chr15	101745843	101746039	1.439e-06	-0.318377	33	0.43386	0.75224
chr15	101746058	101746249	8.7722e-15	-0.525029	44	0.40184	0.92687
chr15_KI270727v1_random	178463	178949	2.5373e-07	-0.380972	35	0.56483	0.9458
chr15_KI270727v1_random	179055	179141	1.6602e-05	-0.525691	17	0.39852	0.92421
chr15_KI270727v1_random	179141	179300	6.6682e-06	-0.32606	30	0.64993	0.97599
chr15_KI270727v1_random	179378	179546	2.3595e-07	-0.233414	41	0.74644	0.97986
chr15_KI270848v1_alt	326505	326608	0.01615	-0.570555	9	0.29611	0.86667
chr15_KI270850v1_alt	8606	8720	1.2428e-06	-0.481345	29	0.47634	0.95769
chr15_KI270852v1_alt	209214	209543	2.0384e-19	-0.697606	33	0.25158	0.94918
chr15_KI270852v1_alt	209757	209895	3.0776e-11	-0.395734	30	0.58019	0.97592
chr15_KI270852v1_alt	210098	210721	7.0356e-20	-0.288236	92	0.67625	0.96449
chr15_KI270905v1_alt	790768	790981	0.0064341	-0.341744	13	0.47738	0.81913
chr15_KI270905v1_alt	1065009	1065220	0.0003487	-0.304242	38	0.29361	0.59785
chr15_KI270905v1_alt	1854660	1854817	5.5243e-09	-0.480474	35	0.49358	0.97405
chr15_KI270905v1_alt	3769109	3769545	1.9919e-11	-0.188225	167	0.77137	0.9596
chr15_KI270905v1_alt	3769545	3769775	0.0077217	-0.279895	40	0.69142	0.97132
chr15_KI270905v1_alt	4932478	4933261	6.374e-09	-0.186066	142	0.76859	0.95466
chr15_KI270905v1_alt	4933286	4933458	2.6014e-15	-0.442493	40	0.52652	0.96901
chr15_KI270906v1_alt	195469	195912	0.00022791	-0.562855	15	0.27714	0.84
chr16	164277	164710	0.0085353	-0.176925	88	0.74215	0.91907
chr16	165167	165896	0.01055	-0.170339	81	0.69961	0.86995
chr16	166329	166473	9.9075e-06	-0.271402	42	0.68917	0.96057
chr16	324934	325080	1.9344e-12	0.458818	25	0.6037	0.14489
chr16	325106	325178	2.7648e-08	0.464684	18	0.59247	0.12778
chr16	693834	693996	5.3771e-07	-0.335191	14	0.56293	0.89812
chr16	728736	728813	1.1323e-05	-0.195274	10	0.47173	0.667
chr16	982080	982476	0.00018198	-0.221795	84	0.7243	0.94609
chr16	1153467	1154022	6.0213e-06	-0.183593	137	0.718	0.90159
chr16	1296713	1296924	0.013429	0.44747	11	0.56664	0.11917
chr16	1494249	1494461	0.00071302	-0.338146	29	0.47511	0.81325
chr16	1533414	1534403	0.00031106	-0.18933	101	0.73653	0.92586
chr16	1917804	1918039	0.00013936	-0.310659	47	0.63815	0.94881
chr16	1918638	1918744	0.00018495	-0.376072	29	0.59858	0.97466
chr16	2125289	2125762	8.8052e-07	-0.417005	34	0.50467	0.92168
chr16	2179107	2179263	0.011543	-0.144532	52	0.83033	0.97487
chr16	2785079	2785150	0.0018329	-0.4283	10	0.0858	0.5141
chr16	2884029	2884254	0.0074221	-0.606	11	0.27282	0.87882
chr16	2966944	2967598	0.0018854	-0.182872	94	0.79366	0.97654
chr16	3008113	3008392	0.035306	-0.380399	10	0.5796	0.96
chr16	3100031	3100211	0.0011263	-0.510818	11	0.11227	0.62309
chr16	3170080	3171223	1.0796e-08	-0.206798	112	0.73931	0.94611
chr16	3364882	3365079	0.001043	-0.173633	22	0.35503	0.52866
chr16	3365121	3365191	0.00032777	-0.227058	15	0.1263	0.35336
chr16	4693469	4693592	4.6152e-13	0.10837	19	0.111	0.0026297
chr16	6018834	6018990	0.0014655	-0.226706	34	0.73605	0.96275
chr16	10111623	10111789	0.013466	0.52058	8	0.54163	0.021045
chr16	10183242	10183451	8.6423e-14	-0.377268	61	0.54583	0.9231
chr16	10818820	10818949	0.038694	-0.455648	9	0.47022	0.92587
chr16	11327440	11327655	0.011547	-0.361889	9	0.5507	0.91259
chr16	12900444	12901277	0.00015827	-0.186372	84	0.75489	0.94126
chr16	12901835	12902458	2.0236e-10	-0.186667	162	0.76623	0.9529
chr16	15395670	15395939	0.0022763	-0.187574	47	0.78166	0.96923
chr16	18390774	18390826	0.0012783	0.521558	14	0.80631	0.28475
chr16	19421952	19422207	0.00079527	0.246154	9	0.97778	0.73162
chr16	22813969	22814566	3.6442e-10	-0.178181	135	0.77631	0.95449
chr16	22814591	22814822	9.1023e-16	-0.508628	52	0.44206	0.95069
chr16	23835727	23836364	0.00055884	-0.173555	119	0.76357	0.93713
chr16	29455498	29455579	1.5933e-05	-0.581626	11	0.38182	0.96344
chr16	30394567	30394857	2.269e-05	-0.554615	14	0.40498	0.95959
chr16	31215750	31215936	5.77e-05	-0.333754	25	0.22309	0.55685
chr16	31488504	31488742	1.0185e-11	-0.367419	50	0.54611	0.91353
chr16	32085673	32085737	0.00028579	-0.410874	18	0.24024	0.65112
chr16	32085810	32085896	0.0057168	-0.343887	14	0.12073	0.46462
chr16	33329302	33329418	6.3427e-05	-0.242595	26	0.69348	0.93607
chr16	33385841	33385918	0.00074562	-0.378518	14	0.53521	0.91373
chr16	33385939	33385964	0.040411	-0.304577	10	0.641	0.94558
chr16	34159785	34159853	0.011608	-0.11268	20	0.87135	0.98403
chr16	34973898	34973950	0.0043078	-0.31008	14	0.61911	0.92919
chr16	49277826	49278070	0.0027256	-0.273493	28	0.63585	0.90934
chr16	49280902	49281870	5.8082e-06	-0.202199	120	0.68339	0.88559
chr16	49282027	49282189	0.00019291	-0.287649	60	0.69306	0.98071
chr16	49282251	49282500	2.6038e-05	-0.204732	68	0.76794	0.97268
chr16	49876264	49876369	1.2477e-06	-0.268215	28	0.7249	0.99311
chr16	50603249	50603361	0.00015254	-0.395373	10	0.5809	0.97627
chr16	51151174	51151330	2.1654e-07	-0.553393	27	0.41189	0.96528
chr16	51151904	51151970	0.00024557	-0.423738	16	0.52362	0.94735
chr16	51152716	51152910	0.012048	-0.431749	17	0.5469	0.97865
chr16	51152918	51153040	1.2857e-05	-0.154545	11	0.8	0.95455
chr16	52545797	52545903	5.3361e-07	-0.432656	14	0.44643	0.87908
chr16	52547039	52547263	0.0061777	-0.212624	62	0.74602	0.95865
chr16	54284172	54284357	2.179e-05	-0.473815	15	0.4756	0.94941
chr16	54284444	54284874	2.252e-07	-0.15045	77	0.82697	0.97742
chr16	54932137	54932742	9.892e-06	-0.176669	83	0.79174	0.96841
chr16	54932756	54932897	5.4583e-08	-0.434507	15	0.54017	0.97467
chr16	54933165	54933512	0.021084	-0.145612	59	0.80362	0.94924
chr16	54938708	54938927	8.8579e-07	-0.573458	13	0.27092	0.84437
chr16	55656786	55656862	4.9316e-05	-0.424778	23	0.54635	0.97113
chr16	56638419	56638619	0.0077226	-0.318611	40	0.65946	0.97807
chr16	57284066	57284337	0.00095124	-0.171591	55	0.79598	0.96757
chr16	57984523	57984842	0.0083117	-0.158732	52	0.79237	0.9511
chr16	61801590	61801760	0.0010903	0.28382	24	0.56374	0.27992
chr16	65121026	65121195	2.0515e-05	-0.563071	14	0.13693	0.7
chr16	66579010	66579225	2.1844e-05	-0.295809	37	0.63258	0.92839
chr16	66844373	66844929	0.00010248	-0.171637	125	0.75269	0.92433
chr16	66948815	66949009	0.0068016	-0.38309	26	0.51692	0.90001
chr16	67163005	67163237	1.0533e-14	-0.279111	53	0.69681	0.97592
chr16	67326587	67326920	0.0099758	-0.187892	80	0.6754	0.86329
chr16	67394101	67394180	0.00070559	-0.42175	8	0.56262	0.98438
chr16	68022844	68022876	0.0082531	-0.523749	7	6.6667e-07	0.52375
chr16	68448754	68448908	0.027943	-0.387416	27	0.56452	0.95193
chr16	68642751	68642992	0.00407	-0.20449	51	0.77644	0.98093
chr16	77434970	77435133	0.017242	-0.225185	41	0.71081	0.93599
chr16	80804184	80804362	0.042003	-0.13463	42	0.25308	0.38771
chr16	81486748	81487065	1.7972e-06	-0.313211	19	0.675	0.98821
chr16	85899007	85899263	3.8476e-39	-0.586823	56	0.38914	0.97597
chr16	86432730	86432796	0.0054096	-0.32088	8	0.65638	0.97726
chr16	86510397	86511054	4.9574e-06	-0.194023	126	0.72974	0.92376
chr16	86511140	86511487	0.034613	-0.226048	82	0.7452	0.97125
chr16	86512768	86512967	1.4934e-08	-0.579704	18	0.39011	0.96981
chr16	86564085	86564329	3.8267e-10	0.374753	18	0.38715	0.012395
chr16	86568212	86568548	3.0809e-06	-0.220153	91	0.75061	0.97076
chr16	87216739	87216889	0.0019694	-0.897249	12	0.033334	0.93058
chr16	87217090	87217325	3.9068e-20	-0.520499	32	0.42421	0.94471
chr16	87588842	87589056	2.3155e-16	-0.329013	31	0.16571	0.49472
chr16	87602469	87602739	3.247e-06	-0.219445	105	0.69052	0.90997
chr16	88186420	88187049	0.00040034	-0.181167	93	0.75999	0.94116
chr16	88455680	88455753	6.9066e-06	-0.257417	18	0.14658	0.404
chr16	88533687	88533817	0.0003639	-0.163696	34	0.33526	0.49896
chr16	88720371	88720569	1.1052e-06	-0.215863	14	0.76745	0.98331
chr16	88802852	88802998	5.8282e-07	-0.417505	20	0.54211	0.95962
chr16	88940487	88941524	8.3869e-21	-0.188083	263	0.74065	0.92873
chr16	89201177	89201614	0.011424	-0.176072	88	0.80231	0.97838
chr16	89201965	89202571	5.3993e-05	-0.195059	114	0.77419	0.96925
chr16	89247665	89248255	6.2679e-08	-0.210939	123	0.74829	0.95923
chr16	89256873	89256983	0.00058947	-0.347013	25	0.56792	0.91493
chr16	89623398	89623633	0.017345	-0.440068	10	0.4739	0.91397
chr16_KI270728v1_random	168710	168893	1.4817e-12	-0.411233	30	0.53323	0.94447
chr16_KI270728v1_random	1617094	1617144	0.00027386	-0.158594	16	0.83357	0.99216
chr16_KI270853v1_alt	521114	521165	0.001755	-0.467767	10	0.4929	0.96067
chr16_KI270853v1_alt	962175	962268	3.9495e-08	-0.421672	21	0.2643	0.68597
chr16_KI270853v1_alt	1054084	1054170	0.00068361	-0.476534	23	0.44112	0.91765
chr16_KI270855v1_alt	28234	28378	2.141e-06	-0.418061	20	0.55185	0.96991
chr17	835642	836167	0.007117	-0.154068	69	0.80978	0.96385
chr17	850973	851204	0.00061731	-0.503801	17	0.45269	0.95649
chr17	1032038	1032136	1.1082e-06	-0.698515	11	0.28773	0.98624
chr17	1270654	1270981	0.037601	-0.152588	80	0.814	0.96658
chr17	2051177	2051315	1.5437e-08	-0.547679	37	0.35369	0.90137
chr17	2056180	2056463	2.1574e-08	-0.537492	21	0.28949	0.82698
chr17	2057315	2057576	1.0907e-07	-0.164426	61	0.81903	0.98346
chr17	2058577	2058658	0.0013107	-0.604775	9	0.34967	0.95444
chr17	2181523	2181713	0.00088661	-0.50754	11	0.47891	0.98645
chr17	2724489	2724697	0.0094014	-0.183806	60	0.76298	0.94679
chr17	2724904	2724969	0.01594	-0.437825	12	0.27688	0.7147
chr17	2776642	2777030	0.028532	-0.176322	89	0.68911	0.86543
chr17	2982870	2983151	0.00088159	-0.222321	13	0.32586	0.54818
chr17	3535553	3535920	0.028297	-0.217435	72	0.73733	0.95477
chr17	4899006	4899595	4.2537e-06	-0.17623	116	0.77379	0.95002
chr17	5078255	5078678	0.0049528	-0.185733	80	0.78181	0.96754
chr17	5500792	5501260	0.012415	-0.184293	92	0.76063	0.94492
chr17	6713532	6714085	0.001094	-0.162667	95	0.73528	0.89795
chr17	6894236	6894441	6.4507e-06	-0.529264	24	0.41783	0.9471
chr17	7260810	7261049	2.1982e-08	-0.47555	20	0.4632	0.93875
chr17	7261051	7261472	0.013852	-0.184249	93	0.77601	0.96026
chr17	7989671	7989855	0.00011664	-0.7331	10	0.1335	0.8666
chr17	8151098	8151372	4.9372e-11	-0.481404	43	0.46753	0.94893
chr17	8151456	8151693	1.7648e-06	-0.526083	12	0.44058	0.96667
chr17	8152110	8152291	0.0020995	-0.384198	17	0.58686	0.97106
chr17	8347141	8347361	0.0026193	-0.266648	22	0.61628	0.88293
chr17	8698431	8698686	2.0277e-07	-0.726214	14	0.24107	0.96729
chr17	8798947	8799321	1.5273e-05	-0.298685	49	0.64729	0.94597
chr17	8965557	8965700	0.030464	-0.249642	42	0.71891	0.96855
chr17	9003231	9003322	0.019625	-0.520394	23	0.41243	0.93283
chr17	9023223	9023795	1.1818e-08	-0.245338	126	0.72221	0.96755
chr17	9230500	9230565	0.00012459	-0.8501	10	0.1046	0.9547
chr17	10197982	10198922	2.0203e-16	-0.248834	208	0.68361	0.93244
chr17	10199082	10199335	4.5965e-05	-0.557441	23	0.41893	0.97637
chr17	11240199	11241202	2.2825e-16	-0.236045	216	0.68349	0.91954
chr17	11241239	11241299	0.0036574	-0.378665	28	0.59637	0.97504
chr17	12789822	12790072	1.9818e-17	-0.745648	25	0.21584	0.96149
chr17	12973986	12974145	5.477e-06	-0.546886	19	0.37302	0.91991
chr17	14302344	14302407	0.016692	-0.607251	11	0.21436	0.82162
chr17	14303975	14304099	3.7561e-09	-0.425406	27	0.54886	0.97427
chr17	15786195	15786771	6.557e-09	-0.266208	99	0.63969	0.9059
chr17	16353400	16353604	0.0013161	-0.213868	68	0.69773	0.91159
chr17	16569165	16569357	9.443e-12	-0.6174	38	0.35914	0.97654
chr17	16667199	16667261	0.01563	-0.190882	9	0.71133	0.90222
chr17	17494705	17494888	0.014305	-0.515822	16	0.40412	0.91994
chr17	17700123	17700555	0.00015821	-0.205218	74	0.76471	0.96993
chr17	17722292	17722891	0.00049681	-0.171383	111	0.78985	0.96124
chr17	17723719	17723781	4.2837e-05	-0.782625	12	0.1	0.88262
chr17	19579535	19580312	1.8666e-09	-0.204262	141	0.701	0.90526
chr17	20840802	20840983	8.8824e-06	-0.321348	23	0.64928	0.97062
chr17	21276267	21276427	0.00030652	-0.244913	28	0.67702	0.92193
chr17	22394825	22394899	2.0557e-05	-0.117	12	0.86908	0.98608
chr17	22405349	22405413	0.011484	-0.245074	9	0.68333	0.92841
chr17	28227628	28227855	3.8734e-05	-0.219435	36	0.68756	0.90699
chr17	29613650	29613943	2.647e-11	-0.66508	25	0.2816	0.94668
chr17	30922459	30922526	0.011122	-0.520375	8	0.37538	0.89575
chr17	31391829	31392436	3.4802e-05	-0.175478	118	0.73188	0.90735
chr17	31559973	31560585	0.01588	-0.169282	69	0.80277	0.97205
chr17	33291360	33291560	4.5953e-15	-0.72914	21	0.26181	0.99095
chr17	35488077	35488324	0.045926	-0.235788	26	0.74544	0.98123
chr17	35495636	35495764	0.0027951	-0.268652	22	0.70005	0.9687
chr17	36482900	36483015	1.1988e-08	-0.683485	16	0.18912	0.87261
chr17	36641897	36642032	4.8727e-11	-0.449539	37	0.51005	0.95958
chr17	36934841	36934946	0.001842	-0.45467	27	0.51651	0.97118
chr17	36940584	36940865	1.4501e-17	-0.442549	28	0.53321	0.97576
chr17	37405676	37405849	0.0038884	0.307085	20	0.32054	0.013452
chr17	37743084	37744231	0.0042678	-0.195685	91	0.67072	0.86641
chr17	38509977	38510118	0.0066426	-0.208529	36	0.76808	0.97661
chr17	38510212	38510404	1.5181e-17	-0.634571	28	0.3525	0.98707
chr17	38510411	38510687	0.0026059	-0.213527	62	0.76867	0.98219
chr17	38578497	38578677	5.1588e-28	-0.630376	35	0.3186	0.94898
chr17	39224787	39225257	0.0009503	-0.186415	113	0.75351	0.93993
chr17	39599744	39599954	0.0017966	-0.658632	13	0.10946	0.76809
chr17	39627255	39627343	0.0065941	-0.325389	23	0.55468	0.88007
chr17	39868083	39868232	8.3408e-20	-0.381008	59	0.59731	0.97832
chr17	40191532	40191653	3.2854e-05	-0.327327	19	0.6058	0.93312
chr17	40341242	40342051	0.00020648	-0.189867	93	0.76469	0.95456
chr17	41528178	41528348	2.1003e-13	-0.481336	45	0.45407	0.9354
chr17	41735187	41735238	0.0087344	-0.380442	7	6.6667e-07	0.38044
chr17	42040072	42040130	0.00062058	-0.538913	15	0.45602	0.99494
chr17	42780422	42780856	8.0089e-07	-0.256284	96	0.69944	0.95573
chr17	43755406	43755762	0.00018412	-0.185068	88	0.79116	0.97623
chr17	43917437	43917794	6.3827e-05	-0.493566	19	0.34012	0.83369
chr17	43953032	43953138	2.1912e-08	-0.926147	14	0.011929	0.93808
chr17	43953384	43953595	0.024167	-0.238785	43	0.66287	0.90166
chr17	43983799	43984141	0.0067647	-0.19809	85	0.7238	0.92189
chr17	44221502	44221639	0.0086163	0.2	7	0.2	4.7619e-07
chr17	44353971	44354108	0.00067167	0.130964	46	0.32249	0.19153
chr17	45429641	45429755	2.0126e-06	-0.692143	14	0.19993	0.89207
chr17	45429772	45429869	9.6029e-07	-0.433438	30	0.535	0.96844
chr17	45501457	45501610	8.2934e-09	-0.520787	26	0.3237	0.84449
chr17	45896163	45896539	1.3375e-14	-0.455162	36	0.42937	0.88454
chr17	45897439	45897584	0.011334	-0.478694	20	0.40905	0.88774
chr17	46769828	46770006	4.5845e-15	-0.525554	43	0.45131	0.97686
chr17	47695602	47695732	0.037049	-0.520419	14	0.43822	0.95864
chr17	47847266	47847963	2.5803e-06	-0.181427	117	0.78346	0.96489
chr17	48430383	48430585	2.8926e-06	-0.457859	18	0.42222	0.88008
chr17	48597473	48598189	7.4903e-11	-0.20963	128	0.75058	0.96021
chr17	48607933	48608142	3.0699e-11	-0.563502	34	0.40594	0.96945
chr17	48718735	48718967	2.3511e-06	-0.59882	16	0.39725	0.99607
chr17	48995745	48996126	0.033382	-0.161056	86	0.76939	0.93045
chr17	49224641	49224792	4.4375e-07	-0.561919	28	0.41852	0.98044
chr17	49224897	49225003	0.011798	-0.25585	41	0.69629	0.95214
chr17	49965513	49965700	3.4318e-09	-0.597118	17	0.27759	0.87471
chr17	50469151	50469534	0.039873	-0.231947	74	0.71701	0.94896
chr17	52157983	52158209	1.0404e-17	-0.356267	48	0.60307	0.95934
chr17	55238258	55238353	7.4543e-11	0.472999	15	0.51113	0.038134
chr17	55501917	55502018	0.0028132	0.345882	14	0.35022	0.0043335
chr17	57045468	57045702	3.0405e-09	-0.562798	21	0.38744	0.95024
chr17	58666733	58667161	4.4766e-06	0.264427	26	0.77523	0.51081
chr17	58755670	58755889	0.0010695	-0.207208	56	0.76693	0.97414
chr17	60026058	60026233	0.00066709	-0.192293	31	0.18594	0.37824
chr17	61462022	61462075	0.016281	-0.494417	12	0.22775	0.72217
chr17	63700445	63700891	0.0099086	-0.17934	81	0.74422	0.92356
chr17	64778546	64778775	0.00055937	-0.185543	73	0.78865	0.9742
chr17	68198925	68199163	4.921e-07	-0.310452	27	0.50707	0.81753
chr17	72122815	72123375	0.0021171	-0.178359	51	0.78943	0.96779
chr17	73952267	73952812	0.01155	-0.16933	98	0.74056	0.90989
chr17	74113423	74113514	0.011948	-0.167019	8	0.8	0.96702
chr17	74214053	74214140	1.3079e-06	-0.404374	19	0.53941	0.94379
chr17	74878211	74878606	8.5371e-06	0.318111	12	0.33439	0.016278
chr17	74920052	74920108	0.032913	-0.121814	12	0.85984	0.98165
chr17	74924673	74924914	4.1059e-27	-0.442245	53	0.38591	0.82815
chr17	75077318	75077801	0.046943	-0.244051	51	0.72764	0.97169
chr17	75753538	75754219	1.5603e-07	-0.186055	135	0.77213	0.95819
chr17	76074217	76074664	0.00089202	-0.191551	82	0.75998	0.95153
chr17	76076418	76076824	0.034332	-0.193185	78	0.68529	0.87847
chr17	76239978	76240146	1.655e-06	-0.279349	43	0.69464	0.97399
chr17	76537157	76537813	0.00024647	-0.152358	122	0.79875	0.95111
chr17	76537852	76538283	1.0231e-05	-0.206675	118	0.74748	0.95416
chr17	77372668	77373436	9.3631e-07	-0.172912	127	0.76654	0.93946
chr17	77374121	77374396	3.5105e-21	-0.514625	32	0.43572	0.95034
chr17	77451452	77452041	0.013254	-0.163072	80	0.78006	0.94314
chr17	77528802	77528994	4.0399e-06	-0.330242	40	0.30747	0.63772
chr17	77603007	77603060	0.0023679	-0.418292	8	0.54175	0.96004
chr17	78880133	78880403	0.0020143	-0.489091	11	0.45455	0.94364
chr17	79220373	79220470	0.0025216	-0.426	9	0.4	0.826
chr17	79610710	79611022	0.0014563	-0.235565	59	0.7009	0.93646
chr17	79747531	79747743	2.1888e-09	-0.397844	39	0.49005	0.88789
chr17	79748196	79748659	0.0064151	-0.16631	84	0.78683	0.95314
chr17	79815566	79815732	7.0604e-05	-0.227105	30	0.73784	0.96494
chr17	79841402	79841433	2.5664e-05	-0.474797	10	0.2278	0.7026
chr17	80023722	80024265	0.0010049	-0.139033	58	0.82125	0.96028
chr17	80941827	80942058	3.4419e-07	-0.41944	22	0.5688	0.98824
chr17	81193927	81194176	2.7811e-07	-0.376701	21	0.5613	0.93801
chr17	81223404	81223610	6.9009e-05	-0.172237	32	0.24716	0.41939
chr17	81341181	81342008	1.356e-11	-0.17242	186	0.79432	0.96674
chr17	81400565	81400784	5.2452e-16	-0.622818	25	0.34135	0.96416
chr17	81536780	81536993	2.857e-12	-0.343731	67	0.61894	0.96267
chr17	81901933	81902589	3.765e-08	-0.194655	140	0.75574	0.9504
chr17	82230557	82231153	0.00049177	-0.220153	89	0.71694	0.93709
chr17	82231546	82231705	0.0031028	-0.527791	16	0.43313	0.96092
chr17	82293591	82293852	2.0932e-11	-0.881235	17	0.029412	0.91065
chr17	82735516	82735715	2.962e-07	-0.14242	60	0.82157	0.96399
chr17	82735715	82735926	5.6029e-06	-0.554829	25	0.33096	0.88579
chr17	82886056	82886184	0.0082435	-0.897999	7	6.6667e-07	0.898
chr17_GL000258v2_alt	120055	120131	4.2678e-06	-0.32836	25	0.64252	0.97088
chr17_GL000258v2_alt	120140	120232	2.1594e-10	-0.528621	25	0.43573	0.96435
chr17_GL000258v2_alt	120232	120368	5.8547e-05	-0.304569	35	0.67202	0.97659
chr17_GL000258v2_alt	120504	120619	0.034392	-0.376562	35	0.60972	0.98629
chr17_GL000258v2_alt	890797	890905	4.1329e-06	-0.385285	20	0.56285	0.94813
chr17_GL000258v2_alt	1755710	1755884	1.9552e-29	-0.609845	41	0.36402	0.97386
chr17_GL000258v2_alt	1807538	1807757	0.0026061	-0.322044	26	0.56451	0.88656
chr17_GL383563v3_alt	133172	133280	0.008357	-0.274498	12	0.69536	0.96986
chr17_KI270857v1_alt	877185	877317	0.033932	-0.282292	29	0.57945	0.86174
chr17_KI270857v1_alt	877417	877547	3.433e-06	-0.339746	37	0.63294	0.97269
chr17_KI270857v1_alt	1177041	1177216	3.819e-11	-0.589579	19	0.39463	0.98421
chr17_KI270857v1_alt	1178686	1178916	5.651e-14	-0.818852	22	0.17227	0.99112
chr17_KI270857v1_alt	1178942	1179327	1.3432e-06	-0.190479	87	0.7905	0.98098
chr17_KI270857v1_alt	2331502	2331698	0.0019971	0.465	12	0.48808	0.023083
chr17_KI270857v1_alt	2545518	2545757	1.3776e-27	-0.310012	64	0.67815	0.98816
chr17_KI270857v1_alt	2545757	2546135	1.0546e-07	-0.174927	81	0.80001	0.97494
chr17_KI270857v1_alt	2613794	2613978	4.9134e-24	-0.547647	34	0.41765	0.96529
chr17_KI270857v1_alt	2708810	2709094	4.3997e-07	-0.205533	48	0.76593	0.97146
chr17_KI270862v1_alt	70090	70316	0.018689	-0.21936	15	0.73142	0.95078
chr17_KI270908v1_alt	120150	120375	1.6246e-14	-0.422174	44	0.53419	0.95636
chr17_KI270908v1_alt	120498	120626	2.4274e-11	-0.692276	21	0.27623	0.96851
chr17_KI270908v1_alt	487046	487166	2.6031e-07	-0.485818	25	0.44172	0.92754
chr17_KI270908v1_alt	596985	597074	0.018058	-0.424986	9	0.36511	0.7901
chr17_KI270908v1_alt	598291	598333	0.017964	-0.463651	16	0.50656	0.97021
chr17_KI270910v1_alt	70907	70984	0.010573	-0.444004	19	0.54942	0.99342
chr18	500439	500669	0.02233	-0.183675	83	0.73237	0.91605
chr18	907014	907412	3.7818e-14	-0.49642	34	0.43725	0.93367
chr18	2906160	2906723	0.0030206	-0.158276	99	0.74616	0.90443
chr18	4455148	4455563	0.001553	-0.162979	103	0.80041	0.96339
chr18	5543759	5543934	0.0013668	-0.224947	44	0.73433	0.95927
chr18	5628490	5629125	4.6339e-09	-0.186504	158	0.74638	0.93288
chr18	5629684	5630127	0.004676	-0.18916	86	0.74863	0.93779
chr18	5630201	5630688	0.0081191	-0.182162	80	0.72139	0.90355
chr18	5890544	5890952	0.045277	-0.145033	90	0.80015	0.94518
chr18	6414038	6414587	0.00032592	-0.160694	110	0.78076	0.94146
chr18	6414679	6415024	4.1124e-07	-0.20815	111	0.71527	0.92342
chr18	7117682	7117799	8.6636e-05	-0.23319	33	0.73231	0.9655
chr18	7117799	7117885	0.0057615	-0.415425	19	0.52118	0.9366
chr18	7566701	7567192	2.9081e-07	-0.175951	127	0.7813	0.95726
chr18	12911642	12911902	1.0725e-05	-0.454	17	0.49412	0.94812
chr18	14999581	14999921	0.0046002	-0.149441	90	0.8172	0.96664
chr18	21242280	21242832	4.3378e-07	-0.245343	123	0.70227	0.94761
chr18	21242856	21243025	3.3457e-09	-0.627738	19	0.3173	0.94504
chr18	22165168	22165478	4.2402e-08	-0.371841	22	0.60757	0.97941
chr18	22165516	22165658	6.8471e-15	-0.793391	23	0.19222	0.98561
chr18	22171135	22171545	6.3581e-10	-0.237482	93	0.73582	0.9733
chr18	22171850	22172291	1.5835e-25	-0.373212	51	0.54123	0.91444
chr18	22176928	22177084	8.7941e-06	-0.157017	38	0.82804	0.98505
chr18	22178122	22178258	4.7941e-08	-0.380186	20	0.61466	0.99485
chr18	23136743	23136938	2.2323e-05	-0.669467	15	0.23333	0.9028
chr18	23619239	23619488	0.00017299	-0.688	12	0.21667	0.90467
chr18	23619490	23619729	0.011329	-0.27689	55	0.6909	0.96779
chr18	26133878	26133976	0.030634	-0.433708	19	0.51352	0.94723
chr18	26550984	26551147	0.00043076	0.22785	20	0.23202	0.004167
chr18	27184589	27184779	4.8707e-06	-0.6827	10	0.1573	0.84
chr18	27185055	27185153	0.0016003	-0.442741	21	0.50237	0.94511
chr18	28175347	28175679	5.5132e-18	-0.384995	48	0.57872	0.96371
chr18	28175709	28175935	4.5366e-11	-0.679861	19	0.23691	0.91677
chr18	32771319	32771794	6.7709e-07	-0.406493	37	0.50436	0.91085
chr18	32771932	32772097	0.0028096	-0.584366	22	0.2253	0.80966
chr18	33440592	33440953	9.6241e-07	-0.30938	66	0.64882	0.9582
chr18	34222732	34222946	2.1398e-11	-0.864091	22	0.10105	0.96514
chr18	34223367	34223821	5.2467e-05	-0.48922	34	0.38807	0.87729
chr18	34224693	34225031	0.0019559	-0.421551	26	0.47565	0.89721
chr18	34493482	34494110	2.2391e-07	-0.222135	129	0.72631	0.94845
chr18	37254083	37254539	0.005487	-0.254965	70	0.69316	0.94812
chr18	37274462	37274669	3.0449e-11	-0.6693	20	0.2207	0.89
chr18	37485184	37485232	0.00027266	-0.612764	25	0.36648	0.97924
chr18	37485361	37485654	9.362e-07	-0.283333	81	0.61909	0.90242
chr18	37524655	37524812	6.9251e-14	-0.563029	39	0.38698	0.95001
chr18	37524900	37525070	0.0017018	-0.526585	12	0.36094	0.88752
chr18	37567049	37567200	0.0263	-0.576962	13	0.34226	0.91922
chr18	46027889	46028461	0.0079982	-0.248874	76	0.66875	0.91762
chr18	46756572	46756667	3.3832e-07	-0.429828	26	0.54959	0.97942
chr18	46757051	46757616	6.647e-13	-0.557764	47	0.38359	0.94135
chr18	47247026	47247300	1.7033e-21	-0.710258	45	0.24392	0.95418
chr18	47247869	47247982	0.02829	-0.38197	26	0.59779	0.97976
chr18	47261087	47261227	4.4311e-14	-0.441312	47	0.50682	0.94813
chr18	47263803	47263941	0.018213	-0.783844	9	0.15089	0.93473
chr18	48408158	48408372	0.014097	-0.257714	21	0.63841	0.89613
chr18	49561513	49562228	7.5739e-06	-0.258283	84	0.69956	0.95785
chr18	50194384	50194409	0.0038406	-0.565151	11	0.11109	0.67624
chr18	50559434	50559669	1.9869e-09	-0.421995	37	0.52785	0.94985
chr18	57353469	57353686	0.0063425	-0.308987	36	0.61634	0.92533
chr18	57428563	57428683	8.4979e-09	-0.736372	19	0.22963	0.966
chr18	57428747	57428822	7.2296e-05	-0.382026	31	0.60481	0.98684
chr18	57435923	57436023	2.4459e-07	-0.390092	40	0.57471	0.9648
chr18	57436468	57436847	0.0020947	-0.312571	57	0.65251	0.96508
chr18	57437396	57438004	0.0013205	-0.255954	68	0.70679	0.96274
chr18	59269524	59269553	0.00017113	-0.57481	11	0.42093	0.99574
chr18	59272735	59272942	1.4905e-07	-0.747035	21	0.22898	0.97602
chr18	59409530	59409667	0.011669	0.264385	20	0.27847	0.014087
chr18	61334110	61334280	5.7274e-08	-0.773071	19	0.20763	0.9807
chr18	61334309	61334703	0.014208	-0.279908	47	0.61566	0.89557
chr18	62384816	62384867	0.0021868	-0.368375	8	0.5355	0.90388
chr18	62384872	62385155	7.0586e-05	-0.170004	57	0.80988	0.97988
chr18	62596257	62596678	0.0079036	-0.240676	75	0.67517	0.91584
chr18	63318208	63318548	5.501e-16	-0.559739	37	0.4278	0.98754
chr18	65750735	65751551	0.00071777	-0.18924	93	0.71273	0.90197
chr18	69400754	69401035	3.4714e-05	-0.292027	65	0.63364	0.92567
chr18	69401210	69401343	5.3605e-05	-0.591133	24	0.34284	0.93397
chr18	72541936	72542095	9.9378e-06	-0.313468	34	0.63497	0.94844
chr18	72543729	72543838	3.7476e-07	-0.316042	32	0.66467	0.98071
chr18	72867461	72867957	2.0884e-14	-0.286401	127	0.67927	0.96567
chr18	72868922	72869043	0.0001711	-0.499866	31	0.45844	0.9583
chr18	74291711	74291956	2.7997e-08	-0.899999	16	6.6667e-07	0.9
chr18	74456801	74457281	6.4213e-06	-0.258463	112	0.69404	0.9525
chr18	75204170	75204366	0.00011094	-0.350362	29	0.61974	0.9701
chr18	75204703	75204877	0.0013385	-0.311337	46	0.65531	0.96664
chr18	75204906	75205091	1.9266e-29	-0.740533	40	0.2496	0.99013
chr18	75455448	75455499	0.003763	-0.638394	12	0.31883	0.95723
chr18	76388592	76389200	0.002249	-0.242995	21	0.73669	0.97968
chr18	76588854	76589000	0.0016898	-0.455387	12	0.46833	0.92372
chr18	76789121	76789277	2.1012e-05	0.673416	12	0.72508	0.051667
chr18	76806577	76806776	0.015951	0.3221	10	0.3346	0.0125
chr18	77249973	77250105	4.475e-06	-0.470665	33	0.52195	0.99262
chr18	77250105	77250738	1.2602e-07	-0.242306	107	0.7223	0.96461
chr18	77251576	77251711	0.0075962	-0.543188	23	0.37504	0.91823
chr18	78506212	78506308	0.00015202	-0.264179	10	0.7065	0.97068
chr18	78706205	78706323	0.013831	0.485291	8	0.49588	0.010584
chr18	78973640	78973859	1.7229e-15	-0.7678	28	0.07125	0.83905
chr18	78974307	78974392	6.6696e-15	-0.615171	37	0.33928	0.95445
chr18	78977117	78977208	0.0092672	-0.494308	18	0.40373	0.89804
chr18	78979067	78979271	0.00017957	-0.536539	24	0.44253	0.97907
chr18	78979746	78979801	3.5313e-07	-0.753585	20	0.23795	0.99153
chr18	78979801	78980065	2.5688e-07	-0.431889	33	0.53954	0.97142
chr18	78980405	78980449	2.0873e-07	-0.777301	19	0.12796	0.90526
chr18	78980826	78980911	3.7481e-08	-0.578148	24	0.4107	0.98885
chr18	78980911	78981067	0.00097348	-0.324001	35	0.63803	0.96203
chr18	79552943	79553282	0.024586	0.396361	26	0.43802	0.041654
chr18	79576082	79576218	2.1039e-06	-0.405603	26	0.54723	0.95283
chr18	79617576	79617679	0.036367	-0.193642	14	0.78853	0.98217
chr18	79617687	79617912	0.011325	-0.180277	35	0.75613	0.9364
chr18	79637582	79637759	1.3421e-10	-0.481558	16	0.3541	0.83566
chr18	79637947	79638056	1.2274e-05	-0.420784	25	0.39163	0.81242
chr18	79638111	79638194	0.00054934	-0.36384	23	0.57283	0.93667
chr18	79787847	79788662	2.2063e-08	-0.230131	115	0.72125	0.95138
chr18	79788666	79788755	0.0004616	-0.397401	20	0.53352	0.93092
chr18	79798255	79798405	4.9309e-10	-0.26446	36	0.71171	0.97617
chr18	79864104	79864149	0.0029476	-0.251845	18	0.67925	0.93109
chr18	80159783	80159918	0.00071902	-0.299887	35	0.69265	0.99253
chr18_GL383572v1_alt	38755	38987	6.2155e-31	-0.754813	45	0.14074	0.89556
chr18_GL383572v1_alt	39422	39832	4.5675e-19	-0.420004	68	0.474	0.894
chr18_GL383572v1_alt	43769	43931	1.7265e-08	-0.347059	17	0.5	0.84706
chr18_GL383572v1_alt	44182	44345	1.8974e-13	-0.683021	25	0.20774	0.89076
chr18_GL383572v1_alt	44695	44746	1.3476e-13	-0.638333	21	0.33905	0.97738
chr18_GL383572v1_alt	44749	44765	0.00015325	-0.421033	10	0.5512	0.97223
chr18_GL383572v1_alt	44922	45180	3.1952e-08	-0.3809	62	0.57685	0.95775
chr18_GL383572v1_alt	45520	45646	1.4669e-15	-0.519996	33	0.32171	0.8417
chr18_GL383572v1_alt	45650	45746	1.3877e-18	-0.6123	30	0.26103	0.87333
chr18_GL383572v1_alt	45844	46055	6.7179e-15	-0.59846	25	0.2768	0.87526
chr18_GL383572v1_alt	46078	46189	5.7026e-12	-0.713314	23	0.26313	0.97644
chr18_KI270863v1_alt	53533	53698	2.4427e-14	-0.4461	34	0.51999	0.96609
chr18_KI270863v1_alt	80472	80523	2.8183e-09	-0.623	17	0.35053	0.97353
chr18_KI270863v1_alt	80579	80692	0.034763	-0.353973	28	0.43905	0.79302
chr18_KI270863v1_alt	80709	80906	0.007398	-0.294074	38	0.66112	0.95519
chr18_KI270911v1_alt	38799	38833	0.00013882	-0.620861	12	0.31661	0.93747
chr18_KI270911v1_alt	39199	39392	4.0598e-11	-0.909999	20	0.040001	0.95
chr18_KI270911v1_alt	42233	42323	0.0055732	-0.688348	9	0.25389	0.94224
chr18_KI270911v1_alt	42669	42727	0.014118	-0.833333	8	0.15	0.98333
chr18_KI270911v1_alt	44182	44386	1.9881e-07	-0.579198	21	0.40305	0.98225
chr18_KI270911v1_alt	44865	44930	9.0789e-05	-0.829222	12	0.13503	0.96425
chr18_KI270911v1_alt	44933	44999	0.00015066	-0.34331	24	0.64811	0.99142
chr18_KI270911v1_alt	45336	45559	9.0007e-17	-0.751654	26	0.21538	0.96704
chr18_KI270911v1_alt	45645	46189	2.6876e-53	-0.648067	97	0.28439	0.93245
chr18_KI270911v1_alt	57922	57956	2.6905e-08	-0.147572	15	0.75712	0.90469
chr18_KI270911v1_alt	137365	137695	2.9875e-09	-0.504088	32	0.46917	0.97326
chr19	496428	496572	0.001705	-0.564538	13	0.36615	0.93069
chr19	616150	616570	8.9168e-05	-0.190897	100	0.7822	0.9731
chr19	821490	821626	4.8946e-14	-0.586864	22	0.32005	0.90691
chr19	822274	822463	0.033831	-0.272699	45	0.4848	0.7575
chr19	843729	843825	0.0033208	-0.475794	20	0.47148	0.94727
chr19	852916	852974	1.8032e-06	-0.215642	12	0.778	0.99364
chr19	1105287	1105503	7.6484e-08	-0.423688	23	0.37852	0.80221
chr19	1169703	1170110	0.0001338	0.13596	15	0.15209	0.016129
chr19	1254107	1254361	1.9873e-06	-0.288969	24	0.66351	0.95248
chr19	1302677	1302788	2.131e-09	-0.680507	19	0.27523	0.95573
chr19	1450090	1450388	0.00010325	-0.235103	51	0.68433	0.91943
chr19	1755077	1755258	1.7787e-06	-0.391667	14	0.16407	0.55574
chr19	1857113	1857238	5.3425e-06	-0.6954	15	0.1554	0.8508
chr19	2250942	2251607	1.3383e-08	-0.17373	163	0.79575	0.96948
chr19	2290252	2290658	0.0001214	-0.195725	104	0.72875	0.92447
chr19	2291320	2291701	0.00013198	-0.192879	94	0.77708	0.96996
chr19	2308037	2308249	0.00054726	-0.19177	93	0.73428	0.92605
chr19	2424955	2425138	8.5196e-21	-0.485673	51	0.49979	0.98546
chr19	2525386	2525638	8.9357e-14	0.267782	23	0.28226	0.014479
chr19	3136660	3136872	0.017056	0.249951	19	0.26158	0.011628
chr19	3404716	3404963	0.016631	-0.24275	32	0.66844	0.91119
chr19	3786254	3786856	0.0024091	-0.187398	82	0.75132	0.93872
chr19	5103235	5103368	0.0054881	-0.358471	16	0.545	0.90347
chr19	5802444	5802558	0.0013137	-0.555444	9	0.14822	0.70367
chr19	6475487	6475620	0.00080378	-0.383023	28	0.50715	0.89018
chr19	6753093	6753324	0.00028856	-0.348833	14	0.5845	0.93333
chr19	7730733	7730960	3.6755e-21	-0.531788	58	0.38822	0.92001
chr19	7874557	7874757	0.0034205	-0.395204	19	0.5549	0.95011
chr19	8050413	8050532	0.00050136	-0.257041	13	0.66665	0.92369
chr19	8591804	8591925	0.00094503	-0.517457	12	0.41667	0.93412
chr19	8610673	8610842	1.2822e-05	-0.35593	50	0.55383	0.90976
chr19	10296317	10296575	2.1343e-24	-0.50533	82	0.44402	0.94935
chr19	10513976	10514298	1.8472e-05	-0.196098	64	0.7882	0.9843
chr19	11479971	11480044	0.0025292	-0.317875	30	0.65313	0.971
chr19	11482015	11482289	5.1676e-13	-0.472231	26	0.45962	0.93185
chr19	12440594	12440660	0.032652	-0.454333	8	0.21221	0.66654
chr19	12721007	12721235	1.034e-43	-0.605572	59	0.36222	0.96779
chr19	12867794	12867851	9.5489e-10	-0.549046	15	0.43725	0.9863
chr19	13002557	13002810	6.577e-05	-0.246823	32	0.71056	0.95739
chr19	13055482	13055672	0.0081805	-0.828571	7	0.1	0.92857
chr19	13962270	13962518	1.1147e-08	-0.483812	17	0.45736	0.94118
chr19	14472831	14472937	0.046803	-0.362388	18	0.60246	0.96485
chr19	14473567	14474050	9.7816e-07	-0.261405	93	0.69873	0.96013
chr19	14979329	14979498	2.102e-12	-0.603368	29	0.32931	0.93268
chr19	15457750	15457932	0.00058129	-0.429622	15	0.38753	0.81716
chr19	16110910	16111032	0.00043491	-0.31325	11	0.63636	0.94961
chr19	16325472	16325757	0.0020141	-0.19489	91	0.74957	0.94446
chr19	17026299	17026539	0.0021327	-0.422977	15	0.39504	0.81802
chr19	17236011	17236128	1.1635e-06	0.215385	13	0.76923	0.55385
chr19	17539716	17539802	0.0012139	-0.363585	9	0.088415	0.452
chr19	17872473	17872825	0.0012258	-0.244861	50	0.63111	0.87597
chr19	17873796	17874241	1.8081e-07	-0.285242	76	0.62111	0.90635
chr19	17967245	17967445	3.1777e-12	-0.555933	30	0.38171	0.93764
chr19	18464505	18464953	0.033536	-0.415476	9	0.37033	0.78581
chr19	18650669	18650880	0.0049848	-0.300059	32	0.60971	0.90977
chr19	18672341	18672534	4.6432e-11	-0.393937	22	0.56818	0.96212
chr19	18777436	18777566	0.0096604	-0.114806	36	0.8613	0.9761
chr19	18788661	18788809	0.0039489	-0.224314	34	0.71408	0.93839
chr19	18849336	18849604	1.9258e-11	-0.733069	22	0.20455	0.93761
chr19	19110413	19110585	5.8469e-11	-0.415052	41	0.41814	0.83319
chr19	20038987	20039138	0.036861	-0.1971	30	0.74636	0.94346
chr19	21586647	21586872	0.00028746	-0.236006	53	0.72822	0.96423
chr19	21851722	21851846	0.00042225	-0.46888	25	0.45555	0.92443
chr19	22807364	22807802	0.0011956	-0.182605	98	0.71218	0.89479
chr19	23762959	23763145	0.0018979	-0.422895	12	0.49369	0.91658
chr19	27793643	27793720	0.0010991	-0.617056	15	0.27628	0.89333
chr19	28793359	28794024	4.5328e-09	-0.194421	156	0.72597	0.92039
chr19	29526514	29527081	2.4525e-05	-0.174591	126	0.77823	0.95282
chr19	30227974	30228102	3.5645e-05	-0.592335	11	0.072727	0.66506
chr19	30228831	30228958	5.7439e-17	-0.735605	25	0.12906	0.86466
chr19	30374897	30375110	2.9215e-08	-0.838278	18	0.10617	0.94444
chr19	31349928	31350317	0.0045977	-0.187266	67	0.50754	0.69481
chr19	31350582	31351035	0.030868	-0.19314	74	0.68458	0.87772
chr19	31351396	31351578	1.5569e-34	-0.759816	50	0.095467	0.85528
chr19	33622058	33622494	9.5246e-05	-0.187504	111	0.74256	0.93007
chr19	33622498	33622716	2.621e-12	-0.402392	51	0.53017	0.93256
chr19	35755495	35755714	0.00066625	-0.240959	57	0.7344	0.97536
chr19	35755725	35756606	6.0604e-06	-0.184543	112	0.76659	0.95113
chr19	35756606	35756784	0.017408	-0.344051	11	0.59282	0.93687
chr19	35861117	35861306	1.8443e-05	-0.7278	15	0.1122	0.84
chr19	35959025	35959189	3.3802e-05	-0.515141	19	0.21637	0.73151
chr19	36245447	36245633	2.3725e-18	-0.592118	24	0.3395	0.93162
chr19	36257544	36257693	0.0020803	-0.20879	45	0.75485	0.96364
chr19	36418842	36418921	0.0077856	-0.489065	7	0.45379	0.94286
chr19	36666933	36667022	0.014051	-0.37402	18	0.54365	0.91767
chr19	36667044	36667333	1.0627e-06	-0.275402	49	0.66073	0.93614
chr19	36775846	36775922	0.040467	-0.23877	18	0.55784	0.79661
chr19	36838487	36838715	9.9824e-06	-0.594034	11	0.33324	0.92727
chr19	37370994	37371091	3.7904e-05	-0.220714	13	0.021209	0.24192
chr19	37551488	37551693	5.3427e-08	-0.443369	38	0.35671	0.80008
chr19	37655596	37655820	1.4742e-07	-0.626562	16	0.19812	0.82469
chr19	37855179	37855391	4.0367e-14	-0.466226	46	0.47058	0.9368
chr19	38183481	38183686	0.0035854	-0.641296	10	0.34178	0.98308
chr19	38255999	38256579	8.2028e-05	-0.159149	112	0.77067	0.92982
chr19	38320418	38320636	9.2941e-07	-0.437469	14	0.42298	0.86045
chr19	39264335	39264479	4.9688e-06	-0.405656	32	0.51636	0.92202
chr19	39264479	39264781	0.0030378	-0.176193	60	0.77712	0.95332
chr19	39307518	39308028	0.0007473	-0.168673	108	0.79085	0.95952
chr19	39308158	39308385	4.6165e-11	-0.306139	55	0.67876	0.9849
chr19	39502810	39503094	2.7293e-09	-0.106602	89	0.28953	0.39613
chr19	39515859	39516010	0.015624	-0.306026	14	0.60671	0.91274
chr19	39833219	39833852	0.0032154	-0.193829	86	0.75552	0.94935
chr19	40226176	40226786	1.1653e-05	-0.191451	106	0.71103	0.90248
chr19	40467113	40467402	0.0062415	-0.251862	72	0.68407	0.93593
chr19	40513030	40513199	0.0027439	-0.193936	57	0.77144	0.96537
chr19	40519683	40519872	0.00060183	-0.507235	17	0.38824	0.89547
chr19	41327631	41327834	7.9065e-14	0.720208	24	0.72854	0.0083337
chr19	42199538	42199813	0.044322	0.117344	38	0.12883	0.011482
chr19	42323538	42323859	0.016732	-0.169101	56	0.79228	0.96138
chr19	42323882	42324045	1.113e-13	-0.468126	40	0.48167	0.94979
chr19	44448244	44448486	7.8254e-20	-0.610134	36	0.19103	0.80116
chr19	44757221	44758250	5.655e-06	-0.19826	106	0.76592	0.96418
chr19	44890700	44891006	1.7824e-16	0.167579	22	0.17	0.0024206
chr19	45021202	45021291	0.005896	0.1735	8	0.9235	0.75
chr19	45152036	45152398	0.0014798	-0.153837	95	0.82673	0.98057
chr19	45152428	45152740	7.7456e-20	-0.561501	35	0.41841	0.97991
chr19	45323419	45323603	0.018579	-0.4975	10	0.4375	0.935
chr19	45398146	45398430	5.8288e-07	-0.472892	32	0.48504	0.95793
chr19	45498855	45499049	3.2292e-23	-0.606512	61	0.35537	0.96189
chr19	45901500	45901721	7.4981e-07	-0.392165	29	0.55033	0.9425
chr19	46413263	46413580	7.6119e-05	-0.224877	39	0.2747	0.49958
chr19	46489458	46489660	1.4204e-08	-0.3645	16	0.59381	0.95831
chr19	47274990	47275699	3.4143e-06	-0.176713	118	0.75874	0.93545
chr19	47545367	47545591	0.018641	-0.181276	41	0.7428	0.92407
chr19	47573105	47573298	0.04087	-0.185273	64	0.73902	0.92429
chr19	48772737	48772924	0.034745	-0.28449	16	0.64586	0.93035
chr19	48895827	48896041	1.1343e-08	-0.452312	26	0.53078	0.98309
chr19	49072411	49072851	3.873e-06	-0.171954	150	0.78158	0.95353
chr19	49690314	49690552	0.012093	-0.484807	22	0.47203	0.95684
chr19	49690699	49690820	0.028908	-0.466	8	0.47096	0.93696
chr19	50203451	50203672	3.5878e-13	-0.647188	23	0.28296	0.93014
chr19	50328952	50329019	0.013081	-0.143783	23	0.31238	0.45616
chr19	50333848	50334019	1.345e-05	-0.354732	57	0.62925	0.98398
chr19	50358400	50358749	0.025372	-0.168941	68	0.79533	0.96427
chr19	50668377	50668722	0.008611	-0.198207	74	0.71777	0.91598
chr19	51949205	51949463	0.031785	-0.357769	20	0.46637	0.82414
chr19	52528058	52528321	1.7851e-06	-0.666643	14	0.2	0.86664
chr19	52601295	52601498	0.0054897	-0.185837	31	0.66951	0.85535
chr19	53254868	53254940	0.027652	-0.307014	18	0.65807	0.96508
chr19	53365994	53366125	0.00016905	-0.450053	25	0.39908	0.84913
chr19	53908007	53908169	0.01033	-0.451702	19	0.38146	0.83316
chr19	53963125	53963287	2.0475e-07	-0.383592	32	0.551	0.93459
chr19	53982173	53982462	0.021289	-0.26133	80	0.71743	0.97876
chr19	53992935	53993046	2.2393e-10	-0.480869	17	0.44706	0.92793
chr19	55647893	55648479	3.7853e-07	-0.209428	99	0.73754	0.94697
chr19	56132520	56132798	0.0028869	-0.375948	16	0.48053	0.85648
chr19	56477296	56478335	8.2865e-09	-0.167507	175	0.72928	0.89678
chr19	56538986	56539060	6.6135e-06	-0.504988	33	0.44454	0.94952
chr19	56567546	56567703	4.0248e-10	-0.487797	41	0.47583	0.96363
chr19	56642847	56642991	0.0072106	-0.408587	21	0.50757	0.91616
chr19	56838613	56838767	0.00011706	-0.419417	12	0.54308	0.9625
chr19	57584133	57584333	4.8446e-05	-0.4226	36	0.51338	0.93598
chr19	57727372	57727637	0.01134	-0.196793	52	0.78063	0.97742
chr19	57947634	57947835	9.1539e-08	-0.248176	41	0.68549	0.93367
chr19	58002411	58003095	7.1672e-07	-0.182596	137	0.75555	0.93814
chr19	58034024	58034161	1.0709e-05	-0.267814	47	0.69706	0.96487
chr19	58034425	58034528	1.022e-05	-0.570091	11	0.39355	0.96364
chr19	58059222	58059299	0.027128	-0.292351	19	0.65263	0.94498
chr19	58118041	58118442	0.0070617	-0.185068	86	0.72942	0.91449
chr19	58150704	58150877	2.4035e-10	-0.165261	37	0.24878	0.41405
chr19	58204401	58204528	0.0010562	-0.239853	23	0.74921	0.98906
chr19	58356087	58356256	4.1366e-17	-0.555163	47	0.41238	0.96754
chr19	58356271	58356756	4.0618e-05	-0.189407	113	0.77845	0.96786
chr19	58357065	58357313	1.6329e-05	-0.386961	23	0.59804	0.985
chr19	58367937	58367978	1.6677e-05	-0.276167	12	0.707	0.98317
chr19	58440171	58440493	6.8833e-16	-0.572343	40	0.40003	0.97237
chr19_GL383576v1_alt	13838	14024	2.0611e-05	-0.582385	13	0.38462	0.967
chr19_GL949746v1_alt	321768	321906	6.7432e-13	-0.328993	41	0.64386	0.97285
chr19_GL949747v2_alt	304329	304412	0.0018635	-0.267605	10	0.4332	0.7008
chr19_GL949750v2_alt	1064283	1064556	0.012941	-0.513219	11	0.43824	0.95145
chr19_GL949752v1_alt	319954	320415	7.7634e-05	-0.205496	58	0.72062	0.92612
chr19_GL949753v2_alt	139543	139649	5.7154e-05	-0.407333	9	0.537	0.94433
chr19_KI270868v1_alt	333	469	1.1854e-13	-0.527331	21	0.40119	0.92852
chr19_KI270868v1_alt	1117	1218	0.0099404	-0.452152	14	0.32636	0.77851
chr19_KI270868v1_alt	13265	13316	0.0017707	-0.4901	10	0.4499	0.94
chr19_KI270868v1_alt	22410	22481	4.3574e-06	-0.6778	15	0.1418	0.8196
chr19_KI270868v1_alt	22591	22995	7.8509e-07	-0.456505	30	0.49421	0.95071
chr19_KI270868v1_alt	32151	32299	2.3492e-18	-0.423868	39	0.55113	0.975
chr19_KI270938v1_alt	305370	305453	0.040697	0.270032	10	0.38579	0.11576
chr1_KI270714v1_random	17996	18253	2.0783e-05	-0.377154	36	0.42877	0.80593
chr1_KI270714v1_random	18253	18807	8.8156e-06	-0.227306	106	0.69186	0.91916
chr1_KI270714v1_random	19285	19454	0.0002371	-0.318062	54	0.63715	0.95521
chr1_KI270714v1_random	25328	25377	5.1193e-05	-0.459655	25	0.49561	0.95526
chr1_KI270714v1_random	25575	25629	0.0020147	-0.223965	19	0.25442	0.47839
chr1_KI270762v1_alt	353005	353512	3.2169e-08	-0.189499	139	0.76827	0.95777
chr2	287947	287995	0.0075304	-0.605109	7	0.175	0.78011
chr2	288702	288838	3.7692e-12	-0.688206	21	0.21403	0.90224
chr2	288848	288915	0.021334	-0.267294	17	0.090236	0.35753
chr2	950471	950565	0.00027772	-0.398186	27	0.521	0.91919
chr2	950882	951451	1.7711e-05	-0.204839	95	0.72449	0.92933
chr2	1744672	1744846	1.5835e-12	-0.556093	33	0.4123	0.9684
chr2	3703647	3703955	0.00038044	-0.200522	99	0.77674	0.97727
chr2	3703962	3704112	1.3126e-15	-0.482228	42	0.4979	0.98013
chr2	5691548	5692171	0.0092478	-0.181267	94	0.7553	0.93657
chr2	5692527	5692617	0.01683	-0.5081	10	0.4284	0.9365
chr2	5692794	5693065	0.0018449	-0.234252	49	0.71956	0.95381
chr2	5693145	5693295	0.00031238	-0.247441	48	0.73396	0.9814
chr2	5693295	5693451	2.3603e-20	-0.58259	53	0.37853	0.96112
chr2	5693643	5693880	2.0285e-21	-0.660687	32	0.30506	0.96575
chr2	5696320	5697203	7.3855e-09	-0.202275	158	0.70069	0.90297
chr2	10721276	10721346	0.040684	-0.45611	9	0.52167	0.97778
chr2	10721646	10722080	2.5884e-09	-0.113238	93	0.34705	0.46029
chr2	11482812	11482839	0.030708	-0.368987	12	0.4555	0.82449
chr2	14632035	14632274	0.016274	-0.503222	12	0.40925	0.91247
chr2	14634526	14634663	0.00028948	-0.150679	27	0.29165	0.44233
chr2	15942237	15942573	0.0023759	-0.193424	81	0.73781	0.93124
chr2	19358835	19358989	5.602e-17	-0.724863	25	0.20288	0.92774
chr2	24174759	24174920	0.0053482	-0.33147	14	0.59564	0.92711
chr2	26178932	26179151	0.037882	-0.302751	49	0.62594	0.92869
chr2	26184844	26185177	5.1122e-24	-0.140481	108	0.24391	0.38439
chr2	26728434	26728733	5.0571e-15	-0.6	22	0.36364	0.96364
chr2	27307514	27307906	0.0057372	-0.215792	88	0.75431	0.9701
chr2	27442587	27442716	0.010986	-0.102179	28	0.34252	0.4447
chr2	31580477	31580920	0.026098	-0.186059	79	0.73911	0.92516
chr2	32755389	32755620	0.00085189	0.121534	13	0.65415	0.53262
chr2	38960551	38960749	6.5841e-21	-0.360367	30	0.031206	0.39157
chr2	39666410	39666657	0.00011091	-0.281256	31	0.69701	0.97827
chr2	42015182	42015356	0.00091538	0.183711	11	0.26986	0.086152
chr2	42493106	42493310	0.0068522	-0.275454	53	0.71355	0.98901
chr2	42493312	42493648	0.027561	-0.161948	96	0.80122	0.96317
chr2	42792550	42792638	0.00016778	-0.772454	11	0.13664	0.90909
chr2	42792678	42792827	1.6624e-14	-0.735238	21	0.21057	0.94581
chr2	42793176	42793624	0.049274	-0.248203	57	0.66793	0.91613
chr2	44942325	44942679	2.1601e-09	-0.244117	72	0.69823	0.94235
chr2	44944330	44944711	0.020595	-0.185291	78	0.76201	0.9473
chr2	45005175	45005504	1.4524e-05	-0.501424	12	0.45408	0.9555
chr2	45013692	45013912	1.6443e-13	-0.568097	20	0.32175	0.88985
chr2	45168638	45169372	9.7955e-09	-0.194094	128	0.73154	0.92563
chr2	45170122	45170441	0.017362	-0.195534	54	0.74692	0.94245
chr2	45652262	45652760	0.012878	-0.211145	54	0.71492	0.92606
chr2	46543365	46543444	0.011181	-0.6875	8	0.1125	0.8
chr2	46543806	46543923	0.019031	-0.515524	14	0.30948	0.825
chr2	47520956	47521183	2.9917e-29	-0.547743	76	0.42853	0.97627
chr2	47569718	47570841	1.218e-15	-0.183601	218	0.76945	0.95306
chr2	50346930	50347059	3.5383e-18	-0.852869	28	0.080036	0.9329
chr2	51031986	51032251	0.0014236	-0.668667	12	0.17392	0.84258
chr2	53859472	53860099	5.2501e-06	-0.18598	115	0.78061	0.96659
chr2	54725119	54725336	1.1661e-07	-0.410642	24	0.56746	0.97811
chr2	56184801	56184863	0.00094275	0.199999	8	0.2	6.6667e-07
chr2	63055516	63055717	1.8993e-18	-0.491235	38	0.49998	0.99121
chr2	63058914	63059043	0.048394	-0.472525	25	0.48116	0.95369
chr2	68319100	68319866	0.0017194	-0.193821	88	0.73801	0.93183
chr2	70790515	70790853	0.0002759	-0.179709	67	0.73059	0.9103
chr2	70888832	70889224	0.0093277	-0.165252	98	0.78024	0.94549
chr2	70901320	70901775	0.014475	-0.175807	95	0.76919	0.94499
chr2	71466171	71466392	3.0303e-09	-0.837407	15	0.08	0.91741
chr2	72146533	72146764	0.044611	-0.257887	20	0.24442	0.50231
chr2	72918087	72918240	4.1831e-12	-0.393618	47	0.51011	0.90372
chr2	72924251	72924389	0.0036019	-0.384959	35	0.548	0.93296
chr2	73291411	73291771	0.020712	-0.131712	59	0.84095	0.97266
chr2	73293700	73293837	1.9124e-05	-0.104526	45	0.25456	0.35908
chr2	74499311	74499895	0.00037755	-0.178382	102	0.77239	0.95077
chr2	74516273	74516667	0.00036677	-0.202731	70	0.75701	0.95974
chr2	74554835	74555326	0.0014185	-0.222523	76	0.72885	0.95138
chr2	79512649	79512848	6.5822e-37	-0.823639	49	0.033245	0.85688
chr2	80302928	80303511	1.5412e-14	-0.374707	52	0.57111	0.94582
chr2	85134072	85134513	0.00012351	-0.201659	91	0.75729	0.95895
chr2	87854255	87854355	0.019663	-0.240424	10	0.59988	0.8403
chr2	88451986	88452165	6.0293e-07	-0.334029	34	0.61894	0.95297
chr2	88452497	88452823	0.00011065	-0.204988	82	0.73982	0.94481
chr2	88765347	88765735	0.0048475	-0.155094	85	0.71014	0.86524
chr2	89611809	89612003	0.017617	-0.272829	37	0.65749	0.93031
chr2	89767878	89768055	0.024902	-0.264823	43	0.69585	0.96068
chr2	90245060	90245194	3.8267e-18	-0.418876	25	0.0050006	0.42388
chr2	90323784	90323817	0.008608	0.228571	7	0.22857	6.6667e-07
chr2	91442220	91442523	0.002034	-0.230916	80	0.71993	0.95084
chr2	91589626	91589982	2.786e-08	-0.438418	55	0.49947	0.93789
chr2	91686041	91686264	6.2444e-13	-0.448676	41	0.50371	0.95238
chr2	91748928	91749106	0.00048841	-0.160949	59	0.7857	0.94665
chr2	91840006	91840283	0.0022436	-0.244225	57	0.72371	0.96794
chr2	95025194	95025388	1.2043e-06	-0.414158	24	0.53413	0.94829
chr2	98347223	98347975	0.012692	-0.162776	85	0.74554	0.90831
chr2	98822400	98822948	1.5827e-08	-0.164628	141	0.80624	0.97087
chr2	98822948	98823083	4.3758e-06	-0.31135	34	0.67724	0.98859
chr2	100104868	100105029	4.7608e-08	-0.349954	69	0.63125	0.9812
chr2	100105244	100105694	0.0010754	-0.193084	51	0.7333	0.92638
chr2	100321335	100322123	5.4663e-13	-0.183112	193	0.7645	0.94761
chr2	100322126	100322277	0.0016305	-0.277415	45	0.69561	0.97302
chr2	104843001	104843628	1.0764e-07	-0.198517	121	0.75499	0.95351
chr2	104855247	104855562	1.8915e-05	-0.283485	55	0.68415	0.96764
chr2	104855669	104855971	3.6313e-20	-0.588	38	0.25161	0.83961
chr2	104856908	104857079	1.4105e-18	-0.434926	29	0.55559	0.99052
chr2	104857081	104857344	1.4396e-06	-0.317727	29	0.6192	0.93693
chr2	104872182	104872657	0.041343	-0.197672	78	0.7169	0.91457
chr2	106065436	106065947	0.00058572	-0.152667	117	0.78953	0.9422
chr2	106886202	106886719	2.3497e-05	-0.173431	133	0.73106	0.90449
chr2	107828245	107828328	9.4234e-08	0.1855	12	0.33858	0.15308
chr2	109947681	109947771	1.5896e-12	-0.334105	35	0.63652	0.97063
chr2	110245535	110245719	0.029891	-0.221632	68	0.74288	0.96451
chr2	110423736	110423968	0.0022312	-0.265295	79	0.69411	0.95941
chr2	111899472	111899604	1.4525e-07	-0.799999	13	0.015385	0.81538
chr2	112432372	112432564	1.4972e-06	-0.32427	19	0.64897	0.97324
chr2	112432740	112433134	0.017939	-0.172323	93	0.77668	0.949
chr2	113277539	113278194	5.9926e-05	-0.165618	81	0.78986	0.95548
chr2	113278194	113278400	1.0559e-11	-0.458323	49	0.50646	0.96478
chr2	113499096	113499651	0.00014228	-0.164052	82	0.79861	0.96266
chr2	113503504	113504110	0.0045931	-0.174062	90	0.72206	0.89613
chr2	114662164	114662353	0.0036972	-0.316748	39	0.637	0.95375
chr2	115161318	115161631	0.0011949	-0.211723	83	0.71842	0.93014
chr2	115161857	115161954	0.024255	-0.235371	35	0.72993	0.9653
chr2	118142718	118142867	1.8283e-10	0.146303	16	0.15369	0.0073841
chr2	118833600	118834130	0.015243	-0.196869	56	0.72303	0.9199
chr2	118857262	118857468	2.9251e-24	-0.499429	36	0.47562	0.97505
chr2	119158071	119158997	5.7193e-14	-0.188939	207	0.76512	0.95406
chr2	120654347	120654597	2.3131e-07	-0.35373	25	0.58045	0.93418
chr2	120867003	120867629	0.027727	-0.158451	72	0.75106	0.90951
chr2	124025132	124025339	9.8218e-07	-0.192544	47	0.72729	0.91983
chr2	126776942	126777253	0.033485	-0.249351	31	0.55399	0.80334
chr2	130037153	130037243	0.00076095	-0.331363	20	0.62524	0.9566
chr2	130038105	130038317	0.013829	-0.645191	8	0.3305	0.97569
chr2	130144340	130144500	0.0007386	-0.297887	26	0.51807	0.81596
chr2	130253184	130253356	0.0084821	0.314285	7	0.31429	4.7619e-07
chr2	130327839	130328035	0.0013376	0.119196	42	0.12983	0.010637
chr2	130427711	130427828	6.693e-05	-0.332384	26	0.62149	0.95387
chr2	130693576	130693797	1.3718e-24	-0.61135	40	0.3324	0.94375
chr2	130916198	130916560	0.001843	-0.180491	74	0.78092	0.96141
chr2	130963617	130964364	5.0864e-10	-0.189918	174	0.78596	0.97588
chr2	131034504	131035660	3.2247e-14	-0.180989	199	0.78197	0.96296
chr2	131829716	131829836	6.3999e-07	-0.260661	38	0.72701	0.98767
chr2	132257415	132257615	6.6173e-14	-0.465672	25	0.52933	0.995
chr2	132257957	132258114	2.5476e-07	-0.229915	33	0.72852	0.95844
chr2	134718441	134718939	3.4681e-06	-0.196678	120	0.74519	0.94187
chr2	148875675	148875917	1.0154e-09	-0.5698	25	0.25688	0.82668
chr2	157368638	157368793	0.00067427	0.209297	19	0.55561	0.34632
chr2	157515280	157515462	6.2175e-21	0.382891	29	0.6149	0.23201
chr2	161418986	161419237	2.637e-08	-0.641759	18	0.32276	0.96452
chr2	161423739	161423908	0.00043937	-0.245163	29	0.71006	0.95522
chr2	170716614	170716754	2.5438e-12	-0.500951	40	0.44295	0.9439
chr2	172091031	172091218	0.0017537	-0.293456	13	0.67747	0.97092
chr2	172100572	172100745	0.00037504	-0.245306	33	0.7386	0.98391
chr2	172315572	172315713	3.8716e-05	0.499576	12	0.51019	0.010611
chr2	175704582	175704777	9.4646e-08	0.19493	28	0.44834	0.25341
chr2	176080083	176080732	1.4312e-10	-0.201908	185	0.75229	0.9542
chr2	176082021	176082558	0.0046207	-0.168186	96	0.78151	0.9497
chr2	176083218	176083641	0.012891	-0.166869	79	0.74846	0.91532
chr2	176099373	176100555	1.3924e-05	-0.173961	119	0.75235	0.92631
chr2	176109321	176109467	0.00060799	-0.438652	22	0.47859	0.91724
chr2	176116000	176116650	2.7161e-05	-0.173115	100	0.79493	0.96805
chr2	176122370	176122756	0.037973	-0.142464	72	0.81283	0.95529
chr2	176122939	176123432	1.0587e-05	-0.195687	115	0.76361	0.9593
chr2	176138635	176138817	0.0078444	-0.330571	7	0.62857	0.95914
chr2	176152351	176152881	0.046287	-0.135366	66	0.79766	0.93302
chr2	176157562	176157678	7.7493e-06	0.343961	12	0.76233	0.41837
chr2	176172123	176172240	0.0051205	-0.399062	19	0.55904	0.9581
chr2	184598695	184598838	0.00058293	-0.177737	33	0.23523	0.41297
chr2	185738861	185739125	4.6952e-18	-0.523404	27	0.36319	0.88659
chr2	187539991	187540201	2.6388e-07	0.571341	16	0.58105	0.0097098
chr2	189581228	189581356	1.2918e-07	-0.622561	15	0.32867	0.95123
chr2	190760977	190761122	0.049614	-0.191062	25	0.77844	0.9695
chr2	192194375	192195039	0.00017611	-0.187482	97	0.75036	0.93784
chr2	192195039	192195130	0.001728	-0.336673	19	0.64803	0.9847
chr2	197786544	197786749	6.3741e-07	-0.277831	43	0.68276	0.96059
chr2	197786797	197787014	4.3934e-08	-0.29696	27	0.65357	0.95053
chr2	199469212	199469627	9.0069e-10	-0.328792	43	0.6201	0.94889
chr2	202035359	202035564	3.3098e-22	-0.863408	38	0.10711	0.97052
chr2	207768212	207768453	0.044324	-0.185538	59	0.77952	0.96506
chr2	209752037	209752107	0.036274	0.272963	9	0.73993	0.46696
chr2	212536996	212537159	0.019833	-0.344726	21	0.6431	0.98782
chr2	218781913	218782050	2.4365e-07	-0.588235	17	0.24506	0.83329
chr2	219060117	219060353	2.2078e-12	-0.843147	25	0.14652	0.98967
chr2	219418407	219419001	1.4922e-14	-0.204841	154	0.76985	0.9747
chr2	219484365	219484585	6.1031e-09	-0.304134	44	0.6367	0.94083
chr2	219484809	219485000	7.1722e-18	-0.513445	49	0.45352	0.96696
chr2	219551635	219551956	0.0006081	-0.210679	36	0.69783	0.90851
chr2	222295169	222295334	0.00019328	-0.590207	11	0.30846	0.89867
chr2	223991808	223992053	0.0016163	-0.267779	18	0.71027	0.97804
chr2	231926983	231927180	8.3846e-10	-0.760732	18	0.192	0.95273
chr2	232381538	232381695	0.0012953	-0.235892	42	0.73139	0.96728
chr2	232386987	232387214	1.3246e-20	-0.455286	53	0.52576	0.98104
chr2	232387216	232387614	0.00013089	-0.236257	67	0.69162	0.92788
chr2	232388337	232388573	5.3597e-19	-0.497066	50	0.45663	0.95369
chr2	232485711	232487102	3.0225e-31	-0.240398	271	0.70296	0.94336
chr2	232487500	232488265	1.9422e-09	-0.165325	168	0.77782	0.94314
chr2	232928565	232928956	0.041676	-0.188684	61	0.76322	0.95191
chr2	235670697	235670859	3.7307e-08	-0.365648	43	0.62276	0.98841
chr2	236164289	236164575	0.002547	-0.220222	48	0.63541	0.85563
chr2	236166005	236166216	0.00018054	-0.414509	27	0.55921	0.97372
chr2	236173170	236173749	0.0002485	-0.174229	84	0.76851	0.94274
chr2	236178139	236178280	0.00045418	-0.215978	30	0.25048	0.46646
chr2	236178490	236178748	0.0001773	-0.211377	30	0.26928	0.48066
chr2	236178850	236179080	2.6469e-05	-0.268243	34	0.27694	0.54518
chr2	236715022	236715226	0.014098	-0.27375	8	0.67925	0.953
chr2	237487089	237487569	0.018047	-0.169903	86	0.79503	0.96493
chr2	237627613	237627679	1.8632e-06	-0.4767	20	0.45178	0.92848
chr2	237956135	237956568	4.4357e-07	-0.308006	63	0.65961	0.96761
chr2	238458557	238458932	0.0014695	-0.648685	9	0.23556	0.88424
chr2	238846850	238847860	3.8763e-07	-0.204952	157	0.70142	0.90637
chr2	238848126	238848182	0.020561	-0.259403	24	0.69703	0.95643
chr2	238849129	238849491	0.031608	-0.200325	82	0.73448	0.9348
chr2	240136772	240136816	0.00072	-0.286422	17	0.25236	0.53878
chr2	240244599	240244809	0.00011353	-0.397485	22	0.58264	0.98012
chr2	240557922	240558160	0.0020277	-0.14483	48	0.30215	0.44698
chr2	240820067	240820387	4.4934e-05	-0.207596	94	0.72974	0.93733
chr2	241507321	241507724	0.00071946	-0.212997	45	0.28878	0.50177
chr2	241859745	241860029	0.00026822	-0.23467	25	0.70482	0.93948
chr20	609648	609905	1.7013e-23	-0.681714	35	0.27323	0.95494
chr20	609921	610499	2.3124e-11	-0.188818	172	0.71863	0.90745
chr20	663689	663897	2.5542e-13	-0.431902	56	0.53841	0.97031
chr20	663964	664209	0.0037074	-0.160813	74	0.75821	0.91902
chr20	710180	710324	4.6821e-05	-0.202398	41	0.76707	0.96947
chr20	2751556	2751766	0.0019509	-0.371866	24	0.25131	0.62318
chr20	2800750	2801220	1.07e-13	-0.549259	22	0.29518	0.84444
chr20	3083302	3083357	0.0090346	-0.478022	10	0.4003	0.87832
chr20	3092794	3093353	0.00026105	-0.172448	110	0.77128	0.94373
chr20	3785881	3786015	1.6191e-06	0.174056	18	0.89628	0.72222
chr20	4221503	4221970	2.9218e-11	-0.192733	114	0.7614	0.95413
chr20	5316673	5317143	0.0088152	-0.178799	88	0.76146	0.94026
chr20	9516074	9516237	3.9392e-12	-0.558068	25	0.34983	0.9079
chr20	20364218	20364444	9.7761e-09	-0.4127	36	0.4794	0.8921
chr20	21106245	21106344	0.00010477	-0.454862	19	0.50922	0.96408
chr20	21396058	21396669	6.5259e-13	-0.191526	150	0.7652	0.95673
chr20	21396674	21396751	0.0073486	-0.272565	27	0.69289	0.96546
chr20	21396817	21397023	0.0062942	-0.231565	62	0.73185	0.96341
chr20	21397154	21397440	1.0278e-05	-0.220891	73	0.74952	0.97041
chr20	21506093	21506485	0.030095	-0.236698	75	0.68843	0.92512
chr20	21511900	21512133	5.4242e-13	-0.512467	25	0.45116	0.96363
chr20	21514878	21515045	0.0031669	0.572877	11	0.78175	0.20887
chr20	21517434	21517617	0.00014397	-0.405164	23	0.41326	0.81842
chr20	21522050	21522608	1.4338e-05	-0.183099	104	0.7696	0.9527
chr20	21703370	21703484	1.9264e-06	-0.338266	14	0.59364	0.93191
chr20	22577144	22577355	0.019475	-0.325706	26	0.65657	0.98228
chr20	22582674	22582786	0.0013236	-0.254061	17	0.7408	0.99486
chr20	22582786	22582930	0.0001796	-0.229437	27	0.74826	0.97769
chr20	22582975	22583099	2.0986e-07	-0.260456	30	0.72772	0.98818
chr20	22583244	22583404	0.047567	-0.275289	15	0.71518	0.99047
chr20	24469210	24469293	0.0031174	-0.705382	9	0.26389	0.96927
chr20	24469665	24470070	0.0013587	-0.230285	89	0.66575	0.89603
chr20	24470070	24470242	1.2062e-06	-0.323711	30	0.60347	0.92718
chr20	25081507	25081675	2.7637e-05	-0.498428	33	0.40646	0.90489
chr20	26208335	26208840	8.3843e-10	-0.218044	130	0.72107	0.93911
chr20	26208848	26209053	1.8809e-07	-0.440244	32	0.48133	0.92157
chr20	26209170	26209532	0.0036381	-0.181581	90	0.75496	0.93654
chr20	30489736	30489850	0.04798	-0.295587	25	0.66183	0.95741
chr20	30892452	30892542	0.007692	-0.614209	7	0.053286	0.66749
chr20	31475247	31475476	7.2346e-11	-0.832439	20	0.075551	0.90799
chr20	32465480	32465672	6.3982e-07	-0.440385	16	0.52284	0.96323
chr20	34558516	34558591	5.8988e-06	-0.195937	21	0.22027	0.41621
chr20	34558711	34559830	8.3634e-10	-0.178356	155	0.77194	0.9503
chr20	38674645	38674745	7.5371e-09	-0.511594	27	0.46313	0.97472
chr20	38727401	38727713	2.2259e-09	-0.253026	70	0.70345	0.95647
chr20	40687027	40687098	0.025096	-0.422051	13	0.49097	0.91303
chr20	40688463	40688555	1.5642e-06	-0.692154	13	0.154	0.84615
chr20	40690400	40690479	0.001269	-0.404547	21	0.52599	0.93054
chr20	41138696	41138903	0.012972	-0.8625	8	0.12188	0.98438
chr20	43189546	43189855	0.048478	-0.201565	72	0.72891	0.93047
chr20	44810165	44810392	0.0096582	-0.196402	77	0.75875	0.95515
chr20	44810402	44810568	0.020301	-0.278593	43	0.63709	0.91568
chr20	45098455	45098642	2.9101e-05	-0.189289	76	0.79534	0.98463
chr20	45407246	45407494	4.7952e-28	-0.567267	37	0.41162	0.97889
chr20	46010741	46010834	0.00064443	-0.458322	13	0.51368	0.972
chr20	46013691	46013890	0.020468	-0.405122	24	0.46791	0.87303
chr20	46013967	46014048	0.028061	-0.375001	20	0.41807	0.79307
chr20	46200873	46201257	0.015412	-0.191936	79	0.73941	0.93134
chr20	46895270	46895561	5.1471e-06	-0.269444	37	0.70991	0.97935
chr20	48826594	48826752	0.026903	-0.449224	15	0.51326	0.96248
chr20	49046564	49046700	1.6441e-08	0.399999	13	0.4	6.6667e-07
chr20	49983881	49984341	9.7511e-05	-0.320393	19	0.64736	0.96775
chr20	51801184	51801271	0.012952	-0.458375	8	0.35388	0.81225
chr20	51802144	51802711	0.0099559	-0.16157	83	0.8012	0.96277
chr20	54475751	54475911	0.00017657	-0.579274	21	0.37069	0.94997
chr20	56344112	56344260	0.0084922	-0.198479	27	0.17675	0.37523
chr20	56925471	56925629	7.6769e-11	-0.544532	34	0.38623	0.93076
chr20	56925667	56925828	0.0040638	-0.315308	39	0.62601	0.94132
chr20	57947899	57948124	0.030478	-0.358361	12	0.59017	0.94853
chr20	58840323	58840543	0.00022936	-0.255638	44	0.72436	0.98
chr20	58840547	58840794	1.6013e-10	-0.405115	18	0.58794	0.99306
chr20	58840923	58841125	2.0751e-06	-0.127754	13	0.82508	0.95283
chr20	58841166	58841351	2.1057e-07	-0.313929	14	0.67714	0.99107
chr20	59300858	59300903	1.2427e-05	-0.388856	18	0.56922	0.95808
chr20	59301025	59301048	0.00042172	-0.600935	11	0.36	0.96094
chr20	59605147	59605304	1.2617e-10	-0.3695	22	0.53195	0.90145
chr20	61252387	61253959	9.5329e-20	-0.194691	303	0.73982	0.93451
chr20	62064220	62064567	7.5727e-08	-0.245838	33	0.46933	0.71517
chr20	62359820	62359962	0.017516	0.430452	9	0.45522	0.02477
chr20	62816645	62816838	5.4022e-05	-0.318826	36	0.45978	0.7786
chr20	63005473	63006095	0.0003039	-0.168886	108	0.74311	0.912
chr20	63006598	63007238	4.2641e-09	-0.193937	135	0.7345	0.92843
chr20	63007238	63007424	1.834e-11	-0.298121	40	0.60834	0.90646
chr20	63151864	63152106	0.0014016	-0.321023	18	0.088644	0.40967
chr20	63177189	63177344	5.6327e-06	-0.450204	31	0.47259	0.9228
chr20	63177384	63177646	0.00014993	-0.227822	102	0.73194	0.95976
chr20	63178273	63178663	7.9016e-08	-0.243294	91	0.70973	0.95303
chr20	63360885	63361104	0.029465	-0.344858	47	0.59765	0.94251
chr20	63488002	63488204	7.2144e-14	-0.427921	40	0.41877	0.84669
chr20	63642541	63642733	0.018293	0.15762	20	0.18222	0.024601
chr20	63775373	63775613	0.046538	-0.386179	30	0.53923	0.92541
chr20	64038235	64038345	1.5956e-05	-0.352364	11	0.16412	0.51648
chr20	64048171	64048659	2.2822e-06	-0.133537	131	0.83092	0.96446
chr20	64048667	64048938	0.045385	-0.229303	63	0.7096	0.9389
chr20	64102230	64102412	0.0013229	-0.178008	44	0.29546	0.47347
chr21	6060319	6060458	0.00010124	0.601222	9	0.60122	3.3333e-07
chr21	6092107	6092174	0.0075282	0.445285	7	0.51671	0.071429
chr21	6093645	6093755	2.8662e-06	-0.354345	26	0.60473	0.95908
chr21	6466340	6466762	1.9941e-11	-0.308593	62	0.64834	0.95693
chr21	6468232	6468312	9.2302e-05	-0.512825	24	0.45803	0.97086
chr21	8390505	8390701	0.038221	-0.13246	50	0.41056	0.54302
chr21	8400650	8400738	0.0020255	-0.250936	8	0.556	0.80694
chr21	8446056	8446247	0.00016174	-0.105071	56	0.2382	0.34327
chr21	9828429	9828479	0.0087216	-0.264286	7	0.59286	0.85714
chr21	13723470	13723593	0.00038398	-0.23931	43	0.71778	0.95709
chr21	17613136	17613294	0.04625	-0.280448	24	0.45687	0.73732
chr21	18245435	18245614	0.012365	-0.615	9	0.29244	0.90744
chr21	20998106	20998548	0.006683	-0.257566	84	0.69433	0.9519
chr21	22007573	22007721	0.0022339	-0.407788	14	0.52575	0.93354
chr21	33019559	33020389	0.0072563	-0.141355	93	0.76782	0.90917
chr21	33025190	33025427	4.3371e-05	-0.273884	27	0.68031	0.95419
chr21	33026501	33026932	0.0001361	-0.351261	35	0.61702	0.96829
chr21	33027476	33028145	0.00027772	-0.139775	108	0.80383	0.9436
chr21	33033201	33033364	7.224e-07	-0.331	47	0.62033	0.95133
chr21	33070125	33070192	0.0017489	-0.576506	22	0.36449	0.941
chr21	34669487	34669884	0.0021492	-0.219859	91	0.73165	0.95151
chr21	36693196	36693318	4.5578e-07	-0.610047	29	0.35983	0.96987
chr21	36696045	36696362	6.2184e-05	-0.309396	33	0.67014	0.97954
chr21	36697038	36697339	0.00011445	-0.386298	29	0.59367	0.97997
chr21	36697339	36697601	4.9825e-05	-0.255806	49	0.71007	0.96588
chr21	36698225	36698351	0.0012681	-0.785667	9	0.18256	0.96822
chr21	36704240	36704470	8.3099e-05	-0.795555	9	0.13778	0.93333
chr21	36704917	36705293	1.0743e-14	-0.485933	47	0.41016	0.8961
chr21	36705293	36705519	0.02437	-0.387476	16	0.55678	0.94425
chr21	36707401	36707776	0.00032058	-0.462346	23	0.43231	0.89466
chr21	36747595	36747785	1.2158e-07	-0.365373	49	0.57945	0.94482
chr21	36747789	36748218	0.0018592	-0.221785	81	0.73967	0.96145
chr21	37007233	37007313	7.706e-06	-0.518879	10	0.4144	0.93328
chr21	39612804	39613051	0.015846	-0.254364	52	0.66969	0.92406
chr21	40841591	40841951	6.4318e-12	-0.467162	29	0.51446	0.98162
chr21	41360474	41360763	0.043106	-0.567976	13	0.36141	0.92939
chr21	42525121	42525374	0.0012719	-0.785111	9	0.17044	0.95556
chr21	43074662	43074750	2.3289e-06	-0.543936	16	0.3706	0.91454
chr21	43074750	43075084	6.8462e-06	-0.352398	46	0.60328	0.95568
chr21	43076611	43076813	3.9193e-06	-0.463722	35	0.41355	0.87727
chr21	43333755	43333869	1.9214e-05	0.145316	19	0.15321	0.0078949
chr21	43409589	43409822	9.569e-06	-0.347648	27	0.53226	0.8799
chr21	43444532	43444639	1.5837e-06	-0.530758	26	0.43943	0.97019
chr21	44242621	44243036	4.6793e-07	-0.309574	56	0.60292	0.91249
chr21	44350232	44351220	0.0023	-0.201763	104	0.71305	0.91481
chr21	44706403	44706664	1.1897e-10	-0.420078	39	0.52297	0.94305
chr21	45294291	45294418	0.01357	-0.465	8	0.39563	0.86062
chr21	45478069	45478244	0.0046003	-0.313308	13	0.56669	0.88
chr21	45643554	45643964	1.5571e-05	-0.165456	122	0.78817	0.95362
chr21_KI270873v1_alt	9412	9450	0.02307	-0.459206	17	0.2374	0.69661
chr21_KI270873v1_alt	9505	9658	4.8981e-10	-0.590152	15	0.38018	0.97033
chr22	10741694	10741788	0.0010237	-0.197654	31	0.7318	0.92945
chr22	17120003	17120159	5.3965e-05	-0.37642	24	0.53727	0.91369
chr22	17120159	17120214	8.5976e-05	-0.62361	13	0.34145	0.96506
chr22	17120240	17120375	0.0018798	-0.234992	43	0.7159	0.95089
chr22	17159551	17159916	0.0017955	0.105076	23	0.10508	5.0725e-07
chr22	17369810	17370337	1.8048e-05	-0.221425	104	0.74938	0.9708
chr22	18633880	18634652	9.1345e-05	-0.193246	99	0.75838	0.95163
chr22	18906677	18906779	0.00055923	-0.408615	13	0.19231	0.60092
chr22	19149710	19150033	0.036257	-0.20239	71	0.67463	0.87702
chr22	19523703	19523872	0.013253	-0.355003	41	0.57721	0.93221
chr22	19524094	19524350	5.0609e-12	-0.589087	23	0.39352	0.98261
chr22	19524354	19524897	0.008699	-0.173967	91	0.73789	0.91185
chr22	19724147	19724268	3.632e-13	0.167797	41	0.33262	0.16482
chr22	19754999	19755192	0.049689	-0.363677	13	0.51073	0.87441
chr22	21360468	21360633	1.8708e-06	-0.394023	29	0.48429	0.87831
chr22	21360706	21360972	1.3304e-37	-0.764979	47	0.21728	0.98226
chr22	21360973	21361483	0.00048638	-0.199434	99	0.73975	0.93919
chr22	21657934	21658008	0.032753	-0.446529	17	0.29087	0.7374
chr22	21736113	21736407	1.5189e-11	-0.240229	74	0.7334	0.97363
chr22	22508395	22508762	1.5902e-09	-0.330866	44	0.60923	0.9401
chr22	23521107	23521406	7.9661e-07	-0.289993	31	0.53188	0.82187
chr22	24494457	24494969	0.034083	-0.160825	96	0.78404	0.94486
chr22	25420962	25421167	3.0647e-10	-0.620091	27	0.35899	0.97908
chr22	26169425	26169770	2.7129e-05	-0.199216	93	0.73793	0.93714
chr22	26756845	26756994	0.0027322	-0.132722	42	0.2982	0.43092
chr22	27438417	27438574	2.1912e-11	-0.467857	19	0.51	0.97786
chr22	27614445	27614486	0.0012453	-0.664691	15	0.28179	0.94648
chr22	27797479	27797657	0.018468	-0.220378	41	0.73983	0.9602
chr22	27799014	27799437	0.0015785	-0.194334	84	0.75807	0.9524
chr22	28663386	28663606	0.010403	0.261251	14	0.43787	0.17662
chr22	29313352	29313558	7.7497e-10	-0.312147	59	0.66057	0.97272
[truncated: 1,284 more rows]
