# Supplementary material for: Low-dose arecoline regulates distinct core signaling pathways in oral submucous fibrosis and oral squamous cell carcinoma
Source: BMC Oral Health. 2023 Mar 25;23:171. doi: 10.1186/s12903-023-02887-2 (PMC10039525; doi:10.1186/s12903-023-02887-2)
Supplement: Supplementary file 8 — Additional file 8: Suppl. Table 8. Summary of DMGs at promoter and gene body in NFs samples with or without low-dose arecolinetreatment. [file 12903_2023_2887_MOESM8_ESM.xls]

## Sheet: Suppl table8-NF1C-NF1E.dmr.filt
chr	start	end	q-value	methyl-diff	CpGs	methyl_a	methyl_b	promoter	genebody
chr1	1162901	1163104	0.001094	-0.499641	16	0.21246	0.7121	--	--
chr1	1232648	1232774	2.1301e-07	0.441684	19	0.64221	0.20053	B3GALT6,SDF4	B3GALT6
chr1	1540123	1540642	4.0596e-05	0.146467	111	0.15689	0.01042	TMEM240	TMEM240
chr1	1599938	1600117	0.042215	0.144121	80	0.15645	0.012325	FNDC10	FNDC10,LOC105378586
chr1	1628210	1628371	0.0068762	-0.378333	9	0.55811	0.93644	--	MIB2
chr1	1628372	1629584	5.5341e-13	-0.196481	171	0.6771	0.87358	--	MIB2
chr1	1631890	1632491	0.00029686	0.17514	93	0.21343	0.038294	MMP23B,MMP23A	MMP23B
chr1	2019559	2019951	0.016234	0.161583	80	0.20429	0.042708	GABRD	GABRD
chr1	2073529	2074085	0.013496	0.138048	83	0.16333	0.025281	PRKCZ	PRKCZ
chr1	2443383	2444133	2.6873e-08	0.146507	154	0.16857	0.022064	--	--
chr1	3063377	3063902	0.0073113	0.13733	96	0.18677	0.049438	--	PRDM16-DT
chr1	3070605	3070978	0.027307	0.147764	82	0.18276	0.034992	--	PRDM16
chr1	4654303	4654677	0.039496	0.165611	78	0.19041	0.024795	AJAP1	--
chr1	4654801	4655103	0.036424	0.138171	72	0.15722	0.019051	AJAP1	AJAP1
chr1	4655142	4655467	0.00043401	0.123697	78	0.13964	0.01594	--	AJAP1
chr1	6208777	6208949	9.1108e-10	0.134251	56	0.15302	0.018769	--	RNF207
chr1	6249442	6249702	0.025458	0.172026	65	0.41301	0.24098	--	GPR153
chr1	6305936	6306060	8.2549e-05	-0.22619	14	0.71564	0.94183	--	ACOT7
chr1	6455052	6455566	3.0041e-07	0.117136	118	0.13883	0.021692	--	ESPN
chr1	10635786	10636327	0.00048998	-0.268135	41	0.62746	0.89559	--	--
chr1	10639008	10639285	0.00057823	0.167344	98	0.19913	0.031782	--	CASZ1
chr1	10643683	10643822	0.0014292	-0.458803	14	0.29971	0.75852	--	CASZ1
chr1	13513233	13513619	0.011057	0.119409	88	0.13824	0.01883	--	LRRC38
chr1	20815396	20815510	0.0040217	-0.295719	17	0.69301	0.98873	--	EIF4G3
chr1	21387436	21387550	0.036844	-0.386773	14	0.52697	0.91374	--	--
chr1	22953344	22953808	0.00010167	0.131411	111	0.21042	0.079009	--	LACTBL1
chr1	23257023	23257207	0.0002363	-0.574497	16	0.32281	0.89731	--	--
chr1	27063682	27064009	0.021321	-0.152828	42	0.776	0.92883	--	--
chr1	27064023	27064248	0.0014225	-0.160584	31	0.72525	0.88583	--	--
chr1	27575555	27576314	0.015609	0.189892	74	0.20718	0.017284	--	AHDC1
chr1	27966837	27967079	0.017324	-0.350229	20	0.56155	0.91178	--	XKR8
chr1	32975204	32975285	6.3969e-05	-0.586253	16	0.34054	0.92679	--	--
chr1	34164875	34165317	1.0597e-10	0.12082	117	0.12866	0.0078433	C1orf94,CSMD2	CSMD2
chr1	34929029	34929667	0.025274	0.105518	94	0.13259	0.027074	DLGAP3	DLGAP3
chr1	35120915	35120991	0.0015589	0.261876	21	0.30684	0.044968	--	--
chr1	35574029	35574099	0.037889	-0.45863	9	0.35567	0.8143	--	TFAP2E
chr1	43565781	43566156	0.019381	0.162603	78	0.20975	0.04715	--	PTPRF
chr1	43936246	43936703	4.1963e-06	0.144019	124	0.16412	0.020097	--	ARTN
chr1	44407502	44408018	6.7038e-06	0.160987	123	0.21438	0.053393	--	RNF220
chr1	45803728	45803833	0.03214	-0.141786	28	0.5846	0.72638	MAST2	MAST2
chr1	47984224	47984364	8.6458e-12	0.194301	19	0.34167	0.14737	--	TRABD2B
chr1	48383623	48383825	1.0113e-06	-0.316251	25	0.60905	0.9253	--	SPATA6
chr1	58249848	58250081	0.018038	0.414042	24	0.42446	0.010417	--	DAB1
chr1	58250099	58250508	0.0052372	0.171892	76	0.18868	0.016789	DAB1	DAB1
chr1	63322803	63323072	1.1301e-18	0.693272	33	0.75379	0.060516	FOXD3-AS1,FOXD3	FOXD3-AS1,FOXD3
chr1	64414302	64414485	0.001958	-0.16175	12	0.78844	0.95019	--	--
chr1	65525769	65526129	0.031526	0.142698	63	0.15583	0.013127	LEPR	LEPR
chr1	71047019	71047245	1.6087e-07	0.236698	53	0.24453	0.0078364	--	PTGER3,ZRANB2-AS1
chr1	72232127	72232283	0.033246	-0.404735	10	0.54	0.94474	--	NEGR1
chr1	75112585	75112835	8.1723e-19	-0.536407	27	0.40906	0.94547	--	--
chr1	75125329	75125800	1.6396e-06	0.215621	63	0.25583	0.040206	--	--
chr1	75136233	75136655	0.00012228	0.149899	76	0.15521	0.005307	--	LHX8
chr1	92442032	92442233	0.0080004	-0.336099	7	0.34286	0.67896	--	--
chr1	100539064	100539441	0.0015352	0.20692	71	0.22076	0.01384	--	GPR88
chr1	100539442	100540130	2.4244e-07	0.163518	137	0.18171	0.018195	--	GPR88
chr1	102542395	102542466	0.00077435	-0.1235	8	0.7915	0.915	--	--
chr1	110150442	110150919	0.006313	0.122995	122	0.13513	0.012134	SLC6A17	SLC6A17
chr1	110211487	110211681	0.0037564	0.222882	37	0.25523	0.032351	LINC02586	KCNC4
chr1	111608505	111608840	0.024622	-0.241485	46	0.66407	0.90556	LINC01160	RAP1A
chr1	118852506	118852645	1.1412e-05	-0.54682	11	0.22518	0.772	--	--
chr1	118984793	118985033	0.018515	-0.262323	26	0.20036	0.46269	--	TBX15
chr1	119007326	119007526	1.8903e-05	0.159286	14	0.98571	0.82643	--	--
chr1	143327158	143327203	0.0004142	-0.215273	11	0.73336	0.94864	--	--
chr1	143653995	143654047	0.0076697	0.469428	7	0.51029	0.040858	--	--
chr1	149711811	149712037	7.2827e-10	0.402067	20	0.48	0.077933	--	--
chr1	151838051	151838470	7.0724e-05	0.151235	105	0.17878	0.027543	C2CD4D-AS1	C2CD4D
chr1	153574684	153574869	0.036166	-0.548306	11	0.35092	0.89923	--	--
chr1	153678893	153678948	1.1162e-06	0.355028	11	0.35936	0.0043333	NPR1	NPR1
chr1	153709211	153709301	0.0045871	-0.439342	8	0.525	0.96434	--	--
chr1	156388324	156388822	0.0002116	0.138864	93	0.1814	0.042534	--	--
chr1	156625120	156625626	0.0022558	0.179839	93	0.20229	0.022455	--	HAPLN2
chr1	156848921	156849225	0.00011266	0.201612	29	0.33251	0.13089	--	INSRR,NTRK1
chr1	161422520	161422676	0.0046242	-0.231177	21	0.54217	0.77335	--	--
chr1	164322079	164322309	0.0082807	-0.192048	7	0.8	0.99205	--	--
chr1	165235660	165235824	0.0017194	0.336456	22	0.35976	0.023305	--	LMX1A
chr1	170094894	170095148	1.5004e-15	-0.503539	26	0.38044	0.88398	--	--
chr1	174238925	174239193	8.5206e-10	-0.464592	31	0.50597	0.97056	--	RABGAP1L
chr1	174848937	174849118	8.3531e-09	-0.403254	31	0.50989	0.91314	--	RABGAP1L
chr1	178320513	178320682	1.7228e-08	-0.456055	21	0.36159	0.81764	--	RASAL2
chr1	179743352	179743715	0.014302	0.111307	95	0.13795	0.02664	FAM163A	FAM163A
chr1	180235178	180235392	1.1371e-05	0.371904	34	0.48273	0.11082	--	LHX4
chr1	180235806	180235976	0.00049671	0.340236	18	0.35994	0.019704	--	LHX4
chr1	197918182	197919083	0.048676	0.15947	61	0.23147	0.072005	--	LHX9
chr1	209938078	209938688	1.4629e-06	0.148967	141	0.18098	0.032012	SYT14	SYT14
chr1	213982681	213983120	0.00023904	0.148327	101	0.17595	0.02762	--	PROX1-AS1
chr1	223393307	223393390	9.7124e-06	-0.1676	15	0.090244	0.25784	CCDC185	--
chr1	223517335	223517534	0.0051186	0.270199	14	0.90261	0.63241	--	--
chr1	224616502	224616839	0.00074351	0.153193	69	0.16838	0.015188	CNIH3	CNIH3
chr1	226115615	226115775	0.00072618	-0.385468	21	0.47412	0.85959	--	--
chr1	226223310	226223824	0.0031003	0.145089	97	0.19527	0.050186	MIXL1	--
chr1	227447621	227447898	0.020966	-0.173529	18	0.076823	0.25035	--	--
chr1	237042651	237042814	0.039865	0.284702	34	0.29095	0.0062453	--	RYR2
chr1	239249856	239249874	0.0073048	-0.363449	7	0.524	0.88745	--	--
chr1	239997673	239998168	1.642e-07	0.151682	121	0.19055	0.038865	--	--
chr1	240092901	240093752	2.5507e-07	0.140081	133	0.16573	0.025645	--	FMN2
chr1	241330088	241330236	0.0058626	-0.36623	16	0.58048	0.94671	--	RGS7
chr1	241356353	241357041	4.6072e-07	0.156194	124	0.169	0.012809	RGS7	RGS7
chr1	245687918	245688055	0.0006008	-0.212824	15	0.27753	0.49036	--	KIF26B
chr1	245816637	245817018	1.8465e-16	-0.380105	33	0.57353	0.95364	--	SMYD3
chr1	247857097	247857656	1.6108e-05	0.162815	112	0.21525	0.052432	TRIM58	TRIM58
chr10	5534472	5534686	1.5787e-05	-0.413972	12	0.5095	0.92347	--	--
chr10	8055038	8055217	3.9304e-08	0.178462	35	0.21072	0.032253	GATA3,GATA3-AS1	GATA3
chr10	12520259	12520374	0.04891	-0.824535	7	0.10557	0.93011	--	CAMK1D
chr10	13891746	13891837	0.041076	0.208027	36	0.21508	0.0070556	--	FRMD4A
chr10	31969497	31969807	0.017373	-0.161435	37	0.70737	0.8688	--	--
chr10	42358466	42358670	8.4261e-06	-0.515903	14	0.31453	0.83043	--	LOC441666
chr10	43351007	43351117	1.2791e-05	0.342644	17	0.7346	0.39196	--	--
chr10	43396807	43397314	0.014238	0.134049	89	0.14433	0.010285	HNRNPF	HNRNPF
chr10	47300094	47300583	6.1252e-08	0.177135	109	0.18739	0.010257	GDF10	GDF10
chr10	49609638	49610219	0.021227	0.16766	94	0.18882	0.021163	SLC18A3	CHAT
chr10	71876155	71876424	0.0013779	-0.622299	16	0.19519	0.81749	--	--
chr10	72087282	72088452	5.8156e-08	0.147176	146	0.18136	0.034184	--	SPOCK2
chr10	75404055	75404963	0.00061108	0.184547	112	0.20135	0.016801	ZNF503-AS2	ZNF503-AS2
chr10	75405273	75406019	1.0274e-05	0.192379	73	0.21827	0.02589	--	ZNF503-AS2
chr10	81874405	81875116	1.6123e-10	0.13738	180	0.16651	0.029135	NRG3	--
chr10	86367109	86367690	0.0080602	0.119491	103	0.14194	0.022447	GRID1	--
chr10	93062659	93063138	2.2644e-07	0.123229	128	0.13829	0.015057	--	CYP26C1
chr10	93063145	93063547	1.1351e-05	0.159969	61	0.18843	0.028462	--	CYP26C1
chr10	100092462	100092753	0.018974	-0.271939	29	0.57525	0.84719	--	--
chr10	100735360	100735914	2.0583e-05	0.138919	120	0.17927	0.04035	PAX2	PAX2
chr10	101131230	101132321	1.1778e-09	0.190609	142	0.22522	0.034609	TLX1NB,TLX1	TLX1,TLX1NB
chr10	101201394	101201461	0.0075291	0.547052	7	0.74029	0.19323	--	--
chr10	103584490	103584884	8.8525e-06	0.142243	126	0.19125	0.049011	--	NEURL1
chr10	104641420	104641858	0.043348	0.161558	83	0.18098	0.019426	SORCS3	SORCS3
chr10	107164721	107165030	6.8182e-05	0.162296	99	0.17355	0.011253	SORCS1	--
chr10	111077208	111078063	6.0303e-06	0.162179	106	0.17426	0.012082	--	ADRA2A
chr10	112376398	112376565	0.0026493	-0.491506	13	0.37823	0.86974	ACSL5	ACSL5
chr10	114286271	114286444	6.8933e-05	-0.453778	12	0.47325	0.92703	--	VWA2
chr10	117241142	117241556	0.0040938	0.124328	81	0.15505	0.030724	SLC18A2	SLC18A2
chr10	119721629	119721907	7.3434e-08	-0.368364	31	0.56195	0.93031	--	--
chr10	122491302	122491583	4.0862e-06	-0.561863	17	0.37137	0.93324	--	HTRA1
chr10	124094315	124094408	0.00091626	-0.332999	8	6.6667e-07	0.333	CHST15	--
chr10	124478693	124478836	0.031559	-0.631755	12	0.12983	0.76159	--	LHPP
chr10	125162237	125162270	6.1022e-05	0.406306	12	0.82725	0.42094	CTBP2	--
chr10	127195926	127196254	8.5337e-09	0.101494	72	0.10959	0.0080926	--	INSYN2A,DOCK1
chr10	129224952	129225065	0.016617	-0.465632	9	0.41656	0.88219	--	--
chr10	129964057	129964244	0.023462	0.109889	57	0.1183	0.0084094	EBF3	EBF3
chr10	132185798	132186300	3.7784e-05	0.141508	105	0.17403	0.032524	DPYSL4	--
chr10	132187275	132187887	0.00037785	0.158615	91	0.17933	0.020714	--	DPYSL4
chr10	132272507	132272770	0.0032227	0.330498	13	0.40686	0.076359	--	STK32C
chr10	132447899	132448100	4.982e-07	-0.707048	14	0.11693	0.82398	--	LINC02870
chr10	132785544	132785933	0.0017226	0.127868	91	0.15139	0.023522	NKX6-2	NKX6-2
chr10	132786513	132786906	0.0018478	0.15066	98	0.19009	0.039432	NKX6-2	--
chr10	133229886	133230286	0.027178	0.146724	82	0.17407	0.027346	UTF1	--
chr10	133325493	133325861	0.013538	0.11241	83	0.12593	0.013518	--	CALY
chr10	133577182	133577239	0.021921	0.307419	7	0.78685	0.47943	--	--
chr11	279205	279515	0.0080705	0.152273	83	0.19978	0.047506	--	NLRP6
chr11	280202	280786	2.7925e-07	0.148518	146	0.19211	0.043596	--	NLRP6
chr11	504420	504758	0.0032646	0.18474	52	0.19104	0.0062983	--	RNH1
chr11	636936	637303	0.049569	0.158804	66	0.19945	0.040646	DRD4	--
chr11	637663	637740	0.031515	0.235667	16	0.37088	0.13521	DRD4	DRD4
chr11	1571082	1571400	0.00062979	0.44816	16	0.47804	0.029875	KRTAP5-AS1	DUSP8
chr11	1837342	1837457	0.012078	-0.292641	13	0.55238	0.84503	TNNI2	SYT8
chr11	2699181	2699460	1.3302e-09	-0.248722	47	0.35108	0.59981	--	KCNQ1OT1,KCNQ1
chr11	2699723	2699801	0.0077063	-0.123181	24	0.30568	0.42886	KCNQ1OT1	KCNQ1OT1,KCNQ1
chr11	2699907	2700041	8.3282e-11	-0.367348	16	6.6667e-07	0.36735	KCNQ1OT1	KCNQ1OT1,KCNQ1
chr11	2825195	2825338	1.2507e-05	0.511405	11	0.52727	0.015868	--	KCNQ1
chr11	2869835	2869893	0.015879	-0.358027	12	0.27315	0.63117	KCNQ1DN	--
chr11	2869923	2869953	0.007907	-0.255076	15	0.21311	0.46818	KCNQ1DN	--
chr11	2884009	2884128	2.481e-06	0.347555	30	0.35327	0.0057118	--	CDKN1C
chr11	3580694	3580940	0.0063929	0.144113	56	0.1607	0.016589	--	--
chr11	7252047	7252681	3.1199e-05	0.133162	101	0.15832	0.025155	SYT9	SYT9
chr11	13962963	13963688	0.00045105	0.165057	99	0.17485	0.0097879	--	SPON1
chr11	14905056	14905577	0.017047	0.14865	77	0.1821	0.033454	--	--
chr11	14973584	14973722	0.00074557	0.53559	14	0.61783	0.082243	CALCA	--
chr11	17735641	17736179	0.00072993	0.150445	99	0.19177	0.041322	KCNC1	KCNC1
chr11	19241887	19242672	0.0095015	0.161793	79	0.19018	0.028384	E2F8	--
chr11	24496916	24497289	0.048497	0.171602	65	0.19602	0.024415	LUZP2	LUZP2
chr11	31321375	31321544	0.00016615	-0.311381	25	0.48517	0.79655	--	DCDC1
chr11	31819884	31820330	0.0034271	0.278551	46	0.41035	0.1318	--	PAX6-AS1
chr11	32434379	32434970	0.027922	0.142172	93	0.17185	0.029677	WT1-AS	WT1
chr11	35418955	35419470	3.8974e-05	0.155519	115	0.18669	0.031174	SLC1A2	SLC1A2
chr11	35419501	35419882	0.00042382	0.231062	61	0.26112	0.030057	SLC1A2	SLC1A2
chr11	44663167	44663491	2.5017e-07	-0.263352	34	0.64035	0.90371	--	--
chr11	47590228	47590434	0.015214	0.178444	78	0.27446	0.096017	--	C1QTNF4
chr11	62925798	62925974	6.8297e-07	0.623755	12	0.637	0.013245	--	--
chr11	62926258	62926550	0.0013936	0.142882	51	0.1491	0.0062161	--	--
chr11	63919734	63920012	0.0013975	0.337765	16	0.5869	0.24913	--	--
chr11	64007595	64007721	0.019457	0.160128	14	0.18806	0.027929	--	MACROD1
chr11	65113317	65113581	0.00016548	0.464929	14	0.61429	0.14936	--	TM7SF2
chr11	65607195	65607563	3.4081e-07	0.22312	88	0.26189	0.038766	--	MAP3K11
chr11	65681237	65681804	7.6155e-07	-0.460877	29	0.40219	0.86307	--	--
chr11	65792704	65792807	0.0077123	-0.606857	7	0.27886	0.88571	OVOL1-AS1	OVOL1
chr11	65871931	65872652	5.7761e-05	0.228385	77	0.24315	0.014762	--	EFEMP2
chr11	66587267	66587412	4.8214e-08	-0.595692	20	0.21731	0.813	--	--
chr11	66878475	66878635	0.037418	-0.464185	9	0.22707	0.69126	--	PC
chr11	68128475	68128565	0.00044863	0.296272	27	0.38951	0.093235	--	--
chr11	68374166	68374380	0.0048834	0.197556	32	0.21841	0.020854	--	LRP5
chr11	68684414	68684478	6.1432e-05	0.193385	10	0.2	0.0066151	GAL	--
chr11	68750664	68750712	6.5232e-05	0.491556	9	0.77756	0.286	--	TESMIN
chr11	68870303	68870867	0.012334	-0.328345	23	0.36014	0.68848	--	--
chr11	69157109	69157701	0.011622	0.194124	76	0.2606	0.066474	--	LOC338694,SMIM38
chr11	69449316	69449572	0.0064912	0.324101	12	0.3611	0.037	--	--
chr11	69773979	69774536	0.0067926	0.163737	90	0.20735	0.043615	--	FGF4
chr11	69774582	69775694	3.9474e-17	0.179912	239	0.20173	0.021816	FGF4	FGF4
chr11	69835326	69835418	0.016739	-0.366727	11	0.25455	0.62127	--	--
chr11	69940068	69940141	0.00037086	0.557751	14	0.76857	0.21082	--	--
chr11	69985897	69986405	0.0016375	0.189138	88	0.26104	0.071903	ANO1	ANO1
chr11	70661842	70662475	0.0022331	0.182268	94	0.2017	0.019434	SHANK2	SHANK2
chr11	72240988	72241262	3.6793e-09	0.403689	24	0.80818	0.40449	--	PHOX2A
chr11	74731353	74731893	3.3642e-05	0.182522	112	0.21885	0.036323	CHRDL2	--
chr11	75240625	75241064	0.044076	0.147549	85	0.17065	0.023106	TPBGL	TPBGL
chr11	76821079	76821446	2.6597e-06	-0.415312	35	0.53311	0.94843	--	--
chr11	77039488	77040032	1.3574e-06	0.197825	115	0.22419	0.026366	--	B3GNT6
chr11	84867800	84867892	0.0015318	-0.3602	10	0.603	0.9632	--	DLG2
chr11	87345744	87345960	0.001145	-0.259971	15	0.69458	0.95455	--	--
chr11	92225884	92226760	0.00023633	0.183501	100	0.20979	0.026287	--	FAT3
chr11	94401180	94401662	0.0045929	0.152535	98	0.17998	0.027449	GPR83	--
chr11	95107852	95107960	0.0039874	-0.433851	17	0.52311	0.95696	--	ENDOD1
chr11	100285897	100286046	0.00063258	-0.288785	26	0.58426	0.87305	--	CNTN5
chr11	107928511	107929118	0.017589	0.128846	86	0.16182	0.032977	RAB39A	RAB39A
chr11	118634853	118635064	0.015112	0.357725	18	0.53694	0.17922	--	PHLDB1
chr11	134411509	134411717	0.0041233	0.237534	28	0.26258	0.025047	B3GAT1	B3GAT1
chr11	134762561	134762777	0.033306	-0.237924	22	0.49835	0.73627	--	LINC02714
chr11_KI270831v1_alt	101757	101923	0.0091904	0.28415	28	0.68443	0.40028	KCNQ1DN	--
chr12	41468	41989	2.0685e-11	-0.245763	50	0.58973	0.8355	--	--
chr12	4809429	4810000	0.00059801	0.134389	101	0.15658	0.022191	--	KCNA6
chr12	6700230	6700334	1.638e-05	0.836363	11	0.83636	6.6667e-07	PIANP	PIANP
chr12	9952409	9952701	0.0075608	-0.397345	22	0.48456	0.88191	--	CLEC12A-AS1,CLEC12A
chr12	23560070	23560212	0.00072664	-0.421237	16	0.50051	0.92175	--	SOX5
chr12	24902858	24903353	0.0014036	0.138133	93	0.16415	0.026022	BCAT1	BCAT1
chr12	49266575	49266775	1.4088e-08	-0.994238	13	6.6667e-07	0.99424	--	TUBA1C
chr12	49842281	49842376	0.0088246	-0.215148	18	0.13248	0.34763	--	BCDIN3D
chr12	50165141	50165345	0.00038626	-0.207962	31	0.73227	0.94024	--	CERS5
chr12	51907240	51907723	0.0017621	0.153117	91	0.16461	0.011491	ACVRL1	--
chr12	53218615	53218830	1.5366e-07	0.126999	15	0.167	0.040001	--	RARG
chr12	54047075	54047150	0.0056572	0.130633	8	0.2	0.069367	--	HOXC4
chr12	54288517	54288729	0.0016498	-0.6045	10	0.24	0.8445	--	--
chr12	55344352	55344557	0.019003	-0.345476	24	0.44173	0.78721	--	--
chr12	57610728	57610896	1.0342e-05	0.597499	10	0.6309	0.033401	ARHGEF25	ARHGEF25
chr12	62191683	62191971	1.6995e-08	0.352763	17	0.36029	0.0075314	--	TAFA2
chr12	64608425	64608595	3.7112e-06	-0.76575	12	0.18075	0.9465	RASSF3	--
chr12	64824745	64825388	6.8432e-06	0.147257	97	0.1694	0.022147	TBC1D30	TBC1D30
chr12	69779235	69779371	0.00025594	-0.214699	18	0.60546	0.82016	RAB3IP	RAB3IP
chr12	79045346	79045485	1.641e-05	-0.920012	11	0.018182	0.93819	SYT1	SYT1
chr12	96316045	96316261	0.0043715	-0.225158	28	0.52001	0.74516	--	CDK17
chr12	103434542	103434729	0.00069097	-0.350034	28	0.37263	0.72267	--	C12orf42
chr12	104303671	104304047	0.031752	0.170213	59	0.20266	0.032452	EID3	TXNRD1,EID3
chr12	107775235	107775506	0.00010626	0.192268	77	0.22093	0.028662	--	ASCL4
chr12	111034197	111035078	9.7911e-13	0.139131	176	0.15859	0.019456	CUX2	CUX2
chr12	113463229	113463623	0.030093	0.156092	83	0.20118	0.045092	--	LHX5
chr12	114443861	114443967	3.6647e-05	0.294778	35	0.48088	0.1861	--	--
chr12	114671647	114672329	0.0056626	0.130428	92	0.14108	0.010649	--	TBX3
chr12	114674426	114674660	0.012379	0.1534	50	0.15817	0.0047733	--	TBX3
chr12	119918461	119918681	0.038456	0.548052	9	0.7379	0.18985	--	--
chr12	121578516	121578952	0.030651	0.155708	80	0.1743	0.018596	--	KDM2B
chr12	121993379	121993588	0.0010939	-0.450654	24	0.46687	0.91753	--	CFAP251
chr12	122868085	122868226	5.523e-05	-0.488997	17	0.32852	0.81752	--	VPS37B
chr12	124389308	124389379	1.1057e-05	0.337199	10	0.3372	6.6667e-07	--	NCOR2
chr12	125049847	125050081	0.00069663	0.586308	17	0.62353	0.037221	--	--
chr12	127688266	127688371	0.018372	-0.457825	11	0.43959	0.89742	--	--
chr12	130985708	130985849	0.00017446	-0.411778	13	0.48299	0.89477	--	ADGRD1
chr12	132583319	132583563	0.0070077	0.145271	69	0.57236	0.42709	--	FBRSL1
chr12	132908316	132909272	9.7699e-13	0.132145	170	0.14657	0.014429	--	--
chr13	20142196	20142286	0.0059044	0.220735	19	0.31064	0.089904	--	GJA3
chr13	23466456	23466549	1.7536e-06	-0.238333	12	6.6667e-07	0.23833	--	--
chr13	27924139	27924682	4.1352e-05	0.134424	118	0.16884	0.034418	--	PDX1
chr13	27927724	27927786	0.0082835	0.389164	7	0.4	0.010836	--	--
chr13	27968476	27969070	5.1935e-05	0.151466	121	0.17747	0.026005	--	CDX2
chr13	28532527	28533175	0.0012263	0.143136	92	0.1756	0.032466	--	--
chr13	33016292	33016601	0.021886	0.131834	92	0.14937	0.017536	KL	KL
chr13	35478734	35478940	2.035e-07	-0.2425	14	0.71429	0.95679	--	NBEA
chr13	36013948	36014134	5.7151e-07	-0.444476	26	0.51261	0.95708	--	DCLK1
chr13	36130394	36130650	0.0013129	0.325897	9	0.33333	0.0074366	--	DCLK1
chr13	36346342	36346495	1.3015e-08	0.149953	63	0.15099	0.0010371	SPART-AS1,SPART	SPART
chr13	44373668	44374130	0.0142	0.151667	88	0.16897	0.017299	SERP2	SERP2
chr13	46162743	46162860	0.0093824	-0.33622	24	0.61193	0.94815	--	LCP1
chr13	49220197	49220507	0.00027609	0.145439	95	0.16746	0.022025	MLNR	MLNR
chr13	49220872	49221407	0.00019719	0.133587	119	0.19141	0.057824	--	MLNR
chr13	52818040	52818169	0.028933	-0.454276	19	0.33899	0.79326	--	--
chr13	52847115	52847701	4.2002e-08	0.145958	152	0.20066	0.054704	--	PCDH8
chr13	52847763	52847948	3.2596e-07	0.326351	47	0.42468	0.09833	--	PCDH8
chr13	58624601	58624651	0.0306	-0.21275	8	0.75875	0.9715	--	--
chr13	59762251	59762357	0.021883	-0.389238	7	0.43938	0.82862	--	DIAPH3
chr13	71865460	71866006	1.5928e-05	0.125538	111	0.13567	0.010135	--	DACH1
chr13	91398656	91398872	2.2841e-06	0.373407	29	0.38595	0.012539	GPC5	GPC5
chr13	95552415	95552726	0.011445	0.147495	68	0.22419	0.076696	CLDN10	CLDN10
chr13	95691453	95691863	0.012669	-0.206076	43	0.74575	0.95183	--	DNAJC3
chr13	99968144	99968934	2.3181e-06	0.166454	130	0.22039	0.053938	--	ZIC5
chr13	99984984	99985636	0.011402	0.136902	95	0.21455	0.077645	--	ZIC2
chr13	107867118	107867969	0.0041583	0.148912	113	0.16619	0.017277	FAM155A	--
chr13	109127250	109127486	0.0072917	0.34939	15	0.55867	0.20928	--	MYO16
chr13	110606887	110607094	0.0049053	-0.212928	26	0.62386	0.83678	--	--
chr13	112054081	112054297	0.0015558	0.24999	35	0.30392	0.053935	--	SOX1-OT
chr13	112104060	112104844	0.00059246	0.152723	106	0.18496	0.032233	--	SOX1-OT
chr13	113862342	113862950	1.6718e-06	-0.345074	53	0.3676	0.71267	GAS6-DT	GAS6
chr14	20309755	20310106	3.0726e-11	-0.346906	52	0.5299	0.87681	--	--
chr14	20505596	20505833	0.0026875	-0.495486	16	0.40441	0.8999	--	RNASE10
chr14	20505842	20506040	0.020109	-0.170706	30	0.72641	0.89711	--	RNASE10
chr14	20723593	20723695	1.0568e-07	0.378751	14	0.4	0.021249	--	--
chr14	22636683	22636933	9.9144e-09	-0.421448	21	0.4921	0.91354	OR6J1	--
chr14	22637022	22637142	0.00029188	-0.596471	15	0.30618	0.90265	--	--
chr14	23898854	23899195	3.9107e-10	-0.481106	29	0.33414	0.81524	--	--
chr14	25049684	25050159	7.2937e-05	0.144787	105	0.15496	0.010171	STXBP6	STXBP6
chr14	29927222	29927871	1.4315e-06	0.156083	133	0.16651	0.010426	PRKD1	PRKD1
chr14	30690581	30690714	5.0813e-06	-0.52328	23	0.2957	0.81898	--	SCFD1
chr14	36517268	36517686	0.0026797	0.181441	87	0.24763	0.066188	NKX2-1-AS1	NKX2-1,SFTA3
chr14	37599403	37599963	0.00022546	0.17388	73	0.21491	0.041028	--	TTC6
chr14	37611058	37611493	2.2606e-05	0.191942	89	0.24545	0.053504	--	TTC6
chr14	47675827	47676275	0.036436	0.18356	72	0.20543	0.02187	MDGA2	--
chr14	50956649	50956989	2.2396e-07	-0.345374	41	0.597	0.94237	--	--
chr14	52267762	52268851	1.523e-06	0.144189	158	0.17576	0.031575	--	PTGDR
chr14	58390304	58390437	0.031269	-0.45393	8	0.50425	0.95818	--	--
chr14	59464964	59465557	3.6424e-08	0.134017	136	0.15432	0.020304	GPR135	GPR135
chr14	69261036	69261247	1.6765e-05	0.271147	29	0.28924	0.018094	--	GALNT16
chr14	69548044	69548241	0.030527	0.209102	38	0.22251	0.013404	--	--
chr14	69658526	69658701	0.0083261	-0.810762	7	0.099714	0.91048	--	SUSD6
chr14	69879420	69879550	2.8913e-09	0.121133	32	0.1653	0.044167	SMOC1	SMOC1
chr14	69879550	69879657	6.433e-15	0.207345	37	0.22506	0.01771	SMOC1	SMOC1
chr14	71377551	71377785	4.043e-15	-0.456484	27	0.50668	0.96316	--	SIPA1L1
chr14	74240555	74241001	0.022346	0.183485	88	0.24107	0.057583	--	VSX2
chr14	77498918	77498943	0.0080881	0.347333	7	0.35686	0.0095238	ISM2	--
chr14	77498998	77499153	0.0033172	0.225592	19	0.23105	0.0054562	ISM2	--
chr14	81114202	81114348	0.011007	-0.652556	13	0.28836	0.94092	--	TSHR
chr14	81462744	81462923	2.5658e-10	-0.374268	24	0.57298	0.94725	--	--
chr14	81462923	81463140	0.0073551	-0.265277	25	0.66483	0.93011	--	--
chr14	90525551	90525794	3.5461e-11	-0.188439	22	0.01541	0.20385	--	TTC7B
chr14	95876442	95876783	0.007828	0.140688	80	0.16215	0.021463	TUNAR	TUNAR
chr14	99737872	99738048	0.029546	-0.29761	21	0.23573	0.53334	EML1	EML1
chr14	100825726	100825865	0.011951	0.299312	23	0.62357	0.32425	MEG3	--
chr14	100826127	100826195	0.0034023	0.165548	13	0.333	0.16745	MEG3	MEG3
chr14	103189179	103189381	0.00030996	0.159403	40	0.19268	0.033272	LINC00605	--
chr14	103279324	103279384	0.0045417	0.126757	27	0.13491	0.0081544	--	--
chr14	103869080	103869182	0.039721	-0.228767	10	0.72	0.94877	--	--
chr14	104145211	104145334	0.0070148	0.188714	7	0.88571	0.697	--	KIF26A
chr14	104844076	104844164	0.0014255	0.897888	9	0.89789	6.6667e-07	--	--
chr15	22599687	22600166	1.0804e-06	-0.695774	20	0.20391	0.89969	--	--
chr15	25862916	25863299	0.0035789	0.109853	91	0.11884	0.008989	ATP10A	ATP10A
chr15	26771932	26772475	0.018703	0.122781	68	0.15038	0.027598	--	GABRB3
chr15	26773214	26773564	0.0067587	0.126755	102	0.15295	0.026193	GABRB3	GABRB3
chr15	26867714	26868120	0.0010123	0.150004	88	0.17317	0.02317	--	GABRA5
chr15	26971124	26971598	0.00076323	0.128449	101	0.15801	0.029564	GABRG3	GABRG3
chr15	28515376	28515553	4.8327e-05	-0.653077	10	0.14501	0.79809	--	--
chr15	28589375	28589476	0.002515	-0.101448	18	0.0062229	0.10767	HERC2P11	--
chr15	28885465	28886626	2.9036e-13	0.146771	204	0.17595	0.029178	APBA2	APBA2
chr15	29657037	29657112	0.004005	-0.469425	11	0.27838	0.74781	--	--
chr15	31483642	31484165	0.00017226	0.148093	108	0.19803	0.049941	--	OTUD7A
chr15	32718022	32718666	0.00012481	0.167114	106	0.17505	0.0079403	GREM1	GREM1,LOC100131315
chr15	43776220	43776435	1.2026e-06	-0.359637	20	0.22386	0.58349	SERF2	ELL3
chr15	51267452	51267533	0.0043359	0.276191	21	0.27619	1.746e-07	--	MIR4713HG,CYP19A1
chr15	52285679	52285992	5.0329e-14	-0.48004	38	0.40232	0.88236	--	MYO5C
chr15	52790938	52791135	1.2701e-09	0.38522	21	0.3987	0.013485	ONECUT1	--
chr15	58065284	58065715	0.034269	0.154736	90	0.24034	0.085607	LOC283665,ALDH1A2	ALDH1A2,LOC283665
chr15	60004387	60004972	1.062e-06	0.157415	127	0.22502	0.067604	FOXB1	FOXB1
chr15	63048474	63049212	0.0242	0.129359	102	0.15219	0.02283	TPM1	TPM1,TPM1-AS
chr15	65067787	65068201	0.0014264	0.155007	97	0.17716	0.022151	RASL12	RASL12
chr15	65355372	65356006	7.6411e-05	0.151032	105	0.16626	0.015225	--	IGDCC3
chr15	67823059	67823259	1.5358e-07	0.277896	37	0.31054	0.032645	--	--
chr15	68431006	68431534	3.2219e-05	0.177609	80	0.19292	0.015306	--	ITGA11
chr15	71748520	71748622	0.0042982	-0.380508	14	0.39206	0.77257	--	THSD4
chr15	73367122	73367841	0.020259	0.145333	87	0.17266	0.027323	--	HCN4
chr15	73367850	73368312	0.0003858	0.115643	111	0.13778	0.022137	--	HCN4
chr15	74956027	74956487	1.3522e-05	0.170737	100	0.21951	0.048773	--	RPP25
chr15	76339717	76340074	0.0077245	0.212975	50	0.27872	0.06575	--	ISL2
chr15	76342477	76342882	0.0087573	0.151909	90	0.24726	0.095348	--	--
chr15	76342895	76343412	0.046179	0.179513	85	0.26547	0.085961	--	--
chr15	79004038	79004245	2.4433e-14	-0.507796	31	0.36774	0.87554	--	RASGRF1
chr15	79432182	79432610	0.00011903	0.127316	103	0.13765	0.010337	MINAR1	MINAR1
chr15	83107438	83107879	1.7541e-06	0.162206	123	0.17618	0.013978	TM6SF1	TM6SF1
chr15	84633733	84634252	0.001854	0.164407	95	0.17443	0.010021	--	SCAND2P
chr15	88942032	88942496	0.0095781	-0.141997	36	0.75279	0.89478	--	--
chr15	89360227	89360305	9.9759e-05	0.352661	9	0.37389	0.021228	MIR9-3HG	--
chr15	89371175	89371774	0.00029813	0.170697	122	0.19158	0.020885	--	MIR9-3HG
chr15	89378853	89379397	3.2399e-05	0.172534	98	0.23423	0.061694	--	MIR9-3HG
chr15	89892756	89892856	0.03499	-0.627737	11	0.31751	0.94524	--	ARPIN-AP3S2,AP3S2
chr15	89999906	90000525	0.043739	0.153396	83	0.17114	0.017747	ZNF710	--
chr15	100713021	100713317	2.4937e-12	-0.75602	18	0.19406	0.95008	--	--
chr15_GL383554v1_alt	10173	10328	5.0482e-09	-0.121812	31	0.022154	0.14397	HERC2P11	--
chr15_GL383554v1_alt	84131	84187	0.00080608	-0.524906	8	0.25075	0.77566	--	--
chr15_GL383554v1_alt	288836	288961	0.030223	-0.203322	12	0.016195	0.21952	HERC2P11	--
chr15_KI270850v1_alt	8598	8697	0.0033237	0.319182	22	0.44524	0.12606	--	ADAMTS7P1
chr15_KI270905v1_alt	643368	643443	0.0011595	-0.574246	9	0.20367	0.77791	--	--
chr15_KI270905v1_alt	791171	791246	9.6362e-05	-0.635096	9	0.11356	0.74865	--	--
chr15_KI270905v1_alt	3769512	3769914	0.00022632	0.12966	98	0.18627	0.056609	--	OTUD7A
chr15_KI270905v1_alt	4932489	4933041	0.0054664	0.127757	93	0.14098	0.013221	GREM1	LOC100131315,GREM1
chr15_KI270906v1_alt	144296	144473	0.036546	-0.514634	12	0.32499	0.83962	--	--
chr16	165872	166307	0.0077712	0.135031	92	0.1791	0.044072	HBM	HBM
chr16	383529	383716	0.013236	-0.592345	8	0.34138	0.93372	PGAP6	LOC100134368
chr16	878349	878626	2.3307e-06	-0.314979	16	0.55669	0.87167	--	LMF1
chr16	982040	982526	0.0010502	0.108582	102	0.15156	0.042974	CEROX1,LMF1	SOX8
chr16	1153629	1154022	1.6055e-05	0.138486	113	0.16138	0.022894	--	CACNA1H
chr16	1154270	1154361	0.0057069	0.377134	9	0.53711	0.15998	--	CACNA1H
chr16	1533809	1534403	0.0144	0.142295	88	0.20156	0.059269	TMEM204	TMEM204,IFT140
chr16	2236601	2236855	0.005275	0.258434	49	0.31757	0.059139	DNASE1L2	DNASE1L2
chr16	2236855	2237317	0.0089451	0.138861	95	0.19966	0.060801	--	DNASE1L2
chr16	12901697	12902363	3.1601e-10	0.144207	167	0.15942	0.015209	SHISA9	SHISA9
chr16	16223252	16223506	2.8536e-10	0.51598	17	0.526	0.01002	ABCC6	ABCC6
chr16	18939578	18939684	0.012844	-0.766083	8	0.16087	0.92696	--	--
chr16	23836377	23836445	0.0074953	0.902151	11	0.93103	0.028879	PRKCB	PRKCB
chr16	24575201	24575512	1.2068e-05	-0.411824	25	0.51984	0.93167	--	--
chr16	25692194	25692625	0.0052524	0.12184	84	0.13821	0.016373	HS3ST4	HS3ST4
chr16	25692627	25692938	0.01659	0.15373	84	0.17516	0.021429	--	HS3ST4
chr16	28416187	28416521	3.0062e-11	-0.234218	39	0.68494	0.91915	--	EIF3C
chr16	29218635	29218793	2.3351e-16	-0.571618	28	0.35766	0.92927	--	--
chr16	29261879	29262066	0.013008	-0.482271	9	0.39147	0.87374	--	--
chr16	31488603	31488853	0.00087137	0.132013	52	0.21976	0.08775	--	SLC5A2
chr16	49282091	49282198	1.5659e-08	0.102018	42	0.12302	0.021	CBLN1	--
chr16	50673824	50673952	0.00038699	0.347361	12	0.87419	0.52683	--	SNX20
chr16	54932180	54932648	0.030025	0.134099	74	0.24874	0.11464	--	IRX5
chr16	54932753	54932897	4.6164e-07	0.436255	17	0.54296	0.10671	--	IRX5
chr16	56740329	56740432	0.0039128	-0.553948	15	0.33901	0.89296	--	NUP93
chr16	57479293	57479548	7.1683e-11	0.384392	31	0.40819	0.023796	DOK4	DOK4
chr16	58397218	58397615	0.01901	-0.194618	36	0.71001	0.90463	--	GINS3
chr16	63388176	63388396	1.8506e-05	-0.363687	16	0.58631	0.95	--	--
chr16	66801581	66801642	0.016403	-0.230214	11	0.62603	0.85624	TERB1	--
chr16	66844466	66844852	0.031014	0.166789	71	0.1895	0.022709	CA7	CA7
chr16	67326480	67326932	0.0018903	0.155306	86	0.17717	0.021868	LRRC36,KCTD19	KCTD19
chr16	68448205	68448645	0.0090806	0.154919	91	0.17118	0.01626	SMPD3	SMPD3
chr16	70050581	70050976	0.00064332	-0.138273	46	0.7658	0.90408	--	PDXDC2P-NPIPB14P
chr16	70204106	70204257	9.0536e-06	-0.422266	21	0.48296	0.90522	--	--
chr16	75225651	75225731	1.0466e-05	-0.353238	13	0.53669	0.88993	LOC100506281	--
chr16	77434660	77435133	4.7994e-05	0.115836	116	0.13423	0.018397	ADAMTS18	ADAMTS18
chr16	84986099	84986270	0.002706	-0.67619	9	0.30111	0.9773	--	ZDHHC7
chr16	85614687	85614901	6.0854e-05	-0.43012	19	0.51603	0.94615	--	GSE1
chr16	85899056	85899108	0.0041942	0.259472	17	0.2746	0.015133	IRF8	--
chr16	86505584	86505690	3.0665e-05	-0.191627	17	0.02702	0.21865	--	FENDRR
chr16	86568373	86568843	0.00087872	0.165872	94	0.18665	0.02078	FOXC2-AS1	FOXC2
chr16	87490768	87490889	0.0022523	0.509708	8	0.8	0.29029	--	ZCCHC14
chr16	88184551	88184709	2.4896e-11	-0.415417	28	0.42445	0.83987	--	--
chr16	88802365	88802630	1.981e-05	-0.363933	15	0.036201	0.40013	CDT1	--
chr16	88926987	88927142	0.003078	-0.5128	10	0.35017	0.86297	--	CBFA2T3
chr16	88940221	88940349	0.00027543	0.248751	26	0.28607	0.037318	--	CBFA2T3,LOC100129697
chr16	88940477	88941265	1.0981e-13	0.145629	203	0.16225	0.016622	CBFA2T3	CBFA2T3,LOC100129697
chr16	89153972	89154212	0.00019252	-0.551417	12	0.43333	0.98475	--	ACSF3
chr16	89200984	89201614	1.1032e-05	0.12971	122	0.15319	0.023475	SLC22A31	SLC22A31
chr16	89201959	89202371	0.0016413	0.182507	85	0.21973	0.037226	SLC22A31	--
chr16	89462350	89462668	0.016365	-0.216771	32	0.71532	0.93209	--	ANKRD11
chr16	90000280	90000459	0.017162	-0.549889	9	0.37167	0.92156	--	AFG3L1P
chr16_KI270728v1_random	1001603	1001659	0.0074656	0.39775	12	0.74983	0.35208	LOC102723753	LOC102723753
chr16_KI270728v1_random	1855223	1855320	5.6019e-09	0.378312	16	0.9375	0.55919	--	--
chr16_KI270853v1_alt	2023053	2023171	0.013839	-0.24579	18	0.55282	0.79861	--	PKD1P4-NPIPA8
chr16_KI270856v1_alt	48243	48613	0.0034873	0.143279	89	0.15311	0.0098315	HS3ST6	HS3ST6
chr17	491165	491594	0.0075473	0.144115	87	0.15956	0.015441	--	--
chr17	1270407	1271374	4.3992e-09	0.144044	168	0.21816	0.074113	BHLHA9	BHLHA9
chr17	1998270	1998820	0.00015039	0.148499	115	0.20533	0.056835	--	RTN4RL1
chr17	2447189	2447296	0.014594	-0.203143	15	0.77395	0.97709	--	METTL16
chr17	2965381	2965406	0.012029	-0.446174	8	0.41166	0.85783	--	LOC101927911,RAP1GAP2
chr17	3535553	3535920	0.037531	0.15975	72	0.17838	0.018625	--	TRPV3
chr17	4584568	4584841	0.00026865	0.118843	85	0.12978	0.010933	SMTNL2	SMTNL2
chr17	4899175	4899595	0.0034978	0.20746	87	0.23437	0.026908	C17orf107	CHRNE
chr17	5078255	5078678	0.033252	0.195412	80	0.20826	0.01285	ZFP3	ZFP3
chr17	6713535	6714085	0.012609	0.138584	93	0.16576	0.027172	SLC13A5	--
chr17	7044081	7044284	0.00018987	0.6	13	0.75385	0.15385	SLC16A11	--
chr17	16352484	16352730	0.0013553	0.43411	9	0.43411	6.6667e-07	--	CENPV
chr17	17700403	17700523	0.0054496	0.177265	34	0.2782	0.10093	--	RAI1
chr17	18259424	18259642	0.00096701	-0.259736	23	0.5531	0.81284	MIEF2,FLII	--
chr17	18297704	18297836	7.6972e-05	-0.215141	15	0.58541	0.80056	--	TOP3A
chr17	18672422	18672496	1.7376e-06	0.174476	21	0.49557	0.3211	--	ZNF286B,FOXO3B
chr17	19475641	19475817	0.0012582	-0.737444	9	0.21222	0.94967	--	--
chr17	19628394	19628650	1.1198e-07	-0.246714	27	0.65778	0.90449	--	--
chr17	19628700	19628848	0.00017439	-0.272684	11	0.68782	0.9605	--	--
chr17	20589023	20589444	0.043653	0.161327	70	0.2152	0.05387	--	--
chr17	28227362	28227855	0.0001096	0.124827	90	0.17446	0.049633	--	PYY2
chr17	31391778	31392024	0.011031	0.134712	89	0.15282	0.018105	RAB11FIP4	RAB11FIP4
chr17	32684016	32684237	0.0018654	-0.245724	28	0.64276	0.88849	--	MYO1D
chr17	34581283	34581844	0.0014591	0.138265	103	0.15571	0.017447	--	TMEM132E
chr17	38578475	38578593	3.0833e-05	0.16749	17	0.18129	0.013804	--	SRCIN1
chr17	38578641	38578749	0.0076802	0.130947	25	0.14295	0.012	--	SRCIN1
chr17	39605494	39605929	0.00015725	0.115907	118	0.13812	0.022218	--	NEUROD2
chr17	41625651	41625882	9.3926e-15	-0.472951	26	0.3595	0.83245	KRT17	--
chr17	42039871	42040129	7.5554e-17	-0.287447	33	0.12782	0.41527	--	ZNF385C,C17orf113
chr17	42181043	42181135	1.318e-05	0.196482	10	0.22	0.023518	KCNH4	KCNH4
chr17	42779978	42781083	8.5965e-08	0.13811	147	0.17387	0.035758	WNK4	--
chr17	42965148	42965254	1.1514e-05	-0.381364	11	0.44818	0.82955	AARSD1	PTGES3L-AARSD1
chr17	46010389	46010528	0.031528	-0.765208	8	0.171	0.93621	--	MAPT
chr17	46260120	46260199	1.1823e-06	0.343454	11	0.34345	6.6667e-07	--	--
chr17	47423477	47423597	0.049916	-0.181968	21	0.28379	0.46576	--	EFCAB13
chr17	47847275	47847966	0.0014249	0.133915	118	0.17725	0.043336	--	SP6
chr17	49230189	49230394	0.001249	0.29123	13	0.35723	0.066	PHOSPHO1	PHOSPHO1
chr17	50944601	50944809	0.013532	0.264389	48	0.36529	0.1009	--	--
chr17	52159555	52159674	0.00091626	0.199999	8	0.2	6.6667e-07	CA10	CA10
chr17	60149820	60150531	1.8205e-06	0.154336	124	0.19205	0.037715	CA4	CA4
chr17	60887187	60887377	1.5592e-07	-0.397881	28	0.38364	0.78152	--	BCAS3
chr17	61396616	61396906	1.6407e-15	0.697926	29	0.72903	0.031109	--	TBX2-AS1
chr17	61404313	61404468	0.0077234	0.216141	26	0.36178	0.14564	--	TBX2
chr17	68169347	68169525	0.0019012	-0.332887	26	0.43906	0.77194	--	--
chr17	72117155	72117467	8.1742e-08	0.262893	25	0.33593	0.07304	SOX9-AS1	SOX9-AS1
chr17	73644931	73645406	0.0014671	0.13666	97	0.14716	0.010505	SDK2	--
chr17	74357105	74357310	7.3e-05	0.274395	53	0.29385	0.019459	--	BTBD17
chr17	74357327	74357558	0.00095703	0.177987	53	0.21596	0.037977	--	BTBD17
chr17	75035481	75035684	5.9414e-05	-0.246768	21	0.24404	0.49081	--	KCTD2
chr17	75077587	75077874	0.0039917	0.169034	59	0.20155	0.032514	--	--
chr17	75587793	75588374	6.2317e-05	0.174483	96	0.19576	0.021277	MYO15B	MYO15B
chr17	75640090	75640172	1.6256e-05	-0.459243	11	0.42945	0.8887	--	SMIM5,RECQL5
chr17	75753245	75754157	5.7667e-07	0.158884	135	0.18973	0.030847	--	ITGB4,GALK1
chr17	76074248	76074879	0.0018212	0.149703	109	0.18999	0.040284	GALR2	--
chr17	76137567	76137618	0.00040798	0.347548	11	0.96209	0.61454	--	FOXJ1
chr17	76537869	76538272	1.7307e-06	0.153702	114	0.17767	0.023971	PRCD,CYGB	PRCD
chr17	77287973	77288541	1.0895e-08	-0.451612	29	0.48317	0.93478	SEPTIN9	SEPTIN9
chr17	77451479	77452385	0.0020719	0.171865	79	0.19184	0.01997	SEPTIN9	SEPTIN9
chr17	78231770	78232634	0.0014549	0.137665	100	0.21823	0.080567	--	TMEM235
chr17	79609965	79610506	0.00056097	0.165109	97	0.19894	0.03383	--	RBFOX3
chr17	81092703	81092948	0.0076691	-0.393983	22	0.54382	0.9378	--	BAIAP2
chr17	81119427	81119634	2.2237e-05	-0.107241	52	0.067086	0.17433	--	AATK
chr17	81335906	81336058	0.0028468	-0.371074	9	0.56067	0.93174	--	--
chr17	81528579	81528760	3.977e-06	-0.526563	13	0.33654	0.8631	FSCN2	FSCN2
chr17	81798165	81798269	0.027081	-0.329079	12	0.56884	0.89792	--	--
chr17	81902181	81902708	5.0146e-05	0.17683	108	0.2083	0.031472	NPB	PCYT2,NPB
chr17	82230821	82231592	6.5336e-08	0.121714	126	0.12944	0.0077306	SLC16A3	SLC16A3
chr17	82453930	82454162	4.6085e-09	-0.406776	22	0.55044	0.95721	--	--
chr17	82735555	82735835	0.012411	0.216635	60	0.2203	0.0036611	FN3K	FN3K
chr17	82889203	82889283	0.003565	-0.384149	12	0.56941	0.95356	--	TBCD
chr17	83091675	83091777	0.013193	-0.463526	15	0.32392	0.78744	--	METRNL
chr17	83110192	83110352	0.00015368	-0.391857	14	0.12857	0.52043	--	--
chr17_GL000258v2_alt	533270	533335	0.012393	-0.588881	8	0.302	0.89088	--	--
chr17_GL000258v2_alt	1202482	1202561	1.6969e-06	0.322583	12	0.3365	0.013917	--	--
chr17_GL383566v1_alt	79228	79434	0.0017296	-0.6733	10	0.32227	0.99557	--	--
chr17_JH159146v1_alt	196438	196532	0.047831	0.157154	13	0.98292	0.82577	KRTAP2-1	KRTAP2-1
chr17_KI270857v1_alt	1178686	1178916	2.2061e-16	0.410982	22	0.42786	0.016882	--	LHX1
chr17_KI270857v1_alt	2545432	2545628	0.00025163	0.184994	45	0.25138	0.066386	--	ARHGAP23
chr17_KI270908v1_alt	487080	487173	4.1029e-06	0.372095	22	0.37514	0.0030487	--	LINC02210-CRHR1,CRHR1
chr18	500326	500629	0.040226	0.117987	76	0.1281	0.010114	COLEC12	COLEC12
chr18	2906265	2906723	0.0015746	0.168549	85	0.17746	0.0089137	--	EMILIN2
chr18	5237482	5238438	2.7057e-05	0.171936	125	0.18431	0.012374	LINC00526,LINC00667	LINC00526
chr18	5543519	5543903	0.0010125	0.149363	90	0.15733	0.0079704	EPB41L3	EPB41L3
chr18	5628490	5628810	0.0058945	0.128173	83	0.14061	0.012434	EPB41L3	EPB41L3
chr18	5628810	5629240	0.0028759	0.166471	92	0.17633	0.0098551	EPB41L3	EPB41L3
chr18	5895618	5895966	0.0013186	0.173349	85	0.19453	0.02118	TMEM200C	TMEM200C
chr18	6414211	6415255	3.3943e-19	0.161103	212	0.17651	0.015406	L3MBTL4	L3MBTL4
chr18	7117813	7117886	2.3801e-05	0.648063	18	0.65278	0.0047139	LAMA1	--
chr18	7566756	7568581	1.4115e-30	0.171176	375	0.1815	0.010319	PTPRM	PTPRM
chr18	8367316	8367586	0.031126	0.15883	57	0.24256	0.083731	LOC100192426	PTPRM
chr18	11148652	11149696	2.4961e-10	0.153336	203	0.17459	0.021257	PIEZO2	PIEZO2
chr18	12607878	12608029	0.016196	-0.337187	12	0.61067	0.94786	--	SPIRE1
chr18	14747829	14748071	4.589e-06	0.400561	33	0.47405	0.073488	ANKRD30B	--
chr18	34493691	34494090	0.00048684	0.104304	102	0.11832	0.014016	--	DTNA
chr18	65750646	65751093	0.0027808	0.152484	92	0.17368	0.0212	CDH7	CDH7
chr18	67127496	67127550	0.0074972	-0.503406	7	0.47614	0.97955	--	--
chr18	72868850	72869285	0.016419	0.105049	82	0.12241	0.017362	LOC100505797,NETO1	LOC100505797
chr18	76518522	76518767	0.014693	0.388923	10	0.41752	0.028601	--	--
chr18	80159954	80160219	4.7652e-19	-0.346631	34	0.019648	0.36628	--	PARD6G,PARD6G-AS1
chr18_GL383567v1_alt	275662	275771	0.013922	0.724999	8	0.725	6.6667e-07	--	--
chr19	616150	616591	0.001616	0.144508	103	0.19861	0.054107	--	HCN2
chr19	708629	708993	0.0049799	0.13632	74	0.15334	0.017023	PALM	--
chr19	1071221	1071852	0.0011177	0.148165	93	0.19674	0.048577	ARHGAP45	ARHGAP45
chr19	1170063	1170351	6.9004e-12	-0.469943	35	0.36703	0.83697	--	SBNO2
chr19	1216347	1216506	0.005333	-0.44329	16	0.22052	0.66381	--	STK11
chr19	1333771	1334108	3.3323e-07	-0.276636	46	0.48267	0.7593	--	--
chr19	1468106	1468524	0.0048255	0.159657	67	0.38779	0.22813	--	APC2
chr19	2251611	2251745	3.4481e-12	0.536043	23	0.55625	0.020203	--	AMH
chr19	2289806	2289909	0.0078463	0.818714	7	0.81871	6.6667e-07	--	LINGO3
chr19	2290274	2290654	0.006489	0.153793	100	0.19288	0.039087	--	LINGO3
chr19	2290996	2291701	6.9476e-08	0.153738	153	0.20651	0.052772	--	LINGO3
chr19	3718831	3719146	8.9704e-07	-0.357472	36	0.47243	0.8299	--	TJP3
chr19	3786147	3786371	0.020751	0.169531	49	0.17902	0.0094898	MATK	MATK
chr19	3855434	3855632	0.0079576	-0.377467	23	0.51252	0.88999	--	ZFR2
chr19	4640834	4641037	0.00063762	-0.3627	10	0.6036	0.9663	--	TNFAIP8L1
chr19	10513990	10514068	0.0040359	0.376174	21	0.67847	0.3023	--	S1PR5
chr19	11480354	11480439	0.00061092	0.406222	9	0.45067	0.044445	--	ELAVL3
chr19	12400755	12400830	1.1081e-05	0.8	10	0.8	3.3333e-07	ZNF799	ZNF799
chr19	13099433	13099928	0.0021867	-0.205719	60	0.50484	0.71055	--	LYL1
chr19	13207234	13207778	0.021178	0.156846	67	0.24856	0.091716	--	CACNA1A
chr19	17026289	17026472	2.5603e-05	0.413783	20	0.44545	0.031667	CPAMD8	CPAMD8
chr19	19272546	19273403	0.009899	0.130082	93	0.15761	0.02753	TM6SF2	TM6SF2
chr19	20064872	20065006	0.0029328	-0.395857	14	0.45636	0.85221	--	--
chr19	20167768	20167992	2.4001e-06	-0.148	14	4.5238e-07	0.148	--	ZNF486
chr19	21720638	21720876	7.7098e-06	-0.297292	26	0.56146	0.85875	--	--
chr19	22623407	22623628	0.0018212	0.338707	26	0.37248	0.033769	LINC01785	LINC01785
chr19	23317138	23317345	0.0012511	-0.50681	18	0.42292	0.92973	--	--
chr19	23751778	23751984	0.0078754	-0.470967	10	0.4733	0.94427	--	ZNF681
chr19	29499501	29499833	0.0055653	-0.472296	9	0.19511	0.66741	--	LOC284395
chr19	29526119	29526615	0.0011974	0.134318	108	0.15849	0.02417	VSTM2B,LOC284395	VSTM2B
chr19	30374621	30375583	2.9537e-05	0.110414	135	0.16332	0.052901	--	ZNF536
chr19	32676037	32676429	0.00029031	0.166711	98	0.21927	0.052561	ANKRD27,RGS9BP	RGS9BP
chr19	33621422	33621865	0.0014558	0.119082	102	0.14934	0.030255	CHST8	--
chr19	33621990	33622494	1.3735e-05	0.154506	128	0.16822	0.013715	CHST8	CHST8
chr19	33622857	33622934	0.028219	0.299031	19	0.35891	0.059881	--	CHST8
chr19	35755494	35755774	0.0044441	0.136249	78	0.14822	0.011974	--	HSPB6
chr19	36009310	36009818	0.0022118	0.151604	90	0.16269	0.011081	SYNE4	ALKBH6
chr19	36463818	36464023	2.2641e-05	-0.224433	10	0.7735	0.99793	--	ZNF566
chr19	38183561	38183686	0.0081195	0.767366	7	0.86429	0.096919	--	SIPA1L3
chr19	38256014	38256579	0.00023085	0.15719	109	0.20164	0.04445	PPP1R14A	PPP1R14A
chr19	38303825	38303996	1.4173e-08	-0.438071	14	0.37143	0.8095	C19orf33	YIF1B
chr19	39499084	39499461	0.0067742	0.148703	75	0.17915	0.030451	DLL3	DLL3
chr19	39833788	39834066	3.1289e-08	0.153621	22	0.16968	0.016061	DYRK1B	DYRK1B
chr19	40880490	40880684	2.2338e-05	0.332161	26	0.37885	0.046686	--	CYP2A7
chr19	40966708	40967209	0.0025481	-0.305974	40	0.61955	0.92553	--	--
chr19	42199460	42199813	0.0013546	-0.286085	46	0.60243	0.88851	--	DEDD2
chr19	45647763	45648007	0.00045847	-0.277601	29	0.5978	0.8754	--	--
chr19	45766720	45766966	0.024065	0.439261	11	0.56294	0.12368	DM1-AS	SIX5
chr19	45901539	45901729	8.4268e-20	0.422411	28	0.43575	0.013339	--	MYPOP
chr19	45973129	45973247	0.00091626	0.4	8	0.4	3.3333e-07	--	NOVA2
chr19	46830627	46830677	8.5541e-05	-0.478881	14	0.44171	0.9206	SNAR-E	SNAR-E
chr19	49072187	49072519	0.017079	0.137319	99	0.21435	0.077031	--	KCNA7
chr19	49072519	49072823	0.0014456	0.165812	94	0.21478	0.048972	KCNA7	KCNA7
chr19	49421162	49421210	0.018839	0.399999	10	0.42	0.020001	--	--
chr19	49436746	49436957	0.018779	-0.304547	10	0.6286	0.93315	--	SLC17A7
chr19	50328555	50329004	0.0035134	0.128888	95	0.1542	0.025309	KCNC3	KCNC3
chr19	53163126	53163330	0.0014224	-0.5545	12	0.40733	0.96183	--	ZNF665
chr19	53187988	53188069	0.032689	-0.554743	8	0.42855	0.98329	--	ZNF665
chr19	53982592	53982882	0.0035548	0.154693	90	0.16936	0.014663	MIR935	CACNG8
chr19	55082213	55082280	0.00091605	0.482374	8	0.48238	6.6667e-07	--	EPS8L1
chr19	55433214	55433703	0.041751	0.128728	108	0.20854	0.079815	--	SHISA7
chr19	55452071	55453062	0.00037611	0.116918	90	0.1485	0.031577	--	--
chr19	55647718	55648309	8.0996e-05	0.160486	89	0.17509	0.014599	CCDC106	CCDC106
chr19	56556988	56557214	4.7729e-06	-0.708873	14	0.2767	0.98557	--	--
chr19	56567288	56567871	0.015415	0.150079	94	0.17519	0.025113	ZNF470	ZNF470
chr19	56838474	56838715	7.7918e-07	-0.19625	16	0.273	0.46925	PEG3	PEG3,ZIM2
chr19	56840345	56840645	1.2827e-16	-0.13975	27	0.18233	0.32208	MIMT1,ZIM2,PEG3	PEG3,ZIM2
chr19	57799030	57799150	0.0008365	-0.343194	12	0.63508	0.97828	--	--
chr19	58002088	58002863	1.0241e-07	0.146103	139	0.16114	0.015035	LOC100128398,ZNF606	ZNF606
chr19	58118041	58118437	0.020969	0.178348	85	0.22852	0.050173	ZSCAN18	ZSCAN18
chr19	58154748	58155094	0.035341	0.160407	72	0.16941	0.0090046	--	--
chr19	58355954	58356925	5.3508e-17	0.139831	225	0.16395	0.024123	--	ZNF497
chr19	58356926	58357232	4.3717e-06	0.203299	57	0.24225	0.038948	--	ZNF497
chr19	58357232	58357427	0.003751	0.174725	30	0.2232	0.048474	--	ZNF497
chr19	58396290	58396473	0.002672	0.136475	59	0.17347	0.036994	RNF225	RNF225
chr19	58562262	58562626	0.0065832	0.16917	72	0.19669	0.027523	--	MZF1,MZF1-AS1
chr19_GL383575v2_alt	82064	82262	0.011412	-0.220028	26	0.63209	0.85212	--	--
chr19_GL949752v1_alt	320020	320579	0.037926	0.171211	44	0.19063	0.019419	TTYH1	TTYH1
chr1_GL383518v1_alt	5200	5301	9.212e-05	-0.896639	9	0.095334	0.99197	--	--
chr1_KI270762v1_alt	352667	352918	4.4935e-06	0.251412	44	0.29052	0.039108	--	TTC34
chr2	287596	287897	0.010702	0.164913	73	0.18047	0.015562	ALKAL2	ALKAL2
chr2	950882	951360	0.00075956	0.167565	82	0.1827	0.015134	SNTG2-AS1,SNTG2	SNTG2-AS1,SNTG2
chr2	3703659	3704005	4.4822e-07	0.165605	107	0.20255	0.036947	DCDC2C	DCDC2C
chr2	5691549	5691675	0.00010851	0.3685	27	0.41984	0.051339	LINC01248,SOX11	--
chr2	9386922	9387132	7.9567e-12	-0.524909	25	0.34816	0.87307	--	ASAP2
chr2	18584589	18584729	1.4604e-06	0.292328	25	0.95789	0.66557	--	NT5C1B,NT5C1B-RDH14
chr2	20667225	20667818	0.016796	0.131516	95	0.18765	0.05613	GDF7	GDF7
chr2	25168484	25168747	0.035992	0.160729	41	0.1846	0.023867	POMC	POMC
chr2	26172629	26172697	0.00037488	0.263139	17	0.27326	0.010118	GAREM2	--
chr2	26172710	26172765	0.011472	0.426575	13	0.4487	0.022128	GAREM2	--
chr2	27558120	27558389	0.032291	-0.112451	39	0.80066	0.91311	--	--
chr2	28811032	28811188	0.00064617	0.263641	39	0.32052	0.05688	SPDYA	SPDYA
chr2	38756098	38756165	0.030891	-0.434491	12	0.47772	0.91221	--	--
chr2	45004114	45004244	8.5852e-05	0.509722	12	0.95233	0.44261	--	--
chr2	45013734	45013912	0.0011539	0.246543	24	0.25071	0.0041672	--	--
chr2	47521371	47521511	0.0019911	0.24898	11	0.25964	0.010656	--	KCNK12
chr2	47570223	47570662	0.042413	0.141204	95	0.16898	0.027772	--	KCNK12
chr2	53859612	53860099	0.0044874	0.152689	104	0.19477	0.042077	GPR75-ASB3,GPR75	GPR75-ASB3,GPR75
chr2	63808736	63808861	0.019744	-0.778752	7	0.12157	0.90032	--	--
chr2	66391267	66391424	0.0080889	-0.364505	10	0.52986	0.89437	--	LINC01873
chr2	68319409	68319726	0.0012803	0.191745	48	0.19861	0.0068681	CNRIP1	CNRIP1
chr2	70790296	70790664	0.034379	0.164604	83	0.19231	0.027709	FIGLA	FIGLA
chr2	70888832	70889224	0.00113	0.147667	98	0.20256	0.054895	--	LINC01143
chr2	70901307	70901808	0.00073305	0.151421	102	0.19003	0.038605	--	VAX2
chr2	74414608	74415932	1.0392e-05	0.153397	126	0.211	0.057606	--	C2orf81
chr2	86789377	86790113	0.00010574	0.1349	120	0.18742	0.052525	--	CD8A
chr2	86914208	86914268	0.0045316	-0.219731	24	0.75533	0.97506	RGPD2	RGPD2
chr2	86914323	86914379	0.010325	-0.163341	27	0.69857	0.86191	--	RGPD2
chr2	88764998	88765541	0.013014	0.161364	87	0.20979	0.048425	ANKRD36BP2	--
chr2	90245060	90245194	0.00066115	-0.252072	23	6.6667e-07	0.25207	--	--
chr2	91974628	91974776	7.3149e-10	0.531367	20	0.89625	0.36488	--	--
chr2	98822574	98822946	0.0024627	0.146205	90	0.19239	0.046185	--	CRACDL
chr2	98989190	98989440	0.0008206	-0.319875	13	0.57243	0.89231	--	--
chr2	100104412	100104533	0.00015292	0.126266	18	0.1278	0.001537	--	AFF3
chr2	100104676	100105694	3.9219e-09	0.119442	238	0.13693	0.01749	AFF3	AFF3
chr2	100321766	100322081	0.00056413	0.131168	101	0.14346	0.012294	--	LONRF2
chr2	106065528	106065948	0.00061188	0.150691	95	0.20053	0.049843	ECRG4	ECRG4
chr2	110245487	110245883	0.00017156	0.107796	110	0.15942	0.051626	LOC100507334	LOC100507334
chr2	112432962	112433360	0.0010604	0.194646	95	0.20772	0.013074	RGPD5,RGPD8	RGPD5,RGPD8
chr2	113235629	113235685	9.0061e-06	-0.304872	12	0.58263	0.8875	PAX8-AS1	PAX8,PAX8-AS1
chr2	113542009	113542550	1.7107e-05	0.164157	117	0.19462	0.030462	PGM5P3-AS1,PGM5P4-AS1	PGM5P4,PGM5P3-AS1,PGM5P4-AS1
chr2	119157861	119158997	5.6035e-16	0.140564	234	0.16738	0.026811	C1QL2	C1QL2
chr2	119524234	119524668	0.0017079	0.145656	93	0.19075	0.045097	SCTR	SCTR
chr2	127416110	127416331	1.5878e-05	-0.280412	17	0.15294	0.43335	--	--
chr2	130963617	130964141	4.235e-05	0.132412	119	0.15106	0.018647	ARHGEF4	ARHGEF4
chr2	131034525	131035350	4.8847e-10	0.163892	170	0.18224	0.018351	--	ARHGEF4
chr2	134718560	134718989	0.00046416	0.123435	101	0.14652	0.02309	TMEM163	TMEM163
chr2	135034128	135034218	0.018975	-0.32852	14	0.64588	0.9744	--	--
chr2	138780218	138780745	0.00043068	0.157473	103	0.17606	0.018583	NXPH2	--
chr2	142130086	142130199	0.013912	0.774999	8	0.775	6.6667e-07	--	LRP1B
chr2	153719615	153719755	0.017685	-0.40989	10	0.33118	0.74107	--	--
chr2	155966157	155966239	0.0030006	-0.345726	16	0.61028	0.95601	--	--
chr2	156368090	156368277	8.551e-08	-0.531071	17	0.34378	0.87485	--	--
chr2	160448504	160448689	8.4946e-05	-0.218338	25	0.67973	0.89807	--	RBMS1
chr2	174333700	174333849	0.0006701	0.321569	17	0.39161	0.070039	SP9	--
chr2	176080259	176080805	2.6796e-09	0.152987	148	0.18756	0.034575	--	EVX2
chr2	176171709	176172127	0.011396	0.165146	90	0.27832	0.11318	--	HOXD3
chr2	189580796	189581138	0.041229	0.142043	78	0.15069	0.0086453	SLC40A1	--
chr2	192195268	192195604	0.00043383	0.13113	62	0.13956	0.0084302	TMEFF2	--
chr2	203372900	203373212	4.0866e-05	-0.384095	15	0.47433	0.85843	--	ABI2
chr2	205331997	205332031	0.012736	-0.5388	9	0.44433	0.98313	--	PARD3B
chr2	206172099	206172356	0.0017971	-0.26325	26	0.68329	0.94654	--	--
chr2	207175082	207175220	1.4888e-09	-0.617565	19	0.29214	0.90971	--	--
chr2	207528657	207528857	1.7756e-05	-0.378146	16	0.56237	0.94052	CREB1	--
chr2	208406582	208407050	0.0040651	0.136084	87	0.1625	0.026418	PTH2R	PTH2R
chr2	216226976	216227304	1.1206e-08	-0.289092	40	0.58262	0.87171	--	--
chr2	218781864	218781941	0.0084562	0.510143	7	0.51014	3.3333e-07	CYP27A1	--
chr2	219434915	219435438	0.0066023	0.145908	94	0.22065	0.074745	SPEG	SPEG
chr2	221570813	221570925	0.012841	0.737499	8	0.8	0.062501	--	EPHA4
chr2	226835632	226835819	0.020188	0.370138	28	0.47379	0.10365	RHBDD1	RHBDD1
chr2	231614992	231615168	8.9826e-06	0.812636	11	0.89909	0.086455	--	--
chr2	232352480	232352622	3.757e-10	-0.171523	21	0.0095244	0.18105	--	--
chr2	232387620	232387722	0.012487	0.725	8	0.75	0.025	ECEL1P2	--
chr2	232485825	232486155	0.0069331	0.104465	87	0.12971	0.02524	--	ECEL1
chr2	232487710	232488265	0.00010615	0.12946	116	0.18289	0.053428	ECEL1	--
chr2	235535620	235535764	0.015869	-0.36275	12	0.62647	0.98922	--	AGAP1
chr2	235670424	235670863	0.00024401	0.101186	104	0.11041	0.0092244	--	AGAP1
chr2	236236989	236237578	0.042044	0.127399	81	0.15906	0.031663	--	ASB18
chr2	237627619	237628164	8.155e-05	0.138739	111	0.14894	0.010198	LRRFIP1	LRRFIP1
chr2	237673368	237673593	3.4525e-08	-0.279568	13	0.58625	0.86582	--	LRRFIP1
chr2	238846512	238847154	9.9124e-05	0.175168	107	0.18402	0.0088502	TWIST2	LOC100287387
chr2	238848979	238849928	9.401e-07	0.120035	132	0.1304	0.010366	LOC100287387	TWIST2
chr2	241551954	241552531	0.035694	-0.272084	19	0.63342	0.90551	--	BOK-AS1
chr2	241902292	241902400	2.1811e-05	0.149928	14	0.18571	0.035786	FAM240C	FAM240C,LINC01237
chr20	609929	610494	7.6713e-10	0.135748	169	0.17826	0.042511	TCF15	TCF15
chr20	663896	664349	4.1931e-08	0.165387	112	0.19227	0.026885	--	SCRT2
chr20	2800354	2800723	0.00088021	0.144037	52	0.15616	0.012128	CPXM1	CPXM1
chr20	3092840	3093351	0.0024107	0.158349	94	0.23053	0.072177	--	--
chr20	3751697	3751837	0.005179	-0.201904	45	0.73137	0.93327	--	HSPA12B
chr20	4221431	4221970	2.6353e-09	0.176957	100	0.22833	0.05137	--	ADRA1D
chr20	5316297	5317290	5.4071e-10	0.153954	154	0.1869	0.032948	PROKR2	PROKR2
chr20	9506755	9507189	0.010466	0.158737	52	0.29457	0.13584	--	LAMP5-AS1
chr20	20369253	20369921	0.0026103	0.139059	101	0.18774	0.04868	--	INSM1
chr20	21396475	21396809	0.0033377	0.128981	86	0.19874	0.069756	--	NKX2-4
chr20	21505890	21506485	0.0026482	0.148692	107	0.17212	0.023426	--	--
chr20	21517462	21517617	0.0023089	0.302233	20	0.3344	0.032167	--	--
chr20	21521905	21521978	0.0010939	0.473725	23	0.49542	0.021696	--	--
chr20	21706409	21707161	1.5526e-05	0.150115	128	0.20793	0.057818	--	PAX1
chr20	22581828	22582621	0.011282	0.143963	98	0.19821	0.054252	--	FOXA2
chr20	23157701	23157838	0.00029437	-0.18571	21	0.7501	0.93581	--	--
chr20	25081677	25082088	0.0045998	0.165943	93	0.21235	0.046412	VSX1	VSX1
chr20	26208327	26208639	0.011133	0.1501	87	0.19345	0.043352	MIR663A	MIR663AHG
chr20	26209204	26209713	1.0524e-05	0.137695	116	0.18214	0.04444	MIR663A,MIR663AHG	--
chr20	33698901	33699223	1.1216e-17	-0.559147	39	0.33835	0.8975	--	--
chr20	34558637	34559607	9.2302e-06	0.133927	137	0.17164	0.037711	MAP1LC3A	MAP1LC3A
chr20	35601433	35601526	0.010256	0.102329	16	0.10581	0.0034792	--	FER1L4
chr20	38724351	38724605	0.00018097	0.192378	40	0.22033	0.02795	SLC32A1	--
chr20	38805524	38806847	4.4153e-09	0.129563	170	0.15043	0.020867	PPP1R16B	PPP1R16B
chr20	43916126	43916314	0.0087759	0.125593	39	0.1299	0.0043077	TOX2	TOX2
chr20	45098455	45098732	0.022235	0.152708	88	0.21939	0.066682	--	KCNS1
chr20	46251158	46251482	0.010074	0.161471	80	0.18427	0.022796	--	CDH22
chr20	47526210	47526497	0.00019686	-0.354901	22	0.54534	0.90024	--	NCOA3
chr20	49318333	49318421	1.4533e-06	0.75309	12	0.81667	0.063577	--	--
chr20	56003649	56004237	0.017093	0.145141	83	0.1729	0.027755	--	CBLN4
chr20	56631559	56631631	0.025077	-0.256741	18	0.38994	0.64669	--	TFAP2C
chr20	58854825	58855025	2.4936e-12	0.311354	48	0.55675	0.2454	--	GNAS
chr20	58890285	58890328	0.00024481	-0.183296	9	6.6667e-07	0.1833	GNAS,LOC101927932	GNAS
chr20	59577176	59577694	0.00058712	0.122068	108	0.16133	0.039265	PHACTR3	--
chr20	61252581	61253474	6.079e-10	0.150147	179	0.16279	0.012643	--	CDH4
chr20	63005435	63005986	0.0053418	0.122518	85	0.14687	0.024357	--	--
chr20	63177189	63177537	0.00070301	0.184684	98	0.20071	0.016024	MIR124-3	--
chr20	63177577	63177859	0.0087998	0.161322	87	0.17976	0.018437	MIR124-3	--
chr20	63253933	63254912	4.9377e-11	0.145495	201	0.19574	0.050241	NKAIN4,FLJ16779	FLJ16779,NKAIN4
chr20	63499139	63499231	3.3609e-06	0.190893	20	0.19804	0.0071506	EEF1A2	--
chr21	14927220	14927377	7.7168e-06	-0.854324	12	0.011917	0.86624	--	--
chr21	33022632	33023392	0.024764	0.174991	76	0.20264	0.027645	--	--
chr21	33027654	33028054	0.044132	0.195491	74	0.23538	0.03989	--	OLIG2
chr21	33383441	33383553	1.1075e-05	-0.326499	10	6.6667e-07	0.3265	--	--
chr21	36747595	36748171	5.5432e-08	0.135836	127	0.16766	0.031822	--	SIM2
chr21	41763460	41763830	8.0456e-10	-0.633563	30	0.30613	0.93969	--	RIPK4
chr21	41786653	41786860	0.00032539	-0.354982	11	6.6667e-07	0.35498	--	--
chr21	45409957	45410407	0.0034286	-0.302847	38	0.65098	0.95382	COL18A1-AS2	COL18A1
chr21	45478143	45478244	0.014053	0.350555	9	0.46567	0.11511	MIR6815	COL18A1
chr21	45642439	45642840	0.0025308	0.184238	91	0.22309	0.03885	PCBP3	--
chr21	45643554	45643811	1.996e-12	0.121623	91	0.12897	0.0073516	PCBP3	--
chr21	45818147	45818317	0.00064365	-0.438922	17	0.46882	0.90775	--	PCBP3
chr21	46099317	46099446	0.034581	0.369044	11	0.38326	0.014212	--	COL6A2
chr21	46161082	46161167	8.271e-05	-0.348684	9	0.64444	0.99313	--	--
chr21_KI270873v1_alt	9504	9631	0.00018449	0.262911	28	0.28106	0.018148	BTG3	BTG3-AS1
chr22	16609578	16609878	0.023045	0.151887	50	0.17795	0.02606	--	TPTEP1
chr22	17369819	17370491	1.6401e-05	0.142786	123	0.17079	0.028008	--	CECR2
chr22	19524373	19524772	0.017322	0.160626	73	0.17285	0.012224	CLDN5	CLDN5
chr22	19724018	19724268	0.0005881	-0.215484	69	0.68334	0.89883	--	GP1BB,SEPT5-GP1BB
chr22	19761637	19762063	0.00089256	-0.142889	42	0.17855	0.32144	--	TBX1
chr22	19765803	19766012	0.0041419	-0.198302	52	0.65862	0.85692	--	TBX1
chr22	20425069	20425269	0.03438	0.345297	11	0.87273	0.52743	--	SCARF2
chr22	20429475	20429642	0.0026468	-0.26084	38	0.70322	0.96406	--	SCARF2
chr22	20437956	20438225	0.00014235	0.163687	66	0.17604	0.012354	SCARF2	--
chr22	23459129	23459269	0.00047185	-0.432854	27	0.42516	0.85802	--	--
chr22	23459269	23459443	1.4986e-05	-0.237911	36	0.62822	0.86613	--	--
chr22	25179266	25179304	0.0078666	0.421333	7	0.47614	0.05481	--	KIAA1671
chr22	25282936	25283486	0.0037122	0.124563	96	0.15228	0.027715	--	--
chr22	30210498	30210712	0.043805	-0.276323	15	0.5199	0.79622	--	--
chr22	37044211	37044318	0.017409	-0.550625	11	0.16064	0.71126	--	--
chr22	37824813	37824911	1.5071e-05	0.206403	35	0.22887	0.022467	--	GALR3
chr22	37962851	37962982	0.020655	-0.261048	7	0.731	0.99205	--	POLR2F
chr22	39153305	39153488	0.023377	0.107138	35	0.1334	0.026262	CBX7	--
chr22	41238444	41238621	8.4302e-06	-0.319655	33	0.4006	0.72025	--	CHADL
chr22	41294262	41294611	0.024612	-0.199881	37	0.74554	0.94542	--	RANGAP1
chr22	41914564	41914852	0.00094317	0.147562	86	0.16945	0.021888	SHISA8	SHISA8
chr22	42971295	42971431	0.00015271	-0.550262	18	0.36668	0.91694	--	PACSIN2
chr22	42980756	42980901	0.033932	-0.253496	16	0.6054	0.8589	--	PACSIN2
chr22	43411322	43411870	0.019901	0.1238	86	0.16721	0.043413	MPPED1	--
chr22	43411871	43412167	0.0023166	0.15624	52	0.1723	0.016058	MPPED1	MPPED1
chr22	45866970	45867369	0.00028881	0.156329	81	0.17212	0.015786	--	--
chr22	45972044	45972617	0.00010222	0.146933	115	0.18434	0.037412	--	WNT7B
chr22	46262872	46263273	9.0072e-06	0.117064	115	0.19876	0.081699	PKDREJ	PKDREJ
chr22	46627730	46627844	9.1408e-05	-0.67918	9	0.12467	0.80385	--	GRAMD4
chr22	48575532	48575923	0.012372	0.106167	78	0.12203	0.015868	TAFA5	TAFA5
chr22	48576325	48576585	0.017104	0.132347	72	0.14587	0.013523	TAFA5	TAFA5
chr22	48576643	48576962	0.0056565	0.167556	90	0.19016	0.022607	TAFA5	TAFA5
chr22	49963448	49963760	6.592e-06	-0.390239	33	0.50808	0.89832	--	PIM3
chr22	50720335	50720994	4.5991e-08	0.145871	145	0.19369	0.047814	--	SHANK3
chr22_KI270733v1_random	129876	129895	0.00086892	0.177242	8	0.22013	0.042883	RNA28SN2,RNA28SN4,RNA28SN5,RNA28SN1	RNA45SN5,RNA45SN4,RNA45SN2,RNA45SN1
chr22_KI270733v1_random	174949	174977	0.0057819	0.159761	19	0.28511	0.12535	--	--
chr3	20625412	20625570	0.024591	-0.294583	8	0.625	0.91958	--	--
chr3	39227626	39227782	0.0087844	-0.239933	18	0.68725	0.92719	--	--
chr3	47951918	47952008	0.03216	-0.364007	14	0.59959	0.9636	--	MAP4
chr3	50312473	50312613	0.013197	-0.242998	17	0.68045	0.92345	HYAL1	--
chr3	63217441	63217569	0.00082162	-0.420375	8	0.062625	0.483	--	--
chr3	63217569	63217700	6.3148e-05	-0.18321	19	0.16847	0.35168	--	--
chr3	69198992	69199087	0.0006199	-0.343057	15	0.54663	0.88969	--	FRMD4B
chr3	79365669	79365755	0.038264	-0.141283	9	0.80653	0.94781	--	ROBO1
chr3	90205116	90205304	0.032326	-0.304971	10	0.35131	0.65628	--	--
chr3	97910472	97910622	0.00022471	-0.535852	9	0.37778	0.91363	--	CRYBG3
chr3	113441610	113441819	5.5106e-05	-0.50669	13	0.23685	0.74354	CFAP44	--
chr3	122577845	122578005	4.9536e-06	0.145974	26	0.16332	0.017346	PARP15	PARP15
chr3	123447955	123448289	0.00012146	0.137079	106	0.1856	0.048519	--	ADCY5
chr3	125936692	125936945	2.6191e-05	-0.320673	28	0.57123	0.8919	ALG1L	ALG1L
chr3	126524122	126524224	2.719e-08	0.533055	18	0.55333	0.020278	CHST13	CHST13
chr3	128496881	128497291	2.9591e-06	0.185243	48	0.2139	0.02866	--	GATA2-AS1
chr3	129975468	129976028	0.0032339	0.155949	92	0.26877	0.11282	--	TRH
chr3	134795872	134796973	1.535e-07	0.171781	158	0.19138	0.019599	--	EPHB1
chr3	137770975	137771388	0.017628	0.171583	61	0.18522	0.013639	LINC01210	--
chr3	138938494	138938593	0.03035	0.266977	12	0.43178	0.1648	--	LINC01391
chr3	141051548	141051905	0.011066	0.112097	86	0.12137	0.0092752	SPSB4	SPSB4
chr3	145927876	145928081	1.0861e-05	-0.287123	24	0.64039	0.92751	--	--
chr3	147391980	147392788	7.7801e-05	0.166039	106	0.21188	0.045843	ZIC4	ZIC4
chr3	150821325	150821572	0.017738	-0.733416	7	0.18571	0.91913	--	--
chr3	155125003	155125343	6.5001e-11	-0.399582	34	0.41785	0.81743	--	MME
chr3	156816060	156816848	2.1133e-07	0.196178	126	0.23503	0.038852	--	LINC00886
chr3	158634614	158634807	0.00010722	-0.277105	26	0.2002	0.47731	--	--
chr3	160225964	160226351	4.1146e-05	0.173746	100	0.19323	0.01948	--	C3orf80
chr3	170585401	170585786	0.035299	0.205521	73	0.23804	0.032516	SLC7A14	SLC7A14,SLC7A14-AS1
chr3	171751729	171751952	0.00069788	-0.159999	8	6.6667e-07	0.16	--	PLD1
chr3	180036436	180037304	1.8286e-09	0.160849	141	0.18448	0.023628	PEX5L	PEX5L
chr3	183607573	183607945	0.0054073	-0.191544	36	0.70959	0.90113	--	--
chr3	184335555	184336400	0.0023558	0.163728	99	0.18322	0.019493	FAM131A	FAM131A
chr3	185352086	185352302	5.1548e-06	-0.747494	11	0.18351	0.93101	--	MAP3K13
chr3	186193730	186194342	0.0060586	0.203201	73	0.30441	0.10121	--	DGKG
chr3	186863831	186864058	0.0048086	-0.412285	19	0.44259	0.85488	--	--
chr3	192409286	192409358	0.0082379	0.314095	7	0.31505	0.00095295	FGF12	FGF12
chr3	194687219	194687680	4.1041e-07	0.203542	90	0.22033	0.016789	--	FAM43A
chr3	196142921	196143160	0.031187	-0.698891	10	0.19847	0.89736	LINC00885	LINC00885
chr3	196207422	196207510	0.00034499	0.481233	10	0.54	0.058767	--	ZDHHC19
chr3	196762301	196762433	0.048436	-0.41612	13	0.49678	0.9129	--	PAK2
chr3	197602797	197602977	5.4603e-05	-0.304147	25	0.61099	0.91513	--	--
chr3	198081709	198081811	0.040194	0.38692	17	0.6718	0.28488	ANKRD18DP	--
chr3_KI270924v1_alt	33128	33274	3.5605e-09	0.375309	27	0.76604	0.39073	--	MUC4
chr3_KI270936v1_alt	32418	32472	0.025897	0.512334	13	0.73949	0.22715	--	MUC4
chr4	1195124	1195314	0.0010116	-0.440613	22	0.39582	0.83643	--	SPON2
chr4	1789846	1789971	0.0077589	-0.887709	7	6.6667e-07	0.88771	--	--
chr4	3532992	3533283	1.3192e-07	0.583533	15	0.64993	0.0664	LRPAP1	--
chr4	6837210	6837321	0.00065555	-0.443261	19	0.54423	0.98749	--	KIAA0232
chr4	20253153	20253897	0.00012998	0.12769	87	0.13763	0.0099387	--	SLIT2
chr4	33089945	33090217	0.00011665	-0.397513	16	0.5403	0.93781	--	--
chr4	37243710	37244257	0.00023216	0.157549	99	0.2008	0.043253	NWD2,MIR4801	--
chr4	37244593	37244896	7.4955e-05	0.218935	76	0.2443	0.025364	NWD2	NWD2
chr4	37668485	37668641	0.025979	-0.350867	15	0.5862	0.93707	--	RELL1
chr4	41256965	41257385	0.0035731	0.196111	96	0.21328	0.017174	UCHL1,UCHL1-AS1	UCHL1
chr4	41881480	41881900	1.469e-05	0.16505	109	0.18049	0.015439	--	LINC00682
chr4	42151367	42151957	2.0477e-08	0.161602	169	0.20402	0.042422	--	BEND4
chr4	42397616	42398111	0.001448	0.169986	95	0.19459	0.0246	SHISA3	SHISA3
chr4	44447469	44448800	1.5868e-20	0.186848	288	0.21783	0.030986	--	KCTD8
chr4	56978223	56978317	0.031458	-0.278862	14	0.12595	0.40481	POLR2B,NOA1	--
chr4	76916468	76916865	0.045123	-0.22534	26	0.70931	0.93465	--	--
chr4	83186348	83186465	0.021077	-0.271246	17	0.67173	0.94298	--	--
chr4	104904237	104904480	0.0001107	-0.5235	10	0.2666	0.7901	--	--
chr4	121764602	121765300	9.2911e-08	0.118932	142	0.1374	0.018465	PP12613,SMIM43	PP12613,SMIM43
chr4	131241995	131242189	0.00090302	-0.321491	11	0.54555	0.86704	--	--
chr4	131976181	131976427	1.7022e-18	-0.311763	28	0.62882	0.94058	--	--
chr4	133151483	133151923	0.0034672	0.152204	80	0.1793	0.027092	--	PCDH10
chr4	145369443	145369574	0.0009025	-0.425373	18	0.24841	0.67378	--	--
chr4	151390779	151390896	1.4513e-06	-0.258409	16	0.63403	0.89244	--	--
chr4	158170826	158171145	1.6076e-15	-0.785742	22	0.17241	0.95815	FAM198B-AS1	FAM198B-AS1,GASK1B
chr4	170025854	170026321	0.0086757	0.137848	101	0.167	0.029149	MFAP3L	MFAP3L
chr4	170089632	170090428	1.3728e-10	0.140185	145	0.15149	0.011303	AADAT	AADAT
chr4	183737078	183737573	0.0002276	-0.188076	38	0.71224	0.90032	--	--
chr4	185019524	185019771	0.0061123	0.161717	47	0.17124	0.0095201	--	HELT
chr5	169344	169489	0.0098651	0.405799	16	0.51095	0.10515	--	PLEKHG4B
chr5	322399	322824	0.0036048	0.20337	72	0.21541	0.012037	AHRR	AHRR,PDCD6-AHRR
chr5	480752	480984	0.014481	-0.546444	15	0.29413	0.84058	--	SLC9A3-AS1,SLC9A3
chr5	523918	524363	0.0036553	0.216623	104	0.24132	0.024702	SLC9A3	SLC9A3
chr5	555131	555213	0.033902	-0.423535	16	0.42799	0.85152	--	--
chr5	958722	959049	6.6833e-05	-0.188878	48	0.27884	0.46772	--	--
chr5	1009491	1009882	5.1213e-05	0.263877	89	0.28001	0.016134	--	NKD2
chr5	1099958	1100224	1.9657e-08	-0.33283	26	0.49448	0.82731	--	SLC12A7
chr5	1140061	1140201	5.0065e-11	-0.5321	20	0.22935	0.76145	--	--
chr5	1155840	1156419	0.007023	0.177983	90	0.22572	0.047739	--	--
chr5	1445114	1445240	0.0062423	0.374021	32	0.39908	0.025056	SLC6A3	SLC6A3
chr5	1445375	1445545	2.7485e-17	0.588198	43	0.62369	0.035489	SLC6A3	--
chr5	1594380	1594683	1.4755e-10	0.223935	77	0.45886	0.23493	SDHAP3	--
chr5	1878304	1878715	0.0027833	0.214779	80	0.26366	0.048883	--	IRX4
chr5	1931185	1931818	1.4875e-05	0.215053	109	0.2291	0.014043	--	--
chr5	2748715	2748978	2.2996e-06	0.216009	73	0.65251	0.4365	--	IRX2
chr5	2749628	2749753	1.0348e-06	0.394134	33	0.82767	0.43354	--	IRX2
chr5	3594400	3594907	0.03242	0.136425	80	0.1613	0.024875	IRX1	--
chr5	5140341	5140748	0.00047178	0.183427	100	0.19856	0.015133	ADAMTS16,CTD-2297D10.2	ADAMTS16
chr5	6773439	6773615	0.032952	-0.15275	28	0.45888	0.61163	--	--
chr5	11903539	11904255	2.4449e-07	0.145095	151	0.17378	0.028687	--	CTNND2
chr5	11904256	11904621	2.9456e-05	0.186404	105	0.20523	0.01883	CTNND2	CTNND2
chr5	15733830	15733991	7.76e-05	-0.489067	11	0.49999	0.98906	--	FBXL7
chr5	16179407	16179867	6.9104e-06	0.124175	120	0.16436	0.040181	MARCHF11,LOC401176	MARCHF11
chr5	31193801	31193863	0.020671	0.208124	22	0.21484	0.0067121	CDH6	CDH6
chr5	34307311	34307459	5.9783e-08	-0.494745	17	0.36961	0.86435	--	--
chr5	37209088	37209339	2.8416e-08	0.103562	16	0.86606	0.7625	--	CPLANE1
chr5	42979264	42979498	0.00056429	-0.268914	40	0.70607	0.97498	--	--
chr5	42980043	42980636	1.5514e-08	-0.252777	61	0.67549	0.92826	--	--
chr5	43088519	43088867	0.00052563	-0.189346	47	0.73484	0.92418	--	LOC100506639
chr5	58557990	58558129	3.8346e-07	-0.502769	19	0.35526	0.85803	LINC02108	LINC02108
chr5	64165658	64166117	0.00012205	0.140526	104	0.15962	0.019099	RNF180	RNF180
chr5	69516145	69516305	0.0012147	-0.382708	21	0.53983	0.92254	--	OCLN
chr5	73419433	73419929	0.0015476	0.17487	87	0.18867	0.013805	--	--
chr5	76953255	76954356	2.3871e-11	0.16835	165	0.20028	0.031926	--	CRHBP
chr5	77043922	77044070	7.7759e-06	-0.459192	17	0.40053	0.85972	--	AGGF1
chr5	77211048	77211341	0.0014553	0.147912	83	0.16801	0.020096	--	PDE8B
chr5	77628329	77628446	3.667e-12	0.378526	34	0.42607	0.047542	--	--
chr5	78509860	78510480	3.4884e-05	0.174193	83	0.19678	0.02259	--	LHFPL2
chr5	95285249	95285436	2.0139e-11	0.737299	20	0.75875	0.021451	MCTP1	--
chr5	102189584	102189776	1.7336e-10	-0.486998	15	0.43547	0.92246	--	--
chr5	115962655	115962753	0.0019484	0.297417	12	0.33908	0.041667	LVRN	LVRN
chr5	117846814	117846900	0.003199	-0.421152	11	0.50312	0.92427	--	LINC02147
chr5	118426824	118426913	0.010472	-0.572708	8	0.25625	0.82896	--	LINC02208
chr5	123099830	123099973	6.9747e-07	-0.544296	19	0.36328	0.90758	--	PRDM6
chr5	123430766	123430910	2.2858e-05	-0.447595	22	0.44521	0.89281	--	--
chr5	129460013	129460536	0.00020013	0.173017	47	0.18299	0.0099723	ADAMTS19,ADAMTS19-AS1	ADAMTS19-AS1
chr5	132514103	132514272	7.6021e-08	-0.602521	23	0.34707	0.94959	--	--
chr5	135028102	135029025	1.3668e-11	0.144245	181	0.17615	0.031904	--	PITX1
chr5	135508535	135508816	8.6448e-07	0.755727	11	0.93764	0.18191	--	--
chr5	135535423	135535738	0.032423	0.163248	70	0.22355	0.0603	NEUROG1	NEUROG1
chr5	135578253	135578494	9.375e-05	-0.240363	11	0.026001	0.26636	SLC25A48	CXCL14
chr5	135930377	135930766	0.0070208	0.162316	83	0.20994	0.047627	FBXL21P	FBXL21P
chr5	138114894	138115014	8.8322e-07	-0.547902	15	0.35116	0.89907	--	--
chr5	138466446	138466857	0.0047342	0.19358	41	0.24293	0.049352	--	EGR1
chr5	139055940	139056204	0.0072047	-0.228453	26	0.7006	0.92905	--	SIL1
chr5	139274451	139274851	1.8591e-05	-0.27363	29	0.54125	0.81488	SNORA74D	SNHG4,MATR3
chr5	139393993	139394476	0.00037364	0.152559	103	0.16868	0.016123	--	PROB1
chr5	139394484	139394636	0.0022015	0.270197	31	0.29127	0.021075	--	PROB1
chr5	139394636	139395223	7.6296e-08	0.172244	130	0.21816	0.045915	PROB1	PROB1
chr5	140719942	140720037	0.035681	-0.258734	11	0.67273	0.93146	--	--
chr5	155728245	155728870	2.8114e-05	0.139979	104	0.15911	0.019134	--	--
chr5	170245374	170245764	0.00020647	-0.219845	38	0.60959	0.82944	--	C5orf58
chr5	171311031	171311634	0.0004309	0.16635	79	0.188	0.021654	--	TLX3
chr5	171316217	171316723	0.01499	0.139179	79	0.19627	0.057087	--	--
chr5	171415805	171415971	0.03336	-0.491459	9	0.33322	0.82468	--	--
chr5	174721292	174721420	1.0019e-05	0.160953	15	0.19353	0.032581	--	--
chr5	176060819	176060951	0.0046529	0.313576	22	0.31862	0.0050458	--	LOC100996385
chr5	176620478	176620600	0.004591	0.172514	24	0.19786	0.025347	--	SNCB
chr5	176680078	176680313	5.2741e-13	0.61236	22	0.83182	0.21946	--	--
chr5	177479671	177479879	7.2547e-05	0.259111	9	0.44444	0.18533	--	--
chr5	178429005	178429247	1.0818e-05	-0.676884	11	0.16591	0.84279	--	COL23A1
chr5	178994721	178995158	0.0007602	0.139356	102	0.18345	0.044098	GRM6	GRM6
chr5	179023815	179024261	0.018721	0.127624	78	0.14002	0.012393	ZNF879	ZNF879
chr5	179816728	179817239	0.00029587	0.176813	93	0.19633	0.01952	--	SQSTM1
chr5	180648848	180649399	5.8353e-08	0.121857	133	0.14205	0.020188	FLT4	FLT4
chr5	180673812	180674535	2.0976e-05	0.173586	116	0.20095	0.02736	--	--
chr5_GL339449v2_alt	116994	117052	0.00047894	-0.1435	18	0.47711	0.62061	CCDC125	GUSBP3
chr5_GL339449v2_alt	298724	298778	0.030926	-0.311168	8	0.67577	0.98694	--	GUSBP3
chr5_KI270791v1_alt	64229	64373	0.00071485	0.271344	30	0.3173	0.045956	SLC6A3	--
chr5_KI270791v1_alt	64511	64784	0.00286	0.191095	39	0.21658	0.025487	SLC6A3	SLC6A3
chr5_KI270792v1_alt	173429	174006	7.1349e-05	0.180835	104	0.21593	0.035099	--	--
chr5_KI270793v1_alt	104279	104654	0.035322	0.214356	89	0.24036	0.026007	--	--
chr5_KI270793v1_alt	104791	104942	0.0016615	0.422038	18	0.43315	0.011112	--	--
chr6	392453	392882	0.0019381	0.173435	51	0.19522	0.021787	--	IRF4
chr6	1393510	1394331	0.00082929	0.160484	96	0.20351	0.043021	--	FOXF2
chr6	2423425	2423633	0.00085051	-0.256598	15	0.60007	0.85667	--	--
chr6	4078866	4079025	0.00016333	0.208555	42	0.45755	0.24899	FAM217A,C6orf201	FAM217A
chr6	11043681	11044261	8.542e-09	0.1261	152	0.14131	0.015213	ELOVL2,ELOVL2-AS1	ELOVL2,ELOVL2-AS1
chr6	17704014	17704218	0.00013919	-0.263369	28	0.59029	0.85365	--	NUP153
chr6	19837617	19838004	2.0463e-05	0.148863	112	0.15599	0.007125	ID4	ID4
chr6	24034031	24034231	0.0010558	-0.347625	20	0.45147	0.79909	--	--
chr6	27312085	27312305	3.5166e-15	0.268263	22	0.333	0.064737	POM121L2	POM121L2
chr6	27600683	27600855	0.004885	-0.426168	18	0.42901	0.85518	--	--
chr6	28896014	28896116	0.0014381	0.577777	9	0.57778	6.6667e-07	HCG14	--
chr6	29718427	29718738	0.0008325	-0.171159	37	0.69431	0.86547	--	--
chr6	30464334	30464478	0.0072677	0.570002	10	0.7334	0.1634	--	--
chr6	31580682	31580797	0.0014017	0.830115	9	0.95556	0.12544	--	LTB
chr6	31817166	31817243	0.0012839	-0.169445	17	0.13563	0.30507	HSPA1L	HSPA1A
chr6	31829347	31829437	3.5997e-06	-0.304952	18	6.6667e-07	0.30495	--	HSPA1B
chr6	33571246	33571545	0.0020503	0.130059	49	0.13486	0.0048029	--	--
chr6	34465756	34466586	0.030669	0.156179	110	0.26626	0.11008	PACSIN1	PACSIN1
chr6	34786554	34786721	0.031614	-0.285473	16	0.64736	0.93283	--	--
chr6	35486158	35486382	0.048939	-0.171562	35	0.29471	0.46628	--	TEAD3
chr6	35492256	35492467	0.010448	0.675935	8	0.81512	0.13919	--	TEAD3
chr6	36941589	36941706	0.026492	-0.281986	18	0.68698	0.96896	--	--
chr6	37056072	37056472	0.0013035	-0.353214	18	0.50999	0.8632	--	--
chr6	41373066	41373506	0.00022871	0.119472	98	0.14505	0.025578	--	--
chr6	42727595	42727727	0.013218	0.508625	8	0.71675	0.20813	ATP6V0CP3	ATP6V0CP3
chr6	43275057	43275441	0.008524	0.144155	84	0.16895	0.024794	--	TTBK1
chr6	50845620	50845927	5.2979e-16	0.467922	26	0.48077	0.012847	--	TFAP2B
chr6	52995723	52995879	0.0045803	-0.299859	14	0.58556	0.88542	RN7SK,GSTA4	RN7SK
chr6	56895263	56895440	9.2064e-06	-0.216079	24	0.68034	0.89642	--	DST
chr6	56895644	56895746	0.015963	-0.375949	11	0.46711	0.84306	--	DST
chr6	71267019	71267144	0.0039484	-0.318313	17	0.63071	0.94902	--	--
chr6	73450710	73450817	1.2344e-07	-0.511099	19	0.34084	0.85194	--	CGAS
chr6	75202144	75202368	0.0049134	0.219024	32	0.22424	0.0052194	--	COL12A1
chr6	82558560	82558704	0.00032221	-0.50578	22	0.38631	0.89209	--	--
chr6	83709012	83709161	0.0017722	0.158059	34	0.16306	0.005	LOC105377879,SNAP91	SNAP91
chr6	89411873	89411972	0.045231	0.161143	26	0.16531	0.0041667	RRAGD	RRAGD
chr6	99613847	99614564	3.8766e-07	0.11544	144	0.14592	0.030484	--	PRDM13
chr6	99993425	99993974	0.0011355	0.14265	90	0.1807	0.038048	MCHR2-AS1	MCHR2
chr6	104940852	104940952	0.02691	0.302311	20	0.3599	0.057589	LIN28B-AS1	--
chr6	110357708	110358761	6.5386e-09	0.128198	164	0.15464	0.026443	METTL24	METTL24
chr6	110400023	110400286	0.00017753	-0.485333	17	0.070902	0.55624	--	DDO
chr6	110476479	110476615	2.7568e-10	0.574666	17	0.57625	0.0015889	SLC22A16	SLC22A16
chr6	113860238	113860356	0.045186	0.227901	33	0.23445	0.0065455	--	MARCKS
chr6	122849641	122849793	0.010572	-0.33841	16	0.57679	0.9152	--	--
chr6	133855039	133855142	0.012268	0.482111	9	0.51389	0.031778	--	TARID
chr6	133895795	133896021	0.00082711	0.268852	33	0.29322	0.024364	--	--
chr6	135771205	135771357	0.044335	-0.299167	18	0.50725	0.80642	--	--
chr6	156670030	156670195	0.044374	-0.454298	13	0.41329	0.86759	--	--
chr6	158572506	158572606	6.3027e-05	-0.5437	10	0.3967	0.9404	--	TMEM181
chr6	160005970	160006063	0.022307	0.278035	17	0.68824	0.4102	--	AIRN,IGF2R
chr6	160685433	160685619	7.3815e-10	-0.489089	29	0.28926	0.77835	--	--
chr6	165660433	165660869	0.0022096	0.166491	95	0.21002	0.043526	--	PDE10A
chr6	165661190	165661832	0.00076407	0.119196	102	0.13185	0.012654	--	PDE10A
chr6	165662492	165663083	0.00048378	0.124504	113	0.14335	0.018844	PDE10A	PDE10A
chr6	166308101	166308526	0.026421	0.130542	80	0.15535	0.024804	PRR18	PRR18
chr6	167203596	167203698	0.00047559	-0.66145	9	0.15556	0.81701	--	--
chr6	168441349	168441721	0.039879	0.157755	68	0.17582	0.018069	SMOC2	SMOC2
chr6_GL000250v2_alt	3161997	3162062	0.04799	-0.211638	15	0.073289	0.28493	--	HSPA1B
chr6_GL000251v2_alt	463852	463952	0.0028101	0.121788	22	0.12922	0.0074275	--	--
chr6_GL000251v2_alt	501430	501574	2.9014e-11	0.556823	17	0.83529	0.27847	--	--
chr6_GL000251v2_alt	3294379	3294494	0.00015751	-0.307238	25	0.20217	0.50941	HSPA1L	HSPA1A
chr6_GL000252v2_alt	49660	49729	0.013523	-0.161491	12	0.10818	0.26967	--	--
chr6_GL000252v2_alt	946450	946645	0.036645	-0.304965	15	0.575	0.87997	ZFP57	ZFP57
chr6_GL000252v2_alt	2439847	2440133	0.0010884	0.404091	11	0.82791	0.42382	--	PSORS1C3
chr6_GL000252v2_alt	2746460	2746543	0.01394	0.408185	9	0.57052	0.16233	--	MICB
chr6_GL000252v2_alt	3076954	3077202	5.5326e-05	-0.291531	21	0.15399	0.44553	--	HSPA1B
chr6_GL000253v2_alt	132206	132313	0.0035903	0.363258	10	0.36326	6.6667e-07	--	--
chr6_GL000253v2_alt	1362985	1363100	0.00044113	0.186805	12	0.18681	6.6667e-07	--	--
chr6_GL000254v2_alt	2524880	2525150	0.035214	-0.246756	11	0.42418	0.67094	--	PSORS1C3
chr6_GL000255v2_alt	161500	161698	5.0964e-06	0.302945	15	0.5902	0.28726	HCG14	--
chr6_GL000255v2_alt	243106	243165	2.0285e-11	0.231666	20	0.2431	0.011434	--	--
chr6_GL000255v2_alt	3085007	3085255	0.00088269	-0.186658	21	0.14864	0.33529	--	HSPA1B
chr6_GL000255v2_alt	4387591	4387658	0.0028458	0.158194	22	0.16177	0.0035758	COL11A2	--
chr6_GL000256v2_alt	324757	324862	1.7581e-07	0.269966	15	0.88333	0.61337	--	--
chr7	539394	539623	0.04291	-0.667763	18	0.24764	0.91541	--	--
chr7	712408	712564	6.0192e-14	0.239503	58	0.24658	0.0070741	PRKAR1B	PRKAR1B
chr7	712564	712886	0.0067895	0.191407	54	0.23281	0.041408	PRKAR1B	PRKAR1B
chr7	1062478	1062710	0.00049208	-0.367052	16	0.57103	0.93808	--	C7orf50
chr7	1075723	1075975	5.6369e-11	-0.759801	20	0.17707	0.93687	--	C7orf50
chr7	1147267	1147451	1.4421e-06	-0.451194	21	0.46247	0.91367	--	--
chr7	1232782	1233445	0.00037693	0.163254	106	0.20454	0.041287	UNCX	UNCX
chr7	1235606	1236790	8.2222e-22	0.183215	306	0.24509	0.061879	--	UNCX
chr7	1246906	1247304	0.015932	0.197547	71	0.23402	0.036474	--	--
chr7	1247323	1247559	0.00072088	0.307476	26	0.33594	0.028462	--	--
chr7	1321440	1321633	0.020985	0.271569	34	0.51327	0.24171	--	--
chr7	1559116	1559404	4.3823e-06	-0.529072	21	0.34779	0.87686	--	--
chr7	1621136	1621523	0.0067117	0.370692	25	0.45092	0.080233	--	LOC105375303
chr7	1817461	1817591	0.031342	-0.243087	23	0.73026	0.97335	--	MAD1L1
chr7	1886898	1887001	0.00095791	-0.761627	9	0.19422	0.95585	--	MAD1L1
chr7	2534614	2534732	2.2545e-06	-0.316946	22	0.64013	0.95707	--	--
chr7	2637956	2638158	1.5194e-05	0.522915	16	0.8755	0.35259	--	TTYH3
chr7	2665151	2665209	0.031145	0.431513	12	0.8915	0.45999	--	--
chr7	4623583	4623813	1.0821e-08	-0.461523	34	0.41183	0.87335	--	--
chr7	4958784	4959260	0.0046127	0.177764	102	0.19479	0.017027	MMD2	MMD2
chr7	6526444	6526909	8.092e-05	0.200712	95	0.2194	0.018688	--	GRID2IP
chr7	6615386	6616298	4.3313e-07	0.174211	125	0.1928	0.018588	ZNF853	ZNF853
chr7	6944680	6944780	0.0010538	0.229824	15	0.9754	0.74558	--	--
chr7	7465231	7465576	1.5572e-07	-0.435895	24	0.32002	0.75592	--	COL28A1
chr7	8261721	8262429	0.00072624	0.196057	107	0.22149	0.025435	ICA1,LOC100505938	ICA1
chr7	8433736	8434593	3.0905e-07	0.222489	83	0.25186	0.029375	--	NXPH1
chr7	16790381	16790647	1.6638e-06	-0.473665	18	0.42917	0.90284	--	--
chr7	18938317	18938490	3.8581e-05	-0.165755	22	0.79481	0.96057	--	HDAC9
chr7	20668254	20668371	0.045087	-0.183575	18	0.74848	0.93206	--	ABCB5
chr7	20784529	20784864	0.042583	0.192316	77	0.29197	0.099654	--	SP8
chr7	23490490	23490831	0.011294	0.271157	17	0.75512	0.48396	RPS2P32	RPS2P32
chr7	23636153	23636325	2.5882e-06	-0.603048	19	0.29032	0.89336	--	CCDC126
chr7	27088226	27088403	4.4719e-05	0.250618	29	0.36296	0.11234	--	--
chr7	27139209	27139812	0.033236	0.178364	86	0.24143	0.063062	HOXA-AS3	HOXA3
chr7	27145142	27145349	1.0361e-08	0.570683	26	0.61657	0.045885	HOXA5,HOXA-AS3	HOXA-AS3,HOXA3
chr7	27152530	27152721	0.013654	0.523545	11	0.58418	0.060637	HOXA3	HOXA-AS3
chr7	27205299	27205496	0.00024353	0.524754	20	0.53765	0.012897	--	HOTTIP
chr7	28955637	28955844	0.0092369	0.236297	42	0.49218	0.25588	--	TRIL
chr7	28957963	28958581	2.5669e-06	0.145993	119	0.16467	0.018673	TRIL	TRIL
chr7	29194382	29194437	0.0005999	0.402935	15	0.41721	0.01427	CHN2	CHN2,CPVL
chr7	34175228	34175455	0.013741	-0.405172	10	0.5185	0.92367	--	--
chr7	37448433	37449023	2.0829e-06	0.165427	113	0.17777	0.012345	ELMO1	ELMO1
chr7	43112450	43112527	0.044611	0.525277	18	0.53078	0.0055004	HECW1	--
chr7	43112527	43113044	0.0044242	0.201596	90	0.21209	0.010493	HECW1	HECW1
chr7	43584918	43585071	0.017784	-0.448758	11	0.46473	0.91348	--	STK17A
chr7	44104337	44104815	0.016978	0.181355	94	0.19657	0.015213	AEBP1	AEBP1
chr7	44276274	44276398	0.017055	0.597798	9	0.611	0.013202	--	CAMK2B
chr7	44309701	44310066	0.00041602	0.177706	85	0.19198	0.014275	--	CAMK2B
chr7	44325223	44325501	0.0045721	0.168984	62	0.17968	0.010694	CAMK2B	CAMK2B
chr7	47959246	47959356	0.0084723	-0.257264	11	0.67183	0.92909	--	--
chr7	49773707	49774576	3.2349e-10	0.168804	173	0.18655	0.017749	VWC2	VWC2
chr7	50783059	50783167	8.9123e-09	0.358857	14	0.51193	0.15307	GRB10	GRB10
chr7	51022386	51022487	0.00016779	-0.440201	15	0.35802	0.79822	--	COBL
chr7	56150291	56150435	9.9758e-05	-0.320884	19	0.6474	0.96828	--	--
chr7	56174750	56175026	0.0071046	0.196438	59	0.32158	0.12515	--	--
chr7	60991952	60992051	0.01257	0.397111	12	0.78867	0.39156	--	--
chr7	60992300	60992388	0.00028602	0.597085	10	0.8779	0.28082	--	--
chr7	68851582	68851787	0.00084007	-0.480296	18	0.25306	0.73335	--	--
chr7	71131322	71131782	0.002324	0.141436	107	0.15855	0.017112	GALNT17	--
chr7	71131917	71132254	0.048531	0.165822	73	0.18754	0.021717	GALNT17	--
chr7	73831402	73831469	0.013981	-0.643848	15	0.25603	0.89987	CLDN4	CLDN4
chr7	74610693	74610829	0.02459	-0.184242	11	0.19255	0.37679	--	--
chr7	78594646	78594753	0.0031404	-0.271074	9	0.69244	0.96352	--	MAGI2
chr7	78813551	78813583	0.0033664	-0.344839	10	0.55	0.89484	--	MAGI2
chr7	79454274	79454480	2.2747e-05	0.479654	14	0.48996	0.01031	MAGI2,MAGI2-AS3	MAGI2-AS3
chr7	88759748	88760085	1.6483e-10	0.157431	58	0.19109	0.033655	ZNF804B	ZNF804B
chr7	97731852	97732091	0.032958	0.133444	16	0.13344	6.6667e-07	TAC1	--
chr7	98371887	98372031	8.5449e-05	-0.736203	12	0.21725	0.95345	--	BAIAP2L1
chr7	98869706	98870069	0.0017563	0.147351	97	0.17281	0.025457	TMEM130	TMEM130
chr7	100493585	100493827	0.0020752	-0.218612	52	0.40939	0.62801	--	NYAP1
chr7	103989423	103989722	4.0369e-05	0.143753	97	0.15274	0.0089897	RELN	RELN
chr7	120272923	120273409	0.0015575	0.162035	77	0.17605	0.014019	KCND2	--
chr7	120273412	120273523	1.1578e-09	0.314599	15	0.322	0.0074006	KCND2	KCND2
chr7	124032780	124033338	4.6767e-08	0.155105	143	0.1778	0.022695	TMEM229A	TMEM229A
chr7	128032262	128032771	0.0053285	0.147763	107	0.17687	0.029103	LRRC4	SND1
chr7	128351854	128352162	0.012448	0.159026	91	0.22639	0.067363	--	PRRT4
chr7	128830682	128831094	0.027989	0.160004	88	0.16883	0.0088217	FLNC	FLNC
chr7	128916232	128916276	0.018796	0.5857	10	0.7857	0.2	--	--
chr7	130140909	130141128	0.000352	0.36241	19	0.82632	0.46391	LOC100128325	--
chr7	141073162	141073513	0.0022991	0.116025	81	0.12708	0.011058	TMEM178B	--
chr7	141073522	141073675	1.0624e-08	0.238513	33	0.24903	0.010515	TMEM178B	--
chr7	149285088	149285438	0.017669	0.165944	78	0.18263	0.016684	LOC155060	--
chr7	150220567	150220881	1.289e-08	0.191824	19	0.21216	0.020334	ACTR3C	ACTR3C
chr7	152586520	152586606	0.010349	-0.329928	14	0.61958	0.94951	--	--
chr7	155467705	155468385	0.0056843	0.165229	77	0.20743	0.0422	--	--
chr7	155803012	155803596	6.5129e-10	0.118509	178	0.16165	0.043137	--	SHH
chr7	157009485	157009810	0.0083178	0.122751	67	0.13908	0.016333	MNX1,MNX1-AS1	MNX1
chr7	157020690	157021409	0.022071	0.158259	96	0.19691	0.038648	--	--
chr7	157500805	157501366	0.013578	-0.15985	98	0.67674	0.83659	--	--
chr7	157684495	157685312	5.5529e-06	0.125585	134	0.14696	0.021376	--	PTPRN2
chr7	157685312	157685689	9.9761e-05	0.143413	92	0.1803	0.036888	--	PTPRN2
chr7	157693212	157693766	0.00015983	0.166367	109	0.19328	0.026911	--	PTPRN2
chr7	158587799	158588668	0.0002407	0.151964	96	0.20324	0.05128	PTPRN2	--
chr8	737327	737839	3.5365e-07	0.158317	115	0.18663	0.02831	DLGAP2,LOC401442	--
chr8	1817102	1817246	3.4346e-09	-0.374565	31	0.30163	0.67619	MIR596	--
chr8	2001501	2001821	0.004351	0.216064	88	0.22696	0.010894	--	KBTBD11
chr8	16791220	16791255	0.013868	-0.616991	8	0.31563	0.93262	--	--
chr8	19939623	19940216	0.0014789	0.166444	93	0.19477	0.028323	--	LPL
chr8	22582674	22582875	3.1248e-10	-0.452494	17	0.46929	0.92179	--	PDLIM2
chr8	26267358	26267533	0.026399	-0.465208	8	0.171	0.63621	--	--
chr8	28880775	28880990	0.031298	-0.214504	29	0.67712	0.89163	--	INTS9
chr8	28934647	28934722	0.013685	-0.136345	8	0.857	0.99334	--	HMBOX1
chr8	30247167	30247293	0.0060256	-0.308181	21	0.61308	0.92126	--	--
chr8	30247331	30247639	0.004469	-0.245534	41	0.66349	0.90902	--	--
chr8	37747962	37748201	8.955e-08	-0.22788	14	0.030643	0.25852	LOC728024	ERLIN2
chr8	37842019	37842312	1.3859e-05	-0.255677	75	0.60805	0.86372	--	ADGRA2
chr8	38650813	38651217	0.018398	0.112531	86	0.14227	0.02974	--	--
chr8	52565103	52565495	0.0062864	0.166288	81	0.18525	0.018959	ALKAL1	ALKAL1
chr8	53250791	53251336	0.017837	0.152495	93	0.17742	0.024928	--	OPRK1
chr8	53693006	53693243	0.00041094	0.234936	16	0.26233	0.027395	--	--
chr8	54453817	54454269	0.0042145	0.181261	88	0.20234	0.021076	--	--
chr8	54457782	54458472	9.3529e-08	0.146977	133	0.17573	0.028757	SOX17	SOX17
chr8	54466746	54467367	4.0272e-05	0.169249	126	0.19875	0.029497	--	--
chr8	55101134	55101513	0.014273	0.15636	89	0.20206	0.045704	XKR4	--
chr8	57994529	57994729	0.0143	0.185924	63	0.19253	0.00661	FAM110B	FAM110B
chr8	58676509	58677033	0.0043594	-0.255846	47	0.62317	0.87902	--	--
chr8	70104835	70105046	6.0096e-05	-0.296779	26	0.58846	0.88524	--	--
chr8	72537184	72537245	0.0028415	0.268148	18	0.27413	0.0059817	KCNB2	--
chr8	72881299	72881456	1.5381e-06	-0.507446	25	0.35997	0.86742	--	KCNB2
chr8	73092571	73093264	0.0031475	0.138124	102	0.17746	0.03934	SBSPON	SBSPON
chr8	91816180	91816632	5.9558e-05	-0.146338	42	0.79477	0.9411	--	--
chr8	92102667	92103189	2.1181e-05	0.102758	117	0.11021	0.0074501	RUNX1T1	RUNX1T1
chr8	92103258	92103326	0.003165	0.551852	9	0.55556	0.0037037	RUNX1T1	RUNX1T1
chr8	93329634	93329771	1.7128e-05	-0.415767	18	0.53729	0.95306	--	--
chr8	96160598	96161230	0.0036304	0.131482	92	0.15034	0.018855	GDF6	--
chr8	96495004	96495245	0.01976	0.127674	46	0.1339	0.0062247	--	SDC2
chr8	98948894	98949582	0.011526	0.14242	80	0.1926	0.050185	--	OSR2
chr8	128897216	128897469	3.4606e-06	-0.193278	18	0.66719	0.86046	--	--
chr8	141616275	141616516	0.013259	-0.384703	9	0.023964	0.40867	--	--
chr8	142322797	142323031	0.0055705	-0.458899	19	0.46856	0.92746	--	TSNARE1
chr8	142510684	142510752	0.020441	0.1049	30	0.11438	0.0094778	--	ADGRB1
chr8	142681909	142682122	0.0029002	-0.23984	25	0.32965	0.56949	--	PSCA
chr8	142700677	142700807	0.0468	-0.231688	35	0.70338	0.93507	--	LY6K
chr8	143275835	143275903	0.0083132	0.136571	7	0.2	0.063429	--	GLI4
chr8	144713486	144713638	0.0070908	0.181396	36	0.332	0.1506	--	--
chr8_KI270816v1_alt	204125	204261	1.3968e-10	-0.37522	17	0.56471	0.93993	--	FAM83H
chr8_KI270818v1_alt	18692	19090	7.6441e-08	0.161069	112	0.18749	0.026426	LOC401442,DLGAP2	--
chr8_KI270818v1_alt	19090	19544	0.0010283	0.122068	104	0.15122	0.029157	LOC401442,DLGAP2	DLGAP2
chr8_KI270818v1_alt	19619	20036	0.0083355	0.148731	83	0.17498	0.026245	LOC401442	DLGAP2
chr8_KI270821v1_alt	631	831	0.0086812	-0.533556	11	0.29305	0.82661	MIR596	MIR596
chr8_KI270821v1_alt	892116	892283	0.00013306	-0.346154	13	0.423	0.76915	--	LOC101927815
chr9	72908	73484	1.206e-05	0.190212	110	0.2182	0.02799	--	PGM5P3-AS1
chr9	113214	114048	9.4748e-09	0.167344	158	0.19896	0.031616	--	--
chr9	971754	971951	1.7196e-06	0.320188	17	0.41901	0.098819	--	--
chr9	1042503	1042625	0.02504	0.26588	36	0.38913	0.12325	--	--
chr9	14346365	14346642	2.3743e-09	0.416691	43	0.45212	0.035424	--	NFIB
chr9	15330134	15330239	2.3299e-08	-0.274812	22	0.59805	0.87286	--	--
chr9	23820866	23821060	0.0044292	0.142882	59	0.19459	0.051706	ELAVL2	ELAVL2
chr9	25677941	25678231	0.039598	0.152284	75	0.15916	0.0068711	TUSC1	TUSC1
chr9	34137108	34137296	0.016201	-0.477398	9	0.44444	0.92184	--	--
chr9	35675652	35676226	0.021213	0.164593	81	0.19715	0.032556	--	CA9
chr9	37002830	37002955	0.00145	0.336619	14	0.33724	0.00061967	--	PAX5
chr9	39347455	39347635	0.00078043	0.232385	13	0.9	0.66762	--	--
chr9	40107357	40107488	4.8017e-07	-0.733196	12	0.052917	0.78611	--	--
chr9	41123537	41124208	0.044235	0.130508	97	0.25128	0.12077	--	LOC440896
chr9	66269138	66269270	3.9294e-06	-0.51142	23	0.27039	0.78181	--	--
chr9	67688732	67688829	0.00033338	0.304174	17	0.35035	0.046179	--	--
chr9	69325332	69325755	0.0084227	0.171258	97	0.19084	0.019577	FAM189A2	FAM189A2
chr9	70204776	70204981	2.0028e-08	-0.687885	14	0.2525	0.94039	--	MAMDC2
chr9	71446653	71447105	5.418e-05	0.182311	102	0.21279	0.030483	TRPM3	TRPM3
chr9	72841777	72842109	0.00010851	-0.275218	38	0.62743	0.90265	--	--
chr9	77020296	77020716	7.0667e-05	0.125429	98	0.1659	0.040469	--	FOXB2
chr9	77647637	77648093	0.00024176	0.183357	87	0.20418	0.02082	GNA14	GNA14
chr9	79103561	79103720	0.0025208	-0.578069	24	0.39574	0.97381	--	--
chr9	83538454	83538482	0.0069146	0.472108	13	0.47898	0.0068772	FRMD3	--
chr9	85522738	85523020	6.5711e-11	0.439697	20	0.4545	0.014803	--	--
chr9	93306641	93307080	0.011297	-0.191982	54	0.70273	0.89471	--	WNK2
chr9	93954450	93955019	3.2277e-06	0.189169	120	0.20136	0.012189	BARX1-DT	BARX1
chr9	93955029	93955584	5.5295e-06	0.175394	121	0.18605	0.010653	BARX1,BARX1-DT	BARX1
chr9	93960295	93960633	2.3868e-09	-0.186666	67	0.71711	0.90377	--	--
chr9	94639168	94639579	7.134e-05	0.198452	86	0.24234	0.043888	FBP1	FBP1
chr9	95349280	95350013	8.0987e-07	0.182456	128	0.2206	0.038148	--	--
chr9	98087799	98088068	0.0026525	0.225091	75	0.30405	0.078956	--	TRIM14
chr9	98708394	98708839	0.00029938	0.195424	103	0.21443	0.019003	GABBR2	GABBR2
chr9	98709102	98709833	2.2711e-09	0.178255	152	0.20568	0.027421	GABBR2	--
chr9	101738041	101738704	0.022111	0.193909	86	0.21111	0.017202	GRIN3A	GRIN3A
chr9	105656206	105656559	0.00080772	0.146578	90	0.16907	0.022489	--	--
chr9	105661737	105661911	6.5596e-08	-0.676333	14	0.25686	0.93319	TAL2	--
chr9	107487309	107487818	0.00024724	0.166255	85	0.26494	0.098684	--	KLF4
chr9	107487818	107488322	0.00022391	0.184073	93	0.23953	0.055455	--	KLF4
chr9	109779913	109780164	2.9636e-33	0.436936	77	0.44205	0.0051184	PALM2AKAP2	PALM2AKAP2
chr9	111485051	111485256	5.6618e-10	-0.378825	28	0.53782	0.91664	ECPAS	--
chr9	113443285	113443455	6.9369e-06	-0.514846	24	0.40048	0.91533	RGS3	--
chr9	117071785	117071900	7.4935e-05	-0.458998	19	0.39316	0.85216	--	ASTN2
chr9	117414444	117415108	9.9277e-08	0.201432	145	0.21394	0.012506	ASTN2	ASTN2
chr9	119368952	119369516	0.00056855	0.172317	103	0.19759	0.025269	BRINP1	BRINP1
chr9	120894486	120895167	3.2755e-05	0.185396	90	0.21509	0.029696	PHF19	PHF19
chr9	124011790	124012005	0.0007019	0.105012	41	0.12669	0.021675	LHX2	LHX2
chr9	124257465	124257691	0.0081297	0.54319	7	0.71429	0.1711	NEK6	--
chr9	124503414	124504125	0.0041689	0.136777	111	0.20465	0.067868	--	NR5A1
chr9	125410739	125410900	0.00010588	-0.409023	26	0.5415	0.95053	--	--
chr9	126610517	126610983	0.0083562	0.155635	88	0.20887	0.053239	--	--
chr9	126615074	126615747	0.00048783	0.179844	96	0.22401	0.044167	--	LMX1B
chr9	127809710	127809778	0.04575	0.420981	18	0.48502	0.064037	--	FPGS
chr9	128192703	128193175	2.3111e-05	0.141225	77	0.16919	0.027966	CIZ1	CIZ1
chr9	128250009	128250217	0.00038164	-0.243833	14	0.67098	0.91481	--	DNM1
chr9	129092013	129092303	3.0829e-10	-0.809176	17	0.16406	0.97324	--	--
chr9	132586511	132587070	0.0023138	0.147229	94	0.205	0.057768	--	BARHL1
chr9	132590324	132590782	0.027884	0.156678	87	0.17681	0.020134	--	--
chr9	133163421	133163998	0.0097617	0.14062	76	0.16554	0.024923	GBGT1	GBGT1
chr9	133609265	133609856	0.0051172	0.137654	106	0.23784	0.10019	FAM163B	--
chr9	136093787	136094064	2.0432e-07	0.624571	14	0.97143	0.34686	--	NACC2
chr9	136199263	136199765	0.03238	0.155595	68	0.21204	0.056449	--	LHX3
chr9	136539844	136540136	0.0011915	-0.50733	10	0.36523	0.87256	--	NOTCH1
chr9	136670592	136670739	0.005732	-0.315686	34	0.54734	0.86303	MIR126	EGFL7,MIR126
chr9	136712473	136712921	2.7018e-07	0.178583	115	0.19332	0.014733	DIPK1B	DIPK1B
chr9	137351400	137351472	1.9248e-06	-0.688362	13	0.16685	0.85521	--	EXD3
chr9	137411449	137411638	0.012276	-0.314917	21	0.46206	0.77697	--	EXD3
chr9	137478871	137479094	0.00026005	0.441587	16	0.8125	0.37091	--	PNPLA7
chrUn_GL000213v1	52645	52856	0.011611	0.247819	13	0.67623	0.42841	--	--
chrUn_GL000220v1	118454	118467	0.013615	-0.509349	8	0.33629	0.84564	--	RNA45SN1,RNA45SN5,LOC100507412
chrX	19157	19374	6.2128e-06	-0.161984	22	0.046001	0.20798	--	--
chrX	231785	232296	3.6149e-05	-0.419007	14	0.10086	0.51986	--	--
chrX	232663	232754	0.012235	-0.241829	13	0.049563	0.29139	--	--
chrX	1465877	1466055	4.5673e-08	-0.181669	14	0.042858	0.22453	--	P2RY8
chrX	13024818	13024914	0.0082699	0.409162	7	0.7745	0.36533	--	--
chrX	21374130	21374428	0.0090326	0.214835	94	0.2351	0.02026	CNKSR2	--
chrX	21658075	21658548	0.00060361	0.176974	94	0.23881	0.06184	KLHL34	KLHL34
chrX	29334609	29334726	0.038619	-0.285664	17	0.63485	0.92051	--	IL1RAPL1
chrX	40108323	40108485	1.0199e-09	-0.464609	31	0.47403	0.93864	--	BCOR
chrX	42888514	42888644	0.00013971	-0.7633	10	0.22	0.9833	--	--
chrX	48919264	48919435	0.00019159	0.646636	11	0.64664	6.3636e-07	PIM2	--
chrX	49166356	49166565	0.00022774	-0.259839	30	0.19341	0.45325	--	MAGIX
chrX	51682105	51682596	0.00094952	0.16896	99	0.20043	0.031468	CENPVL1,CENPVL2	CENPVL1,CENPVL2
chrX	51710721	51711239	7.4822e-07	0.149552	102	0.18133	0.031781	CENPVL1,CENPVL2	CENPVL2,CENPVL1
chrX	51894876	51894981	0.0074821	0.289815	9	0.32067	0.030852	--	MAGED1
chrX	53721594	53721695	0.0083723	-0.868453	11	0.087	0.95545	--	--
chrX	54357490	54357998	0.00014461	0.155667	63	0.17233	0.016662	WNK3	WNK3
chrX	54770112	54770242	0.0016737	-0.599083	10	0.2574	0.85648	--	ITIH6
chrX	64258082	64258274	0.034578	-0.166714	14	0.64257	0.80929	--	--
chrX	68497409	68497612	0.0010991	-0.211474	27	0.66581	0.87728	YIPF6	--
chrX	72131163	72131262	0.010046	0.26269	19	0.28216	0.019469	--	NHSL2,RTL5
chrX	72178213	72178473	4.6532e-09	-0.49472	22	0.39682	0.89154	--	--
chrX	74165980	74166244	7.9281e-06	-0.435245	30	0.49433	0.92957	--	FTX
chrX	76218679	76219024	0.0026472	-0.195541	41	0.63516	0.8307	--	--
chrX	91782061	91782135	0.00040896	0.198319	24	0.21864	0.020319	--	--
chrX	103215456	103215553	0.032442	0.292583	8	0.31225	0.019667	BEX4	BEX4
chrX	104254137	104254290	0.034512	0.215769	29	0.24186	0.026092	--	ESX1
chrX	105822902	105823021	0.0011649	0.230417	24	0.24285	0.012431	NRK	NRK
chrX	106200775	106200974	0.00013555	0.220375	16	0.72925	0.50888	--	PWWP3B
chrX	112643102	112643237	0.0014336	-0.360611	12	0.5755	0.93611	--	LHFPL1
chrX	112887107	112887233	0.0079094	-0.435021	7	0.4	0.83502	--	--
chrX	129965815	129965947	0.0070969	-0.344571	7	0.60186	0.94643	--	--
chrX	130171656	130172047	0.00066816	0.14238	76	0.15237	0.0099869	RAB33A	--
chrX	133413816	133413859	0.0084987	0.166999	7	0.167	6.6667e-07	--	GPC4
chrX	140508670	140508868	0.0003263	0.462709	16	0.63694	0.17423	--	--
chrX	145631273	145631305	0.0020458	-0.558647	8	0.42075	0.9794	--	--
chrX	147025564	147025671	3.8256e-08	-0.790281	14	0.076286	0.86657	--	--
chrX	148500752	148501095	0.00040245	0.15429	82	0.15954	0.0052465	AFF2	AFF2
chrX	148501468	148501614	0.00060529	0.590863	22	0.59086	5.303e-07	--	AFF2
chrX	151175760	151175922	0.00025921	0.369636	20	0.40737	0.037733	GPR50	GPR50-AS1
chrX	152698761	152698856	0.00024391	-0.500669	20	0.35808	0.85875	MAGEA3	MAGEA3
chrX	152769627	152769707	0.0012805	-0.558595	17	0.32925	0.88784	MAGEA6	MAGEA6
chrX	153056388	153056590	0.00040111	0.125375	72	0.14273	0.017352	PNMA3	PNMA3
chrX	153673520	153673727	2.0962e-05	0.289834	66	0.3378	0.047965	PNCK	PNCK
chrX	155026035	155026142	4.6145e-12	-0.556727	22	0.38655	0.94327	FUNDC2	--
chrY	19268	19474	0.010658	-0.182936	17	0.14907	0.332	--	--
chrY	476183	476309	0.017972	-0.24922	11	6.6667e-07	0.24922	--	--
